# Supplementary material for: Sex-specific responses to cold in a very cold-tolerant, northern Drosophila species
Source: Heredity (Edinb). 2021 Jan 28;126(4):695–705. doi: 10.1038/s41437-020-00398-2 (PMC8182794; doi:10.1038/s41437-020-00398-2)
Supplement: Supplementary file 2 — Table_S1 [file 41437_2020_398_MOESM2_ESM.txt]

# Go terms enriched in sex-biased gene sets.
# GO_term = GO term
# desc = GO term description
# MB19_p = p-value for GO term enrichment for male-biased genes for flies maintained at 19C
# MB19_p = p-value for GO term enrichment for male-biased genes for flies maintained at 6C
# FB6_p = p-value for GO term enrichment for female-biased genes for flies maintained at 6C
# FB19_p = p-value for GO term enrichment for female-biased genes for flies maintained at 19C
GO_term	desc	MB6_p	MB19_p	FB6_p	FB19_p
GO:0000001	mitochondrion inheritance	NA	NA	0.526730195	0.555768675
GO:0000002	mitochondrial genome maintenance	NA	NA	0.305490455	0.339648365
GO:0000003	reproduction	0.99999999	0.99964263	3.16E-09	3.49E-10
GO:0000012	single strand break repair	NA	NA	0.526730195	0.555768675
GO:0000018	regulation of DNA recombination	NA	NA	0.000566568	0.000166999
GO:0000019	regulation of mitotic recombination	NA	NA	0.213271784	0.239845127
GO:0000022	mitotic spindle elongation	0.782841307	0.737664242	0.683554183	0.725492668
GO:0000027	ribosomal large subunit assembly	NA	NA	0.104386542	0.058554891
GO:0000028	ribosomal small subunit assembly	NA	NA	0.735229654	0.503789858
GO:0000032	cell wall mannoprotein biosynthetic process	0.262327095	0.241985354	NA	NA
GO:0000038	very long-chain fatty acid metabolic process	0.892556513	0.020253242	NA	0.850520823
GO:0000041	transition metal ion transport	0.165425075	0.197333358	0.979525436	0.956911401
GO:0000045	autophagosome assembly	0.949885102	0.818502801	0.877476979	0.971090186
GO:0000052	citrulline metabolic process	NA	NA	0.048666027	0.056111422
GO:0000054	ribosomal subunit export from nucleus	NA	NA	0.072898981	0.094562834
GO:0000055	ribosomal large subunit export from nucleus	NA	NA	0.024103352	0.031054804
GO:0000056	ribosomal small subunit export from nucleus	NA	NA	0.124544784	0.141771997
GO:0000070	mitotic sister chromatid segregation	0.999999996	0.999994338	3.87E-11	2.62E-12
GO:0000075	cell cycle checkpoint	0.999999866	0.999999339	7.49E-10	1.25E-12
GO:0000076	DNA replication checkpoint	0.99236517	NA	9.47774E-06	1.90512E-06
GO:0000077	DNA damage checkpoint	NA	NA	1.52E-08	1.05E-09
GO:0000079	regulation of cyclin-dependent protein serine/threonine kinase activity	0.981667043	0.971217831	0.005457092	0.000543183
GO:0000082	G1/S transition of mitotic cell cycle	0.999942572	0.999862454	0.000116201	1.59445E-05
GO:0000083	regulation of transcription involved in G1/S transition of mitotic cell cycle	0.455870182	0.425443651	NA	0.417769782
GO:0000086	G2/M transition of mitotic cell cycle	0.999689651	0.9992696	3.08984E-05	4.4791E-06
GO:0000096	sulfur amino acid metabolic process	0.183918414	0.141329457	NA	0.961162644
GO:0000097	sulfur amino acid biosynthetic process	0.433863061	0.680183911	NA	0.912454418
GO:0000098	sulfur amino acid catabolic process	0.455870182	0.058527057	NA	NA
GO:0000101	sulfur amino acid transport	0.262327095	NA	NA	NA
GO:0000117	regulation of transcription involved in G2/M transition of mitotic cell cycle	NA	NA	0.220667209	0.236940602
GO:0000122	negative regulation of transcription by RNA polymerase II	0.983534744	0.775984853	1.73668E-06	5.91E-07
GO:0000132	establishment of mitotic spindle orientation	0.970273855	0.724652921	0.062846573	0.092017877
GO:0000147	actin cortical patch assembly	0.455870182	NA	NA	NA
GO:0000154	rRNA modification	0.995853372	0.993227685	0.000390716	0.000129893
GO:0000165	MAPK cascade	0.984514139	0.703147954	0.008931195	0.02731798
GO:0000183	rDNA heterochromatin assembly	NA	NA	0.392668391	0.417769782
GO:0000184	nuclear-transcribed mRNA catabolic process, nonsense-mediated decay	0.934213308	0.741882334	0.221211599	0.271045367
GO:0000185	activation of MAPKKK activity	NA	0.669953632	0.631216333	0.661076524
GO:0000186	activation of MAPKK activity	0.839007467	0.810448633	0.1257842	0.031054804
GO:0000187	activation of MAPK activity	0.839007467	0.810448633	0.024103352	0.031054804
GO:0000188	inactivation of MAPK activity	NA	NA	0.220667209	NA
GO:0000209	protein polyubiquitination	0.560970918	0.215212875	0.988937869	0.950722743
GO:0000212	meiotic spindle organization	0.997940357	0.982667745	0.362824837	0.187158685
GO:0000226	microtubule cytoskeleton organization	0.980083183	0.754044633	0.147348573	0.035621317
GO:0000244	spliceosomal tri-snRNP complex assembly	NA	NA	0.213271784	0.239845127
GO:0000245	spliceosomal complex assembly	0.915774983	0.979420741	0.374267372	0.432359152
GO:0000255	allantoin metabolic process	NA	0.241985354	NA	NA
GO:0000266	mitochondrial fission	0.183918414	0.326462511	0.779525322	0.816107858
GO:0000270	peptidoglycan metabolic process	0.393184593	0.749872041	NA	NA
GO:0000271	polysaccharide biosynthetic process	0.985945914	0.979420741	0.848964399	0.679875842
GO:0000272	polysaccharide catabolic process	0.980933705	0.972832719	0.96102061	0.850520823
GO:0000278	mitotic cell cycle	1	1	5.17E-21	5.99E-27
GO:0000280	nuclear division	1	0.999999998	1.61E-14	4.59E-20
GO:0000281	mitotic cytokinesis	0.971227919	0.972700112	0.319603391	0.212786462
GO:0000288	nuclear-transcribed mRNA catabolic process, deadenylation-dependent decay	0.970273855	0.952665453	0.024442896	0.014172274
GO:0000289	nuclear-transcribed mRNA poly(A) tail shortening	0.753245695	0.695438173	0.066834798	0.028841655
GO:0000290	deadenylation-dependent decapping of nuclear-transcribed mRNA	NA	NA	0.776108646	0.802748341
GO:0000291	nuclear-transcribed mRNA catabolic process, exonucleolytic	0.935454091	0.917532035	0.115239969	0.14203334
GO:0000302	response to reactive oxygen species	0.221998962	0.446379576	0.710453608	0.605030483
GO:0000303	response to superoxide	NA	NA	0.213271784	0.239845127
GO:0000305	response to oxygen radical	NA	NA	0.213271784	0.239845127
GO:0000335	negative regulation of transposition, DNA-mediated	NA	NA	0.002549008	0.000175557
GO:0000337	regulation of transposition, DNA-mediated	NA	NA	0.002549008	0.000175557
GO:0000338	protein deneddylation	NA	NA	0.825562413	0.849530946
GO:0000349	generation of catalytic spliceosome for first transesterification step	NA	NA	0.048666027	0.056111422
GO:0000350	generation of catalytic spliceosome for second transesterification step	NA	NA	0.392668391	0.417769782
GO:0000375	RNA splicing, via transesterification reactions	1	1	5.74E-09	1.07E-14
GO:0000377	RNA splicing, via transesterification reactions with bulged adenosine as nucleophile	1	1	5.74E-09	1.07E-14
GO:0000379	tRNA-type intron splice site recognition and cleavage	0.598656649	0.564523139	NA	NA
GO:0000380	alternative mRNA splicing, via spliceosome	0.999999361	0.999979372	0.001123273	1.48558E-06
GO:0000381	regulation of alternative mRNA splicing, via spliceosome	0.999999361	0.999979372	0.001123273	1.48558E-06
GO:0000387	spliceosomal snRNP assembly	NA	NA	8.35974E-05	2.07057E-05
GO:0000388	spliceosome conformational change to release U4 (or U4atac) and U1 (or U11)	NA	NA	0.220667209	0.236940602
GO:0000390	spliceosomal complex disassembly	NA	NA	0.392668391	0.417769782
GO:0000393	spliceosomal conformational changes to generate catalytic conformation	NA	NA	0.009733789	0.012737931
GO:0000394	RNA splicing, via endonucleolytic cleavage and ligation	0.728507783	0.680183911	0.894126961	0.362736263
GO:0000398	mRNA splicing, via spliceosome	1	1	5.74E-09	1.07E-14
GO:0000413	protein peptidyl-prolyl isomerization	NA	NA	0.429924016	0.120867371
GO:0000422	autophagy of mitochondrion	0.851115078	0.90596978	0.85754768	0.964550704
GO:0000423	mitophagy	0.703991309	NA	0.631216333	0.661076524
GO:0000447	endonucleolytic cleavage in ITS1 to separate SSU-rRNA from 5.8S rRNA and LSU-rRNA from tricistronic rRNA transcript (SSU-rRNA, 5.8S rRNA, LSU-rRNA)	NA	NA	0.010726648	0.013281134
GO:0000448	cleavage in ITS2 between 5.8S rRNA and LSU-rRNA of tricistronic rRNA transcript (SSU-rRNA, 5.8S rRNA, LSU-rRNA)	NA	NA	0.220667209	0.236940602
GO:0000451	rRNA 2'-O-methylation	NA	NA	0.220667209	0.236940602
GO:0000455	enzyme-directed rRNA pseudouridine synthesis	NA	NA	NA	0.417769782
GO:0000459	exonucleolytic trimming involved in rRNA processing	0.781692988	0.749872041	0.074943776	0.090140271
GO:0000460	maturation of 5.8S rRNA	0.996944341	0.9948713	2.09E-07	5.65E-07
GO:0000462	maturation of SSU-rRNA from tricistronic rRNA transcript (SSU-rRNA, 5.8S rRNA, LSU-rRNA)	NA	NA	2.25322E-05	5.54072E-05
GO:0000463	maturation of LSU-rRNA from tricistronic rRNA transcript (SSU-rRNA, 5.8S rRNA, LSU-rRNA)	0.974135459	0.964137552	0.006914939	0.042625044
GO:0000466	maturation of 5.8S rRNA from tricistronic rRNA transcript (SSU-rRNA, 5.8S rRNA, LSU-rRNA)	0.964915282	0.952661878	4.30583E-05	7.88851E-05
GO:0000467	exonucleolytic trimming to generate mature 3'-end of 5.8S rRNA from tricistronic rRNA transcript (SSU-rRNA, 5.8S rRNA, LSU-rRNA)	0.781692988	0.749872041	0.074943776	0.090140271
GO:0000469	cleavage involved in rRNA processing	0.99236517	0.988193291	8.35974E-05	0.000166999
GO:0000470	maturation of LSU-rRNA	0.999336602	0.998723512	2.25322E-05	0.001206358
GO:0000472	endonucleolytic cleavage to generate mature 5'-end of SSU-rRNA from (SSU-rRNA, 5.8S rRNA, LSU-rRNA)	NA	NA	0.392668391	0.417769782
GO:0000478	endonucleolytic cleavage involved in rRNA processing	NA	NA	0.002112983	0.003130805
GO:0000479	endonucleolytic cleavage of tricistronic rRNA transcript (SSU-rRNA, 5.8S rRNA, LSU-rRNA)	NA	NA	0.002112983	0.003130805
GO:0000480	endonucleolytic cleavage in 5'-ETS of tricistronic rRNA transcript (SSU-rRNA, 5.8S rRNA, LSU-rRNA)	NA	NA	0.392668391	0.417769782
GO:0000491	small nucleolar ribonucleoprotein complex assembly	0.663031178	0.612776794	0.864098967	0.885223834
GO:0000492	box C/D snoRNP assembly	0.49512059	0.446989081	0.776108646	0.802748341
GO:0000494	box C/D snoRNA 3'-end processing	NA	NA	0.220667209	0.236940602
GO:0000495	box H/ACA snoRNA 3'-end processing	NA	NA	0.220667209	0.236940602
GO:0000578	embryonic axis specification	0.999975264	0.999588961	7.1834E-06	3.93273E-05
GO:0000705	achiasmate meiosis I	NA	NA	0.048666027	0.056111422
GO:0000706	meiotic DNA double-strand break processing	NA	0.749872041	0.074943776	0.090140271
GO:0000707	meiotic DNA recombinase assembly	NA	0.241985354	NA	NA
GO:0000710	meiotic mismatch repair	NA	NA	0.526730195	0.141771997
GO:0000711	meiotic DNA repair synthesis	NA	NA	0.392668391	0.417769782
GO:0000712	resolution of meiotic recombination intermediates	NA	NA	0.00729595	0.000980104
GO:0000715	nucleotide-excision repair, DNA damage recognition	NA	NA	0.392668391	0.417769782
GO:0000717	nucleotide-excision repair, DNA duplex unwinding	NA	NA	NA	0.236940602
GO:0000719	photoreactive repair	NA	NA	0.220667209	0.236940602
GO:0000722	telomere maintenance via recombination	NA	NA	0.048666027	0.417769782
GO:0000723	telomere maintenance	0.99875691	0.997445541	7.63219E-06	4.1332E-06
GO:0000724	double-strand break repair via homologous recombination	NA	0.999998805	2.01E-14	2.06E-15
GO:0000725	recombinational repair	NA	0.999998805	2.01E-14	2.06E-15
GO:0000726	non-recombinational repair	0.974135459	0.964137552	0.030734429	0.001899743
GO:0000727	double-strand break repair via break-induced replication	NA	NA	5.61E-07	1.20784E-06
GO:0000729	DNA double-strand break processing	NA	0.856362118	0.185237434	0.216877106
GO:0000730	DNA recombinase assembly	NA	0.425443651	NA	NA
GO:0000731	DNA synthesis involved in DNA repair	0.974135459	0.964137552	0.001153536	0.001899743
GO:0000732	strand displacement	NA	NA	0.220667209	0.236940602
GO:0000733	DNA strand renaturation	NA	NA	0.048666027	0.056111422
GO:0000737	DNA catabolic process, endonucleolytic	0.183918414	0.326462511	0.262804307	0.131661256
GO:0000738	DNA catabolic process, exonucleolytic	NA	NA	0.010726648	0.013281134
GO:0000741	karyogamy	NA	NA	0.526730195	0.555768675
GO:0000768	syncytium formation by plasma membrane fusion	0.280533602	0.485702701	0.229750827	0.62693852
GO:0000819	sister chromatid segregation	0.999999998	0.999996467	7.83E-13	1.44E-14
GO:0000820	regulation of glutamine family amino acid metabolic process	NA	NA	0.048666027	0.056111422
GO:0000902	cell morphogenesis	0.706324847	0.881900052	0.163248655	0.503467872
GO:0000904	cell morphogenesis involved in differentiation	0.621284672	0.817882664	0.350564324	0.66242004
GO:0000910	cytokinesis	0.989405719	0.945410604	0.343814204	0.230592802
GO:0000912	assembly of actomyosin apparatus involved in cytokinesis	0.948780057	0.782498391	0.719789444	0.323149983
GO:0000915	actomyosin contractile ring assembly	0.934213308	0.90954323	0.675607171	0.271045367
GO:0000916	actomyosin contractile ring contraction	0.782841307	0.450262586	0.917523936	0.933227946
GO:0000956	nuclear-transcribed mRNA catabolic process	0.998887443	0.99075419	0.001033758	0.001145579
GO:0000957	mitochondrial RNA catabolic process	0.262327095	0.241985354	NA	NA
GO:0000958	mitochondrial mRNA catabolic process	0.262327095	0.241985354	NA	NA
GO:0000959	mitochondrial RNA metabolic process	0.938660797	0.90596978	0.043194844	0.259994345
GO:0000963	mitochondrial RNA processing	0.892556513	0.859795548	0.138241219	0.626836551
GO:0000965	mitochondrial RNA 3'-end processing	0.393184593	0.350279997	0.712647802	0.741433564
GO:0000966	RNA 5'-end processing	NA	NA	0.002112983	0.021656581
GO:0000967	rRNA 5'-end processing	NA	NA	0.392668391	0.417769782
GO:0000972	transcription-dependent tethering of RNA polymerase II gene DNA at nuclear periphery	NA	NA	0.002549008	0.003579494
GO:0000973	posttranscriptional tethering of RNA polymerase II gene DNA at nuclear periphery	NA	NA	0.124544784	0.141771997
GO:0001101	response to acid chemical	0.295341951	0.450334534	NA	0.977415191
GO:0001109	promoter clearance during DNA-templated transcription	NA	NA	0.250124566	0.021656581
GO:0001111	promoter clearance from RNA polymerase II promoter	NA	NA	0.250124566	0.021656581
GO:0001112	DNA-templated transcription open complex formation	NA	NA	0.250124566	0.021656581
GO:0001113	transcription open complex formation at RNA polymerase II promoter	NA	NA	0.250124566	0.021656581
GO:0001120	protein-DNA complex remodeling	NA	NA	0.250124566	0.021656581
GO:0001173	DNA-templated transcriptional start site selection	NA	NA	0.185237434	0.216877106
GO:0001174	transcriptional start site selection at RNA polymerase II promoter	NA	NA	0.185237434	0.216877106
GO:0001178	regulation of transcriptional start site selection at RNA polymerase II promoter	NA	NA	0.1257842	0.149225738
GO:0001306	age-dependent response to oxidative stress	NA	0.564523139	NA	NA
GO:0001325	formation of extrachromosomal circular DNA	NA	NA	0.048666027	0.056111422
GO:0001408	guanine nucleotide transport	0.262327095	0.241985354	NA	NA
GO:0001504	neurotransmitter uptake	0.057941826	0.669953632	NA	0.661076524
GO:0001505	regulation of neurotransmitter levels	0.00018935	0.001127426	0.99997029	0.999994078
GO:0001507	acetylcholine catabolic process in synaptic cleft	0.262327095	NA	NA	NA
GO:0001508	action potential	0.000587781	0.450262586	NA	NA
GO:0001510	RNA methylation	0.99328595	0.98576609	6.03036E-05	5.10939E-05
GO:0001516	prostaglandin biosynthetic process	NA	NA	0.220667209	0.236940602
GO:0001522	pseudouridine synthesis	0.974135459	NA	0.103016517	0.042625044
GO:0001523	retinoid metabolic process	0.170297247	0.014148247	NA	NA
GO:0001539	cilium or flagellum-dependent cell motility	0.001180332	0.000591378	0.976355003	0.982778669
GO:0001555	oocyte growth	NA	NA	0.526730195	0.555768675
GO:0001556	oocyte maturation	NA	NA	0.010726648	0.013281134
GO:0001558	regulation of cell growth	0.999353563	0.941290754	0.12156043	0.389415743
GO:0001561	fatty acid alpha-oxidation	0.455870182	NA	0.392668391	0.417769782
GO:0001562	response to protozoan	0.262327095	NA	NA	NA
GO:0001578	microtubule bundle formation	0.145019676	0.042238885	0.877476979	0.912234849
GO:0001580	detection of chemical stimulus involved in sensory perception of bitter taste	0.455870182	NA	NA	NA
GO:0001582	detection of chemical stimulus involved in sensory perception of sweet taste	0.262327095	0.241985354	NA	NA
GO:0001654	eye development	0.858011854	0.953228434	0.08948103	0.021822156
GO:0001655	urogenital system development	0.889414681	0.095221354	0.1368676	0.430163304
GO:0001659	temperature homeostasis	0.057941826	0.046337696	NA	NA
GO:0001661	conditioned taste aversion	0.598656649	NA	NA	NA
GO:0001666	response to hypoxia	0.95897166	0.964672161	0.86173952	0.732292606
GO:0001667	ameboidal-type cell migration	0.999270189	0.977294364	0.091607074	0.085564107
GO:0001672	regulation of chromatin assembly or disassembly	0.999099485	0.98587584	1.06084E-05	4.90E-07
GO:0001676	long-chain fatty acid metabolic process	0.511173687	0.937517345	0.917523936	0.933227946
GO:0001678	cellular glucose homeostasis	0.352360815	0.612776794	0.555806535	0.885223834
GO:0001682	tRNA 5'-leader removal	NA	NA	0.002549008	0.031054804
GO:0001692	histamine metabolic process	0.01802739	0.147284677	NA	NA
GO:0001694	histamine biosynthetic process	0.068784009	0.425443651	NA	NA
GO:0001700	embryonic development via the syncytial blastoderm	0.999772302	0.982056445	0.010348364	0.104411962
GO:0001703	gastrulation with mouth forming first	0.959193588	0.934146326	0.606206253	0.337983691
GO:0001704	formation of primary germ layer	0.536808635	0.139673264	0.354110749	0.425651159
GO:0001705	ectoderm formation	0.598656649	0.564523139	NA	NA
GO:0001706	endoderm formation	0.703991309	0.248231657	0.631216333	0.661076524
GO:0001707	mesoderm formation	0.414484861	0.168775686	0.267244093	0.323149983
GO:0001708	cell fate specification	0.254154736	0.225036805	0.121546801	0.044405582
GO:0001709	cell fate determination	0.984461558	0.884575548	0.008222861	0.003852052
GO:0001710	mesodermal cell fate commitment	0.269513098	0.063287637	0.825562413	0.849530946
GO:0001711	endodermal cell fate commitment	0.598656649	0.564523139	0.526730195	0.555768675
GO:0001712	ectodermal cell fate commitment	0.598656649	0.564523139	NA	NA
GO:0001714	endodermal cell fate specification	NA	NA	0.392668391	0.417769782
GO:0001715	ectodermal cell fate specification	0.262327095	0.241985354	NA	NA
GO:0001731	formation of translation preinitiation complex	NA	NA	0.712647802	0.339648365
GO:0001736	establishment of planar polarity	0.351173717	0.473710661	0.973783246	0.922397692
GO:0001737	establishment of imaginal disc-derived wing hair orientation	0.722597773	0.816423114	0.748612456	0.624239636
GO:0001738	morphogenesis of a polarized epithelium	0.732750173	0.674076331	0.858577573	0.72798864
GO:0001742	oenocyte differentiation	0.728507783	0.680183911	0.894126961	0.667379156
GO:0001744	optic lobe placode formation	0.703991309	0.669953632	NA	NA
GO:0001745	compound eye morphogenesis	0.433957758	0.807027075	0.348658203	0.225528515
GO:0001746	Bolwig's organ morphogenesis	0.585363587	0.227042472	0.479386043	0.522052707
GO:0001751	compound eye photoreceptor cell differentiation	0.598401699	0.96318381	0.270130627	0.192287686
GO:0001752	compound eye photoreceptor fate commitment	0.257254892	0.465288829	0.44110304	0.31252302
GO:0001754	eye photoreceptor cell differentiation	0.669679944	0.974932454	0.265245126	0.192505762
GO:0001755	neural crest cell migration	NA	NA	0.526730195	0.555768675
GO:0001763	morphogenesis of a branching structure	0.95897166	0.986205749	0.246909391	0.083223837
GO:0001764	neuron migration	0.269513098	0.227042472	0.185237434	0.849530946
GO:0001775	cell activation	0.881281447	0.856362118	0.046513221	0.059023914
GO:0001816	cytokine production	NA	NA	0.526730195	0.141771997
GO:0001817	regulation of cytokine production	NA	NA	0.526730195	0.141771997
GO:0001818	negative regulation of cytokine production	NA	NA	NA	0.417769782
GO:0001819	positive regulation of cytokine production	NA	NA	0.220667209	0.236940602
GO:0001837	epithelial to mesenchymal transition	0.455870182	NA	0.392668391	0.417769782
GO:0001838	embryonic epithelial tube formation	0.703991309	0.669953632	NA	NA
GO:0001881	receptor recycling	0.585363587	0.534967725	NA	NA
GO:0001885	endothelial cell development	NA	0.425443651	NA	NA
GO:0001894	tissue homeostasis	0.746526122	0.628198213	0.983724411	0.977697306
GO:0001895	retina homeostasis	0.22327139	0.56587942	0.897898356	0.921422409
GO:0001919	regulation of receptor recycling	0.598656649	0.564523139	NA	NA
GO:0001920	negative regulation of receptor recycling	0.455870182	0.425443651	NA	NA
GO:0001932	regulation of protein phosphorylation	0.999488562	0.915646767	0.00172321	0.005875858
GO:0001933	negative regulation of protein phosphorylation	0.997327111	0.867525706	0.537755944	0.540451188
GO:0001934	positive regulation of protein phosphorylation	0.973055566	0.888554356	0.005494077	0.016616942
GO:0001941	postsynaptic membrane organization	0.321058016	0.519829246	0.735229654	0.774759959
GO:0001952	regulation of cell-matrix adhesion	0.585363587	0.856362118	0.479386043	0.522052707
GO:0001954	positive regulation of cell-matrix adhesion	0.455870182	0.425443651	0.392668391	0.417769782
GO:0001956	positive regulation of neurotransmitter secretion	0.703991309	0.669953632	NA	NA
GO:0001963	synaptic transmission, dopaminergic	0.598656649	0.564523139	NA	0.555768675
GO:0001973	G protein-coupled adenosine receptor signaling pathway	0.262327095	0.241985354	NA	NA
GO:0001993	regulation of systemic arterial blood pressure by norepinephrine-epinephrine	0.262327095	0.241985354	NA	NA
GO:0001994	norepinephrine-epinephrine vasoconstriction involved in regulation of systemic arterial blood pressure	0.262327095	0.241985354	NA	NA
GO:0002009	morphogenesis of an epithelium	0.999099278	0.959043805	0.292608978	0.110003932
GO:0002011	morphogenesis of an epithelial sheet	0.881281447	0.856362118	0.825562413	0.849530946
GO:0002027	regulation of heart rate	0.237852984	0.388847692	0.96102061	0.970382796
GO:0002028	regulation of sodium ion transport	0.839007467	0.810448633	NA	0.802748341
GO:0002029	desensitization of G protein-coupled receptor signaling pathway	0.170297247	0.564523139	NA	NA
GO:0002031	G protein-coupled receptor internalization	0.170297247	0.564523139	NA	NA
GO:0002032	desensitization of G protein-coupled receptor signaling pathway by arrestin	0.068784009	0.425443651	NA	NA
GO:0002052	positive regulation of neuroblast proliferation	0.325818033	0.255161485	0.931714333	0.949550177
GO:0002064	epithelial cell development	1	0.999999939	0.000207969	0.000171496
GO:0002065	columnar/cuboidal epithelial cell differentiation	1	0.999999673	4.53434E-05	3.39514E-05
GO:0002066	columnar/cuboidal epithelial cell development	1	0.999999993	1.74599E-05	1.1233E-05
GO:0002067	glandular epithelial cell differentiation	0.433863061	0.376851886	0.317566865	0.362736263
GO:0002082	regulation of oxidative phosphorylation	0.511173687	0.450262586	0.683554183	0.725492668
GO:0002084	protein depalmitoylation	0.455870182	0.425443651	0.392668391	0.417769782
GO:0002090	regulation of receptor internalization	0.393184593	0.350279997	NA	NA
GO:0002092	positive regulation of receptor internalization	0.393184593	0.350279997	NA	NA
GO:0002097	tRNA wobble base modification	0.997748409	0.99611622	0.850867023	0.174637491
GO:0002098	tRNA wobble uridine modification	0.995853372	0.993227685	0.98883279	0.429097997
GO:0002100	tRNA wobble adenosine to inosine editing	NA	NA	0.048666027	0.056111422
GO:0002118	aggressive behavior	0.018554977	0.046880153	NA	0.961162644
GO:0002121	inter-male aggressive behavior	0.059030127	0.150917779	NA	0.912454418
GO:0002128	tRNA nucleoside ribose methylation	0.455870182	0.425443651	0.392668391	0.417769782
GO:0002129	wobble position guanine ribose methylation	NA	NA	0.220667209	0.236940602
GO:0002130	wobble position ribose methylation	NA	NA	0.220667209	0.236940602
GO:0002131	wobble position cytosine ribose methylation	NA	NA	0.220667209	0.236940602
GO:0002143	tRNA wobble position uridine thiolation	NA	NA	0.712647802	0.339648365
GO:0002164	larval development	0.989256235	0.909595388	0.234348023	0.047119275
GO:0002165	instar larval or pupal development	0.998250061	0.909706839	0.46156019	0.283127736
GO:0002168	instar larval development	0.883831764	0.877922999	0.783400464	0.548168952
GO:0002181	cytoplasmic translation	1	0.999999958	0.989241822	0.999400374
GO:0002182	cytoplasmic translational elongation	NA	NA	0.479386043	0.216877106
GO:0002183	cytoplasmic translational initiation	NA	NA	0.917523936	0.725492668
GO:0002188	translation reinitiation	NA	NA	0.526730195	0.141771997
GO:0002209	behavioral defense response	0.170297247	0.014148247	NA	NA
GO:0002213	defense response to insect	NA	NA	0.392668391	0.417769782
GO:0002218	activation of innate immune response	0.082378599	0.227042472	0.825562413	0.522052707
GO:0002220	innate immune response activating cell surface receptor signaling pathway	0.262327095	0.241985354	NA	NA
GO:0002221	pattern recognition receptor signaling pathway	0.015910738	0.227042472	NA	NA
GO:0002224	toll-like receptor signaling pathway	0.598656649	NA	NA	NA
GO:0002225	positive regulation of antimicrobial peptide production	0.975580304	0.898839364	0.175462106	0.08507849
GO:0002229	defense response to oomycetes	NA	NA	0.220667209	0.236940602
GO:0002230	positive regulation of defense response to virus by host	NA	0.612776794	0.555806535	0.599680736
GO:0002237	response to molecule of bacterial origin	0.964915282	0.952661878	0.451014562	0.251285783
GO:0002238	response to molecule of fungal origin	0.262327095	0.241985354	NA	NA
GO:0002239	response to oomycetes	NA	NA	0.220667209	0.236940602
GO:0002244	hematopoietic progenitor cell differentiation	0.455870182	0.425443651	NA	NA
GO:0002251	organ or tissue specific immune response	0.964915282	0.952661878	0.072898981	0.251285783
GO:0002252	immune effector process	0.980133784	0.908127556	0.450955697	0.445743936
GO:0002253	activation of immune response	0.033323628	0.102879063	0.864098967	0.599680736
GO:0002347	response to tumor cell	0.781692988	0.350279997	0.305490455	0.339648365
GO:0002376	immune system process	0.998905242	0.98130075	0.183284771	0.108593937
GO:0002385	mucosal immune response	0.964915282	0.952661878	0.072898981	0.251285783
GO:0002429	immune response-activating cell surface receptor signaling pathway	0.262327095	0.241985354	NA	NA
GO:0002433	immune response-regulating cell surface receptor signaling pathway involved in phagocytosis	NA	NA	0.392668391	0.417769782
GO:0002440	production of molecular mediator of immune response	0.985397512	0.932725736	0.293359579	0.190308202
GO:0002520	immune system development	0.999272828	0.941831049	0.051566386	0.062085213
GO:0002682	regulation of immune system process	0.987378666	0.978311806	0.185419342	0.053023963
GO:0002683	negative regulation of immune system process	0.931026257	0.968136319	0.670725374	0.400218505
GO:0002684	positive regulation of immune system process	0.772446411	0.522909725	0.436406048	0.0975651
GO:0002697	regulation of immune effector process	0.993966455	0.932997626	0.15307224	0.161723068
GO:0002698	negative regulation of immune effector process	0.863493337	0.826429458	0.779525322	0.816107858
GO:0002699	positive regulation of immune effector process	0.975580304	0.898839364	0.175462106	0.08507849
GO:0002700	regulation of production of molecular mediator of immune response	0.985397512	0.932725736	0.293359579	0.190308202
GO:0002701	negative regulation of production of molecular mediator of immune response	0.863493337	0.826429458	0.779525322	0.816107858
GO:0002702	positive regulation of production of molecular mediator of immune response	0.975580304	0.898839364	0.175462106	0.08507849
GO:0002752	cell surface pattern recognition receptor signaling pathway	0.262327095	0.241985354	NA	NA
GO:0002756	MyD88-independent toll-like receptor signaling pathway	0.262327095	NA	NA	NA
GO:0002757	immune response-activating signal transduction	0.004722577	0.046337696	NA	NA
GO:0002758	innate immune response-activating signal transduction	0.004722577	0.046337696	NA	NA
GO:0002759	regulation of antimicrobial humoral response	0.992997555	0.923390719	0.4010735	0.194059443
GO:0002760	positive regulation of antimicrobial humoral response	0.979819612	0.831803669	0.199253263	0.100974049
GO:0002764	immune response-regulating signaling pathway	0.044396964	0.156861828	0.776108646	0.802748341
GO:0002768	immune response-regulating cell surface receptor signaling pathway	0.598656649	0.564523139	0.526730195	0.555768675
GO:0002775	antimicrobial peptide production	0.982547897	0.923054503	0.267802956	0.169047587
GO:0002777	antimicrobial peptide biosynthetic process	0.973196502	0.614089481	0.336375448	0.266816726
GO:0002778	antibacterial peptide production	0.97642135	0.586138657	0.675160903	0.562837266
GO:0002780	antibacterial peptide biosynthetic process	0.97642135	0.586138657	0.675160903	0.562837266
GO:0002781	antifungal peptide production	NA	0.737664242	0.38515833	0.43492511
GO:0002783	antifungal peptide biosynthetic process	NA	0.564523139	0.526730195	0.555768675
GO:0002784	regulation of antimicrobial peptide production	0.982547897	0.923054503	0.267802956	0.169047587
GO:0002785	negative regulation of antimicrobial peptide production	0.827368916	0.786072019	0.735229654	0.774759959
GO:0002786	regulation of antibacterial peptide production	0.97642135	0.586138657	0.675160903	0.562837266
GO:0002787	negative regulation of antibacterial peptide production	0.703991309	0.669953632	NA	NA
GO:0002788	regulation of antifungal peptide production	NA	0.737664242	0.38515833	0.43492511
GO:0002789	negative regulation of antifungal peptide production	NA	NA	0.220667209	0.236940602
GO:0002790	peptide secretion	0.590881757	0.425462583	0.998067017	0.999322031
GO:0002791	regulation of peptide secretion	0.130824544	0.080040735	0.986109317	0.991846995
GO:0002792	negative regulation of peptide secretion	0.059030127	0.042830669	0.894126961	0.667379156
GO:0002793	positive regulation of peptide secretion	0.583769033	0.501945558	0.94434621	0.994181016
GO:0002803	positive regulation of antibacterial peptide production	0.985896771	0.600278901	0.508037226	0.378002364
GO:0002804	positive regulation of antifungal peptide production	NA	0.680183911	0.623875012	0.667379156
GO:0002805	regulation of antimicrobial peptide biosynthetic process	0.973196502	0.614089481	0.336375448	0.266816726
GO:0002806	negative regulation of antimicrobial peptide biosynthetic process	0.703991309	0.669953632	NA	NA
GO:0002807	positive regulation of antimicrobial peptide biosynthetic process	0.98134664	0.628066382	0.197827683	0.140493784
GO:0002808	regulation of antibacterial peptide biosynthetic process	0.97642135	0.586138657	0.675160903	0.562837266
GO:0002809	negative regulation of antibacterial peptide biosynthetic process	0.703991309	0.669953632	NA	NA
GO:0002810	regulation of antifungal peptide biosynthetic process	NA	0.564523139	0.526730195	0.555768675
GO:0002812	biosynthetic process of antibacterial peptides active against Gram-negative bacteria	0.827368916	0.264751493	0.935753365	0.949074745
GO:0002813	regulation of biosynthetic process of antibacterial peptides active against Gram-negative bacteria	0.827368916	0.264751493	0.935753365	0.949074745
GO:0002814	negative regulation of biosynthetic process of antibacterial peptides active against Gram-negative bacteria	0.703991309	0.669953632	NA	NA
GO:0002815	biosynthetic process of antibacterial peptides active against Gram-positive bacteria	NA	NA	0.526730195	0.555768675
GO:0002816	regulation of biosynthetic process of antibacterial peptides active against Gram-positive bacteria	NA	NA	0.526730195	0.555768675
GO:0002831	regulation of response to biotic stimulus	0.977915076	0.954889574	0.599899131	0.233546358
GO:0002832	negative regulation of response to biotic stimulus	0.664037994	0.898839364	0.96512373	0.885277582
GO:0002833	positive regulation of response to biotic stimulus	0.939439831	0.723691478	0.553813391	0.094786221
GO:0002920	regulation of humoral immune response	0.995209702	0.891209409	0.338001244	0.238837259
GO:0002921	negative regulation of humoral immune response	0.948780057	0.782498391	0.719789444	0.768655165
GO:0002922	positive regulation of humoral immune response	0.979819612	0.831803669	0.199253263	0.100974049
GO:0002938	tRNA guanine ribose methylation	NA	NA	0.220667209	0.236940602
GO:0002949	tRNA threonylcarbamoyladenosine modification	NA	NA	0.392668391	0.417769782
GO:0003002	regionalization	0.999913559	0.986323526	1.64464E-05	2.0985E-05
GO:0003006	developmental process involved in reproduction	1	0.999998003	3.12E-09	1.10E-09
GO:0003007	heart morphogenesis	0.827120893	0.443003665	0.960523477	0.931845272
GO:0003008	system process	1.01E-18	1.05809E-05	0.999998772	0.999999696
GO:0003009	skeletal muscle contraction	0.282652668	0.669953632	0.631216333	0.661076524
GO:0003012	muscle system process	7.47E-08	0.097578062	0.997830091	0.99885109
GO:0003013	circulatory system process	0.124258103	0.519430399	0.992325099	0.995766796
GO:0003014	renal system process	0.038374864	0.302135201	0.94434621	0.959718079
GO:0003015	heart process	0.184037229	0.63804038	0.990633698	0.994725534
GO:0003018	vascular process in circulatory system	0.262327095	0.241985354	NA	NA
GO:0003044	regulation of systemic arterial blood pressure mediated by a chemical signal	0.262327095	0.241985354	NA	NA
GO:0003053	circadian regulation of heart rate	0.598656649	NA	NA	NA
GO:0003073	regulation of systemic arterial blood pressure	0.262327095	0.241985354	NA	NA
GO:0003096	renal sodium ion transport	0.455870182	NA	NA	NA
GO:0003097	renal water transport	NA	0.425443651	NA	NA
GO:0003143	embryonic heart tube morphogenesis	0.598656649	0.564523139	NA	NA
GO:0003144	embryonic heart tube formation	0.455870182	0.425443651	NA	NA
GO:0003151	outflow tract morphogenesis	0.282652668	0.248231657	NA	NA
GO:0003156	regulation of animal organ formation	0.663031178	0.301540517	0.555806535	0.885223834
GO:0003158	endothelium development	NA	0.425443651	NA	NA
GO:0003254	regulation of membrane depolarization	NA	NA	0.392668391	0.417769782
GO:0003321	positive regulation of blood pressure by epinephrine-norepinephrine	0.262327095	0.241985354	NA	NA
GO:0003333	amino acid transmembrane transport	0.001066651	0.082153888	0.986268633	0.975587194
GO:0003341	cilium movement	5.78652E-06	2.79327E-06	NA	NA
GO:0003352	regulation of cilium movement	0.068784009	0.058527057	NA	NA
GO:0003356	regulation of cilium beat frequency	0.262327095	0.241985354	NA	NA
GO:0003365	establishment of cell polarity involved in ameboidal cell migration	0.598656649	0.564523139	0.526730195	0.555768675
GO:0003371	establishment or maintenance of cytoskeleton polarity involved in ameboidal cell migration	0.598656649	0.564523139	0.526730195	0.555768675
GO:0003379	establishment of cell polarity involved in gastrulation cell migration	0.598656649	0.564523139	0.526730195	0.555768675
GO:0003380	establishment or maintenance of cytoskeleton polarity involved in gastrulation	0.598656649	0.564523139	0.526730195	0.555768675
GO:0003381	epithelial cell morphogenesis involved in gastrulation	0.952411067	0.937517345	0.917523936	0.933227946
GO:0003382	epithelial cell morphogenesis	0.760661165	0.686576925	0.975897341	0.983938441
GO:0003383	apical constriction	0.969210648	0.847892184	0.98883279	0.992367177
GO:0003384	apical constriction involved in gastrulation	0.974135459	0.826429458	0.949955914	0.961162644
GO:0003399	cytoneme morphogenesis	0.068784009	0.058527057	NA	NA
GO:0003400	regulation of COPII vesicle coating	0.703991309	0.669953632	NA	NA
GO:0003401	axis elongation	0.781692988	0.350279997	0.712647802	0.741433564
GO:0005975	carbohydrate metabolic process	0.007812741	0.055366451	0.999999895	0.999999093
GO:0005976	polysaccharide metabolic process	0.995635664	0.991408033	0.944758205	0.804711199
GO:0005977	glycogen metabolic process	0.995143568	0.99128105	0.984285261	0.877048413
GO:0005978	glycogen biosynthetic process	NA	NA	NA	0.849530946
GO:0005979	regulation of glycogen biosynthetic process	NA	NA	NA	0.417769782
GO:0005980	glycogen catabolic process	0.980933705	0.972832719	0.96102061	0.850520823
GO:0005981	regulation of glycogen catabolic process	NA	NA	NA	0.661076524
GO:0005984	disaccharide metabolic process	0.059030127	0.376851886	0.894126961	NA
GO:0005991	trehalose metabolic process	0.033323628	0.301540517	0.864098967	NA
GO:0005992	trehalose biosynthetic process	0.068784009	0.425443651	NA	NA
GO:0005996	monosaccharide metabolic process	0.879454125	0.898839364	0.997217061	0.946738534
GO:0006002	fructose 6-phosphate metabolic process	0.598656649	0.564523139	NA	NA
GO:0006006	glucose metabolic process	0.495923038	0.586138657	0.998063346	0.956634501
GO:0006007	glucose catabolic process	0.455870182	0.425443651	NA	NA
GO:0006011	UDP-glucose metabolic process	0.663031178	NA	0.864098967	0.885223834
GO:0006013	mannose metabolic process	0.781692988	0.749872041	NA	0.741433564
GO:0006015	5-phosphoribose 1-diphosphate biosynthetic process	NA	0.425443651	NA	NA
GO:0006020	inositol metabolic process	0.116854781	0.749872041	NA	NA
GO:0006021	inositol biosynthetic process	0.262327095	0.241985354	NA	NA
GO:0006022	aminoglycan metabolic process	0.070702413	0.10094073	0.985572876	0.993115036
GO:0006023	aminoglycan biosynthetic process	NA	0.952661878	0.209541711	0.251285783
GO:0006024	glycosaminoglycan biosynthetic process	NA	NA	0.046513221	0.059023914
GO:0006026	aminoglycan catabolic process	0.098719819	0.168775686	0.981585446	0.986869086
GO:0006027	glycosaminoglycan catabolic process	0.189312598	0.446989081	NA	NA
GO:0006029	proteoglycan metabolic process	0.583769033	0.302135201	0.412750708	0.481027098
GO:0006030	chitin metabolic process	0.018345674	0.038656062	0.999718667	0.999876792
GO:0006031	chitin biosynthetic process	NA	0.564523139	NA	NA
GO:0006032	chitin catabolic process	0.2534716	0.205560252	0.917523936	0.933227946
GO:0006034	cuticle chitin metabolic process	NA	0.669953632	NA	NA
GO:0006035	cuticle chitin biosynthetic process	NA	0.564523139	NA	NA
GO:0006040	amino sugar metabolic process	0.034194403	0.054198983	0.996860761	0.995226195
GO:0006041	glucosamine metabolic process	0.262327095	0.241985354	NA	NA
GO:0006043	glucosamine catabolic process	0.262327095	0.241985354	NA	NA
GO:0006044	N-acetylglucosamine metabolic process	0.511173687	0.450262586	0.683554183	0.43492511
GO:0006046	N-acetylglucosamine catabolic process	0.455870182	0.425443651	NA	NA
GO:0006047	UDP-N-acetylglucosamine metabolic process	0.703991309	0.669953632	0.631216333	0.661076524
GO:0006048	UDP-N-acetylglucosamine biosynthetic process	0.598656649	0.564523139	0.526730195	0.555768675
GO:0006054	N-acetylneuraminate metabolic process	0.262327095	0.241985354	NA	NA
GO:0006056	mannoprotein metabolic process	0.262327095	0.241985354	NA	NA
GO:0006057	mannoprotein biosynthetic process	0.262327095	0.241985354	NA	NA
GO:0006059	hexitol metabolic process	0.068784009	0.058527057	NA	NA
GO:0006060	sorbitol metabolic process	0.068784009	0.058527057	NA	NA
GO:0006062	sorbitol catabolic process	0.068784009	0.058527057	NA	NA
GO:0006063	uronic acid metabolic process	NA	NA	0.220667209	0.236940602
GO:0006066	alcohol metabolic process	0.163740527	0.136888285	0.703451713	0.875750514
GO:0006067	ethanol metabolic process	NA	NA	0.124544784	0.555768675
GO:0006069	ethanol oxidation	NA	NA	0.048666027	0.417769782
GO:0006071	glycerol metabolic process	0.082378599	0.063287637	NA	NA
GO:0006072	glycerol-3-phosphate metabolic process	0.189356323	0.150917779	0.894126961	0.912454418
GO:0006073	cellular glucan metabolic process	0.995143568	0.99128105	0.984285261	0.877048413
GO:0006081	cellular aldehyde metabolic process	0.22327139	0.168775686	0.897898356	0.986869086
GO:0006082	organic acid metabolic process	0.010021182	0.000301634	0.998648912	0.999995483
GO:0006084	acetyl-CoA metabolic process	0.093183407	0.205560252	0.917523936	0.933227946
GO:0006085	acetyl-CoA biosynthetic process	0.116854781	0.095159147	NA	NA
GO:0006086	acetyl-CoA biosynthetic process from pyruvate	0.01802739	0.014148247	NA	NA
GO:0006090	pyruvate metabolic process	0.041387667	0.022768928	0.999086618	0.999494979
GO:0006091	generation of precursor metabolites and energy	0.51161459	0.677828805	0.999999916	0.999999959
GO:0006094	gluconeogenesis	0.189356323	0.150917779	NA	NA
GO:0006096	glycolytic process	0.22327139	0.168775686	0.981585446	0.986869086
GO:0006099	tricarboxylic acid cycle	0.004356821	0.007610314	NA	NA
GO:0006101	citrate metabolic process	0.598656649	0.564523139	NA	NA
GO:0006102	isocitrate metabolic process	0.598656649	0.564523139	NA	NA
GO:0006103	2-oxoglutarate metabolic process	0.455870182	0.425443651	NA	NA
GO:0006104	succinyl-CoA metabolic process	0.455870182	0.425443651	NA	NA
GO:0006105	succinate metabolic process	0.262327095	0.241985354	NA	NA
GO:0006106	fumarate metabolic process	0.170297247	0.147284677	NA	NA
GO:0006108	malate metabolic process	0.116854781	0.095159147	NA	NA
GO:0006109	regulation of carbohydrate metabolic process	0.583769033	0.710513619	0.631437096	0.481027098
GO:0006110	regulation of glycolytic process	NA	NA	0.392668391	0.417769782
GO:0006111	regulation of gluconeogenesis	0.262327095	0.241985354	NA	NA
GO:0006112	energy reserve metabolic process	0.995143568	0.99128105	0.984285261	0.877048413
GO:0006114	glycerol biosynthetic process	0.262327095	0.241985354	NA	NA
GO:0006116	NADH oxidation	0.393184593	0.350279997	0.712647802	0.741433564
GO:0006117	acetaldehyde metabolic process	0.598656649	0.564523139	0.526730195	NA
GO:0006119	oxidative phosphorylation	0.690143413	0.923390719	0.999991437	0.999997272
GO:0006120	mitochondrial electron transport, NADH to ubiquinone	0.970273855	0.998723512	NA	NA
GO:0006121	mitochondrial electron transport, succinate to ubiquinone	0.282652668	0.669953632	NA	NA
GO:0006122	mitochondrial electron transport, ubiquinol to cytochrome c	0.131433569	0.301540517	NA	NA
GO:0006123	mitochondrial electron transport, cytochrome c to oxygen	0.585363587	0.534967725	NA	NA
GO:0006127	glycerophosphate shuttle	0.262327095	0.241985354	NA	NA
GO:0006139	nucleobase-containing compound metabolic process	1	NA	1.15E-78	5.14E-90
GO:0006140	regulation of nucleotide metabolic process	0.781692988	0.749872041	0.712647802	0.741433564
GO:0006144	purine nucleobase metabolic process	0.135195373	0.029328256	0.935753365	0.774759959
GO:0006145	purine nucleobase catabolic process	0.455870182	0.425443651	NA	NA
GO:0006152	purine nucleoside catabolic process	0.082378599	0.011083088	0.825562413	NA
GO:0006154	adenosine catabolic process	0.057941826	0.00341843	NA	NA
GO:0006163	purine nucleotide metabolic process	0.013753634	0.005919998	0.999979307	0.999985107
GO:0006164	purine nucleotide biosynthetic process	0.279995778	0.347454917	0.99984647	0.998961051
GO:0006165	nucleoside diphosphate phosphorylation	0.254252242	0.189346396	0.850867023	0.886049754
GO:0006167	AMP biosynthetic process	NA	NA	NA	0.661076524
GO:0006168	adenine salvage	NA	NA	NA	0.236940602
GO:0006171	cAMP biosynthetic process	0.018666523	0.095159147	NA	NA
GO:0006172	ADP biosynthetic process	NA	NA	0.220667209	0.236940602
GO:0006182	cGMP biosynthetic process	0.015910738	0.227042472	NA	NA
GO:0006183	GTP biosynthetic process	0.703991309	0.669953632	0.213271784	0.239845127
GO:0006188	IMP biosynthetic process	0.781692988	0.350279997	NA	NA
GO:0006189	'de novo' IMP biosynthetic process	NA	0.669953632	NA	NA
GO:0006195	purine nucleotide catabolic process	0.269513098	0.534967725	NA	NA
GO:0006196	AMP catabolic process	0.455870182	0.425443651	NA	NA
GO:0006206	pyrimidine nucleobase metabolic process	0.582467064	0.10197558	0.451014562	0.251285783
GO:0006207	'de novo' pyrimidine nucleobase biosynthetic process	0.585363587	0.227042472	0.479386043	0.216877106
GO:0006208	pyrimidine nucleobase catabolic process	0.781692988	0.095159147	NA	0.741433564
GO:0006212	uracil catabolic process	NA	0.425443651	NA	NA
GO:0006213	pyrimidine nucleoside metabolic process	0.262327095	0.241985354	NA	NA
GO:0006216	cytidine catabolic process	0.262327095	0.241985354	NA	NA
GO:0006220	pyrimidine nucleotide metabolic process	0.638538373	0.56587942	0.012794008	0.005052524
GO:0006221	pyrimidine nucleotide biosynthetic process	0.638538373	0.56587942	0.012794008	0.005052524
GO:0006222	UMP biosynthetic process	NA	NA	0.392668391	0.417769782
GO:0006226	dUMP biosynthetic process	NA	NA	0.220667209	0.236940602
GO:0006227	dUDP biosynthetic process	NA	NA	0.220667209	0.236940602
GO:0006228	UTP biosynthetic process	0.703991309	0.669953632	0.213271784	0.239845127
GO:0006230	TMP biosynthetic process	NA	NA	0.220667209	0.236940602
GO:0006231	dTMP biosynthetic process	NA	NA	0.048666027	0.056111422
GO:0006233	dTDP biosynthetic process	NA	NA	0.220667209	0.236940602
GO:0006235	dTTP biosynthetic process	NA	NA	0.220667209	0.236940602
GO:0006241	CTP biosynthetic process	0.393184593	0.350279997	0.305490455	0.339648365
GO:0006259	DNA metabolic process	1	1	1.03E-31	3.17E-35
GO:0006260	DNA replication	0.999999597	0.999986886	1.14E-24	9.10E-23
GO:0006261	DNA-dependent DNA replication	0.999996871	0.999925891	1.47E-22	5.86E-20
GO:0006264	mitochondrial DNA replication	NA	NA	0.213271784	0.661076524
GO:0006265	DNA topological change	0.881281447	0.856362118	0.479386043	0.522052707
GO:0006266	DNA ligation	0.703991309	0.669953632	0.631216333	0.661076524
GO:0006267	pre-replicative complex assembly involved in nuclear cell cycle DNA replication	NA	NA	0.000650232	0.000980104
GO:0006268	DNA unwinding involved in DNA replication	NA	NA	0.000162648	9.7888E-06
GO:0006269	DNA replication, synthesis of RNA primer	NA	NA	0.220667209	0.236940602
GO:0006270	DNA replication initiation	NA	0.9977732	2.36E-10	8.68E-10
GO:0006271	DNA strand elongation involved in DNA replication	0.9896411	0.984411991	1.87E-07	4.57E-07
GO:0006272	leading strand elongation	0.881281447	0.856362118	0.000650232	0.000980104
GO:0006273	lagging strand elongation	NA	NA	0.035817784	0.043698867
GO:0006274	DNA replication termination	0.455870182	0.425443651	0.392668391	0.417769782
GO:0006275	regulation of DNA replication	0.938271837	0.901638225	2.69722E-06	8.31544E-06
GO:0006277	DNA amplification	NA	NA	1.95922E-05	4.42548E-05
GO:0006278	RNA-dependent DNA biosynthetic process	0.703991309	0.669953632	0.213271784	0.661076524
GO:0006279	premeiotic DNA replication	NA	NA	0.220667209	0.236940602
GO:0006281	DNA repair	1	1	2.80E-20	1.36E-23
GO:0006282	regulation of DNA repair	NA	NA	0.62647054	0.432359152
GO:0006284	base-excision repair	0.952411067	0.937517345	0.048319755	0.01503734
GO:0006285	base-excision repair, AP site formation	NA	NA	0.526730195	0.555768675
GO:0006287	base-excision repair, gap-filling	NA	NA	0.048666027	0.056111422
GO:0006289	nucleotide-excision repair	0.999804722	0.999580806	0.011022803	0.00014295
GO:0006290	pyrimidine dimer repair	NA	NA	0.048666027	0.056111422
GO:0006296	nucleotide-excision repair, DNA incision, 5'-to lesion	NA	NA	0.526730195	0.141771997
GO:0006297	nucleotide-excision repair, DNA gap filling	0.598656649	0.564523139	0.124544784	0.141771997
GO:0006298	mismatch repair	0.974135459	0.964137552	0.001153536	0.000248923
GO:0006301	postreplication repair	0.952411067	0.937517345	0.010495286	0.01503734
GO:0006302	double-strand break repair	0.99999999	0.999999928	3.34E-14	1.13E-13
GO:0006303	double-strand break repair via nonhomologous end joining	0.935454091	0.917532035	0.317566865	0.03933863
GO:0006304	DNA modification	NA	NA	0.392668391	0.417769782
GO:0006305	DNA alkylation	NA	NA	0.220667209	0.236940602
GO:0006306	DNA methylation	NA	NA	0.220667209	0.236940602
GO:0006308	DNA catabolic process	0.176564551	0.287185301	0.091311158	0.043264709
GO:0006309	apoptotic DNA fragmentation	0.093183407	0.450262586	0.38515833	0.19429562
GO:0006310	DNA recombination	0.999999975	0.999998709	1.57E-16	5.17E-21
GO:0006312	mitotic recombination	NA	NA	0.077092214	0.096391247
GO:0006313	transposition, DNA-mediated	NA	NA	0.002549008	0.000175557
GO:0006323	DNA packaging	0.999999996	0.999999666	4.58E-17	1.47E-16
GO:0006325	chromatin organization	1	NA	3.61E-28	1.85E-31
GO:0006333	chromatin assembly or disassembly	0.999999933	0.999994558	2.28E-12	2.12E-11
GO:0006334	nucleosome assembly	NA	NA	2.29053E-06	5.66081E-06
GO:0006335	DNA replication-dependent nucleosome assembly	NA	NA	0.220667209	0.236940602
GO:0006336	DNA replication-independent nucleosome assembly	NA	NA	0.015934228	0.003130805
GO:0006337	nucleosome disassembly	NA	NA	0.048666027	0.417769782
GO:0006338	chromatin remodeling	0.999999999	0.999999943	1.17E-11	3.96E-12
GO:0006342	chromatin silencing	0.999999999	0.999999489	6.81E-11	6.94E-14
GO:0006346	DNA methylation-dependent heterochromatin assembly	NA	NA	0.002549008	0.003579494
GO:0006348	chromatin silencing at telomere	NA	NA	0.024103352	0.003579494
GO:0006349	regulation of gene expression by genetic imprinting	NA	NA	0.048666027	0.056111422
GO:0006351	transcription, DNA-templated	1	1	6.30E-30	1.07E-34
GO:0006352	DNA-templated transcription, initiation	0.999999987	0.999999077	0.000513323	4.47676E-06
GO:0006353	DNA-templated transcription, termination	NA	NA	0.479386043	0.216877106
GO:0006354	DNA-templated transcription, elongation	0.999942572	0.999862454	0.001596759	0.009665295
GO:0006355	regulation of transcription, DNA-templated	1	1	9.02E-30	3.07E-35
GO:0006356	regulation of transcription by RNA polymerase I	NA	NA	0.048319755	0.063639921
GO:0006357	regulation of transcription by RNA polymerase II	0.999999663	0.999566	1.09E-15	4.96E-16
GO:0006359	regulation of transcription by RNA polymerase III	NA	NA	0.002549008	0.003579494
GO:0006360	transcription by RNA polymerase I	NA	NA	0.119940113	0.323149983
GO:0006364	rRNA processing	0.999999999	0.999999947	4.23E-19	8.89E-19
GO:0006366	transcription by RNA polymerase II	0.99999998	0.999938778	6.30E-16	1.92E-16
GO:0006367	transcription initiation from RNA polymerase II promoter	0.999999973	0.999997525	0.00018752	1.97801E-06
GO:0006368	transcription elongation from RNA polymerase II promoter	0.999511311	0.999033614	0.003644755	0.020003161
GO:0006369	termination of RNA polymerase II transcription	NA	NA	0.631216333	0.239845127
GO:0006370	7-methylguanosine mRNA capping	0.703991309	0.669953632	0.035817784	0.239845127
GO:0006376	mRNA splice site selection	0.935454091	0.917532035	0.894126961	0.912454418
GO:0006378	mRNA polyadenylation	0.981667043	0.971217831	0.267959329	0.078013036
GO:0006379	mRNA cleavage	NA	NA	0.035817784	0.043698867
GO:0006382	adenosine to inosine editing	0.781692988	0.749872041	0.009733789	0.012737931
GO:0006383	transcription by RNA polymerase III	NA	NA	0.002233429	0.000995756
GO:0006384	transcription initiation from RNA polymerase III promoter	NA	NA	0.317566865	0.14203334
GO:0006388	tRNA splicing, via endonucleolytic cleavage and ligation	0.728507783	0.680183911	0.894126961	0.362736263
GO:0006390	mitochondrial transcription	0.952411067	0.937517345	0.38515833	0.43492511
GO:0006391	transcription initiation from mitochondrial promoter	NA	NA	0.220667209	0.236940602
GO:0006392	transcription elongation from mitochondrial promoter	NA	NA	0.220667209	0.236940602
GO:0006393	termination of mitochondrial transcription	NA	NA	0.392668391	0.417769782
GO:0006396	RNA processing	1	NA	6.23E-28	2.06E-33
GO:0006397	mRNA processing	1	1	2.86E-09	1.46E-14
GO:0006398	mRNA 3'-end processing by stem-loop binding and cleavage	NA	NA	0.213271784	0.239845127
GO:0006399	tRNA metabolic process	0.999998891	0.999967361	3.09137E-05	4.23461E-05
GO:0006400	tRNA modification	0.999986153	0.999704691	0.018563741	0.001595023
GO:0006401	RNA catabolic process	0.9985016	0.988417454	5.71098E-05	3.99419E-05
GO:0006402	mRNA catabolic process	0.99482975	0.96966401	0.001239964	0.000716793
GO:0006403	RNA localization	0.99999842	0.999877742	2.70377E-05	0.00010578
GO:0006405	RNA export from nucleus	0.999999831	0.999999317	6.53E-08	3.38E-07
GO:0006406	mRNA export from nucleus	0.999640031	0.999268421	1.5795E-05	7.17804E-06
GO:0006408	snRNA export from nucleus	NA	NA	0.220667209	0.236940602
GO:0006412	translation	1	0.999999999	0.180673877	0.421228152
GO:0006413	translational initiation	0.997765111	0.983514051	0.609142185	0.706039229
GO:0006414	translational elongation	0.985279332	0.921181429	0.567450958	0.802268962
GO:0006415	translational termination	0.881281447	0.856362118	NA	NA
GO:0006417	regulation of translation	0.971306125	0.882406105	0.018369874	0.017724081
GO:0006418	tRNA aminoacylation for protein translation	0.99432683	0.988405964	0.008631368	0.077865651
GO:0006419	alanyl-tRNA aminoacylation	NA	NA	0.124544784	0.555768675
GO:0006420	arginyl-tRNA aminoacylation	NA	NA	0.124544784	0.141771997
GO:0006421	asparaginyl-tRNA aminoacylation	NA	NA	0.392668391	0.417769782
GO:0006423	cysteinyl-tRNA aminoacylation	0.455870182	0.425443651	NA	NA
GO:0006426	glycyl-tRNA aminoacylation	NA	NA	0.392668391	0.417769782
GO:0006427	histidyl-tRNA aminoacylation	NA	NA	0.220667209	0.236940602
GO:0006428	isoleucyl-tRNA aminoacylation	NA	NA	0.048666027	0.056111422
GO:0006429	leucyl-tRNA aminoacylation	NA	NA	0.392668391	0.417769782
GO:0006430	lysyl-tRNA aminoacylation	NA	NA	0.220667209	0.236940602
GO:0006431	methionyl-tRNA aminoacylation	NA	NA	0.392668391	0.417769782
GO:0006432	phenylalanyl-tRNA aminoacylation	0.598656649	0.564523139	NA	NA
GO:0006434	seryl-tRNA aminoacylation	NA	NA	0.220667209	0.236940602
GO:0006436	tryptophanyl-tRNA aminoacylation	0.455870182	0.425443651	0.392668391	0.417769782
GO:0006437	tyrosyl-tRNA aminoacylation	NA	NA	0.392668391	NA
GO:0006438	valyl-tRNA aminoacylation	0.455870182	0.425443651	NA	NA
GO:0006446	regulation of translational initiation	0.77524892	0.501945558	0.631437096	0.863123011
GO:0006448	regulation of translational elongation	NA	NA	0.555806535	0.289168622
GO:0006449	regulation of translational termination	0.598656649	0.564523139	NA	NA
GO:0006450	regulation of translational fidelity	NA	0.749872041	0.305490455	0.339648365
GO:0006451	translational readthrough	NA	NA	0.526730195	0.555768675
GO:0006457	protein folding	0.042099183	0.014001236	0.831914194	0.856693344
GO:0006458	'de novo' protein folding	0.007746293	0.000911371	0.931714333	0.949550177
GO:0006464	cellular protein modification process	0.99997319	0.987174561	0.000671471	4.17526E-05
GO:0006465	signal peptide processing	0.598656649	0.564523139	NA	NA
GO:0006468	protein phosphorylation	0.99300834	0.924786421	0.00425066	0.001488183
GO:0006469	negative regulation of protein kinase activity	0.998340991	0.913831618	0.508037226	0.769463365
GO:0006470	protein dephosphorylation	0.862572811	0.830159646	0.376804918	0.514035068
GO:0006471	protein ADP-ribosylation	NA	NA	0.048666027	0.056111422
GO:0006473	protein acetylation	0.999999993	0.999999503	3.37E-09	3.16E-08
GO:0006474	N-terminal protein amino acid acetylation	0.782841307	0.737664242	0.38515833	0.43492511
GO:0006475	internal protein amino acid acetylation	1	0.999999984	1.08E-09	1.03E-08
GO:0006476	protein deacetylation	0.9896411	0.984411991	0.001638417	0.043264709
GO:0006477	protein sulfation	0.262327095	0.241985354	NA	NA
GO:0006478	peptidyl-tyrosine sulfation	0.262327095	0.241985354	NA	NA
GO:0006479	protein methylation	0.999998828	0.999962817	5.92365E-06	7.03E-07
GO:0006482	protein demethylation	NA	NA	0.623875012	0.362736263
GO:0006486	protein glycosylation	0.794889326	0.935470413	0.859722991	0.870964478
GO:0006487	protein N-linked glycosylation	0.986025459	0.974306361	0.767818736	0.919867398
GO:0006488	dolichol-linked oligosaccharide biosynthetic process	0.881281447	0.856362118	0.479386043	0.522052707
GO:0006490	oligosaccharide-lipid intermediate biosynthetic process	0.782841307	0.737664242	0.683554183	0.725492668
GO:0006491	N-glycan processing	0.980933705	NA	0.817179562	0.174143275
GO:0006493	protein O-linked glycosylation	0.667350832	0.929075045	0.448062169	0.377508679
GO:0006497	protein lipidation	0.231262235	0.082526599	0.845241767	0.951320783
GO:0006501	C-terminal protein lipidation	NA	NA	0.124544784	0.555768675
GO:0006505	GPI anchor metabolic process	0.631530392	0.541888142	0.980524764	0.94708417
GO:0006506	GPI anchor biosynthetic process	0.58556956	0.495675044	0.975897341	0.935604713
GO:0006508	proteolysis	0.284591494	0.097721209	0.99999984	0.999998556
GO:0006509	membrane protein ectodomain proteolysis	0.511173687	0.450262586	0.683554183	0.933227946
GO:0006511	ubiquitin-dependent protein catabolic process	0.96216661	0.663632011	0.957403646	0.805878523
GO:0006513	protein monoubiquitination	0.646746814	0.326462511	0.262804307	0.131661256
GO:0006515	protein quality control for misfolded or incompletely synthesized proteins	0.237852984	0.186095855	0.817179562	0.850520823
GO:0006516	glycoprotein catabolic process	0.598656649	0.564523139	NA	NA
GO:0006517	protein deglycosylation	0.935454091	0.917532035	NA	0.667379156
GO:0006518	peptide metabolic process	1	0.999999469	0.451273247	0.669723877
GO:0006520	cellular amino acid metabolic process	0.006919216	0.000324001	0.765867261	0.979499238
GO:0006521	regulation of cellular amino acid metabolic process	NA	NA	0.048666027	0.056111422
GO:0006525	arginine metabolic process	0.269513098	0.011083088	0.825562413	0.849530946
GO:0006526	arginine biosynthetic process	0.455870182	0.425443651	NA	NA
GO:0006527	arginine catabolic process	0.598656649	0.014148247	NA	NA
GO:0006528	asparagine metabolic process	0.781692988	0.749872041	0.074943776	0.090140271
GO:0006529	asparagine biosynthetic process	NA	NA	0.048666027	0.056111422
GO:0006530	asparagine catabolic process	0.598656649	0.564523139	0.526730195	0.555768675
GO:0006534	cysteine metabolic process	0.598656649	0.564523139	NA	0.555768675
GO:0006536	glutamate metabolic process	0.066983117	0.01177636	0.949955914	0.961162644
GO:0006537	glutamate biosynthetic process	0.393184593	0.095159147	NA	NA
GO:0006538	glutamate catabolic process	0.057941826	0.248231657	NA	NA
GO:0006539	glutamate catabolic process via 2-oxoglutarate	0.262327095	0.241985354	NA	NA
GO:0006541	glutamine metabolic process	0.393184593	0.350279997	0.712647802	0.741433564
GO:0006542	glutamine biosynthetic process	0.455870182	NA	NA	NA
GO:0006543	glutamine catabolic process	0.262327095	0.241985354	NA	NA
GO:0006544	glycine metabolic process	0.49512059	0.033456466	NA	NA
GO:0006545	glycine biosynthetic process	0.170297247	0.147284677	NA	NA
GO:0006546	glycine catabolic process	NA	0.147284677	NA	NA
GO:0006547	histidine metabolic process	0.262327095	0.241985354	NA	NA
GO:0006548	histidine catabolic process	0.262327095	0.241985354	NA	NA
GO:0006551	leucine metabolic process	0.781692988	0.749872041	0.305490455	0.741433564
GO:0006552	leucine catabolic process	NA	NA	0.124544784	0.555768675
GO:0006553	lysine metabolic process	0.455870182	0.425443651	NA	NA
GO:0006555	methionine metabolic process	0.269513098	0.534967725	NA	NA
GO:0006558	L-phenylalanine metabolic process	0.018666523	0.013790062	NA	NA
GO:0006559	L-phenylalanine catabolic process	0.018666523	0.013790062	NA	NA
GO:0006560	proline metabolic process	0.189312598	0.033456466	NA	NA
GO:0006561	proline biosynthetic process	0.598656649	0.564523139	NA	NA
GO:0006562	proline catabolic process	0.068784009	0.058527057	NA	NA
GO:0006563	L-serine metabolic process	0.393184593	0.749872041	NA	NA
GO:0006564	L-serine biosynthetic process	0.598656649	0.564523139	NA	NA
GO:0006565	L-serine catabolic process	0.068784009	0.425443651	NA	NA
GO:0006566	threonine metabolic process	0.057941826	0.248231657	NA	NA
GO:0006567	threonine catabolic process	0.057941826	0.248231657	NA	NA
GO:0006568	tryptophan metabolic process	0.018666523	0.095159147	NA	NA
GO:0006569	tryptophan catabolic process	0.068784009	0.425443651	NA	NA
GO:0006570	tyrosine metabolic process	0.00052237	0.00030342	NA	NA
GO:0006571	tyrosine biosynthetic process	0.262327095	0.241985354	NA	NA
GO:0006572	tyrosine catabolic process	0.068784009	0.058527057	NA	NA
GO:0006573	valine metabolic process	0.703991309	0.669953632	NA	NA
GO:0006575	cellular modified amino acid metabolic process	0.000425829	0.000104554	0.999822085	0.999608431
GO:0006576	cellular biogenic amine metabolic process	7.05104E-06	0.004157829	0.98883279	0.992367177
GO:0006577	amino-acid betaine metabolic process	0.393184593	0.350279997	NA	NA
GO:0006578	amino-acid betaine biosynthetic process	0.598656649	0.564523139	NA	NA
GO:0006581	acetylcholine catabolic process	0.262327095	NA	NA	NA
GO:0006582	melanin metabolic process	0.261718079	0.098125859	0.96512373	0.999796783
GO:0006583	melanin biosynthetic process from tyrosine	0.455870182	0.425443651	NA	NA
GO:0006584	catecholamine metabolic process	0.022952771	0.048051608	0.976355003	0.982778669
GO:0006585	dopamine biosynthetic process from tyrosine	0.068784009	0.058527057	NA	NA
GO:0006586	indolalkylamine metabolic process	0.018666523	0.095159147	NA	NA
GO:0006587	serotonin biosynthetic process from tryptophan	0.262327095	0.241985354	NA	NA
GO:0006589	octopamine biosynthetic process	0.170297247	0.147284677	0.526730195	0.555768675
GO:0006591	ornithine metabolic process	0.282652668	0.00341843	NA	NA
GO:0006595	polyamine metabolic process	0.598656649	0.564523139	NA	NA
GO:0006596	polyamine biosynthetic process	0.598656649	0.564523139	NA	NA
GO:0006599	phosphagen metabolic process	0.057941826	0.046337696	NA	NA
GO:0006603	phosphocreatine metabolic process	0.057941826	0.046337696	NA	NA
GO:0006605	protein targeting	0.622631676	0.351088917	0.999328645	0.990933943
GO:0006606	protein import into nucleus	0.999989654	0.999997909	6.58E-07	1.39E-07
GO:0006607	NLS-bearing protein import into nucleus	0.935454091	0.917532035	0.317566865	0.362736263
GO:0006611	protein export from nucleus	0.999999574	0.999998419	1.1376E-06	1.15621E-06
GO:0006612	protein targeting to membrane	0.925811472	0.884732645	0.82412638	0.872143032
GO:0006622	protein targeting to lysosome	NA	NA	0.825562413	0.522052707
GO:0006623	protein targeting to vacuole	0.995853372	0.954169768	0.793884495	0.648223067
GO:0006625	protein targeting to peroxisome	0.433863061	0.680183911	0.894126961	0.667379156
GO:0006626	protein targeting to mitochondrion	0.006551992	0.002863187	0.999569403	0.98747649
GO:0006627	protein processing involved in protein targeting to mitochondrion	0.018666523	0.013790062	NA	NA
GO:0006629	lipid metabolic process	0.098105569	0.040909806	0.999946936	0.99999572
GO:0006631	fatty acid metabolic process	0.808000196	0.667353776	0.99890195	0.999659402
GO:0006633	fatty acid biosynthetic process	0.261718079	0.051350802	0.999555176	0.998616922
GO:0006635	fatty acid beta-oxidation	0.997848647	0.999580806	0.963835352	0.995078697
GO:0006636	unsaturated fatty acid biosynthetic process	0.598656649	0.564523139	0.526730195	0.555768675
GO:0006637	acyl-CoA metabolic process	0.041387667	0.008323747	0.963835352	0.995078697
GO:0006638	neutral lipid metabolic process	0.093913229	0.051350802	0.988554569	0.998616922
GO:0006639	acylglycerol metabolic process	0.093913229	0.051350802	0.988554569	0.998616922
GO:0006641	triglyceride metabolic process	0.319146151	0.228641916	0.983122046	0.99812745
GO:0006643	membrane lipid metabolic process	0.638823641	0.374841422	0.999491392	0.994486478
GO:0006644	phospholipid metabolic process	0.272259434	0.09078387	0.998431031	0.997703875
GO:0006646	phosphatidylethanolamine biosynthetic process	0.781692988	0.350279997	NA	0.741433564
GO:0006650	glycerophospholipid metabolic process	0.156658681	0.071386231	0.997433842	0.997730254
GO:0006654	phosphatidic acid biosynthetic process	0.057941826	0.046337696	0.631216333	0.661076524
GO:0006655	phosphatidylglycerol biosynthetic process	0.116854781	0.095159147	0.712647802	0.741433564
GO:0006656	phosphatidylcholine biosynthetic process	0.170297247	0.147284677	NA	NA
GO:0006658	phosphatidylserine metabolic process	0.01802739	0.014148247	NA	NA
GO:0006660	phosphatidylserine catabolic process	0.068784009	0.058527057	NA	NA
GO:0006661	phosphatidylinositol biosynthetic process	0.667350832	0.40412356	0.986109317	0.970286659
GO:0006662	glycerol ether metabolic process	0.131433569	0.102879063	0.864098967	0.599680736
GO:0006664	glycolipid metabolic process	0.629741211	0.671928946	0.924402064	0.886943357
GO:0006665	sphingolipid metabolic process	0.630777693	0.251030598	0.993431453	0.967139009
GO:0006666	3-keto-sphinganine metabolic process	NA	NA	0.220667209	0.236940602
GO:0006672	ceramide metabolic process	0.473267378	0.817677579	0.985659542	0.936959187
GO:0006677	glycosylceramide metabolic process	0.598656649	0.564523139	0.526730195	0.555768675
GO:0006678	glucosylceramide metabolic process	0.455870182	0.425443651	0.392668391	0.417769782
GO:0006679	glucosylceramide biosynthetic process	NA	NA	0.220667209	0.236940602
GO:0006680	glucosylceramide catabolic process	0.262327095	0.241985354	NA	NA
GO:0006684	sphingomyelin metabolic process	0.170297247	0.564523139	NA	0.555768675
GO:0006685	sphingomyelin catabolic process	0.455870182	NA	NA	0.417769782
GO:0006686	sphingomyelin biosynthetic process	0.262327095	0.241985354	NA	NA
GO:0006687	glycosphingolipid metabolic process	0.782841307	0.737664242	0.38515833	0.43492511
GO:0006688	glycosphingolipid biosynthetic process	0.912460057	0.891160021	0.250124566	0.289168622
GO:0006690	icosanoid metabolic process	0.598656649	NA	0.124544784	0.141771997
GO:0006692	prostanoid metabolic process	0.455870182	NA	0.392668391	0.417769782
GO:0006693	prostaglandin metabolic process	0.455870182	NA	0.392668391	0.417769782
GO:0006694	steroid biosynthetic process	0.485733168	0.600278901	0.508037226	0.579105891
GO:0006695	cholesterol biosynthetic process	NA	NA	0.392668391	0.417769782
GO:0006697	ecdysone biosynthetic process	NA	NA	0.185237434	0.216877106
GO:0006706	steroid catabolic process	0.455870182	0.425443651	NA	NA
GO:0006707	cholesterol catabolic process	0.262327095	0.241985354	NA	NA
GO:0006714	sesquiterpenoid metabolic process	0.116854781	0.350279997	NA	NA
GO:0006716	juvenile hormone metabolic process	0.116854781	0.350279997	NA	NA
GO:0006718	juvenile hormone biosynthetic process	0.057941826	0.248231657	NA	NA
GO:0006720	isoprenoid metabolic process	0.536808635	0.139673264	0.893598547	0.624239636
GO:0006721	terpenoid metabolic process	0.135195373	0.006189779	NA	NA
GO:0006723	cuticle hydrocarbon biosynthetic process	0.170297247	0.147284677	NA	NA
GO:0006725	cellular aromatic compound metabolic process	1	NA	1.89E-69	3.06E-78
GO:0006726	eye pigment biosynthetic process	0.548051401	0.44470757	0.999446712	0.948307105
GO:0006727	ommochrome biosynthetic process	0.582524995	0.90954323	0.976355003	0.902326503
GO:0006728	pteridine biosynthetic process	0.703991309	0.669953632	NA	NA
GO:0006729	tetrahydrobiopterin biosynthetic process	0.116854781	0.013790062	NA	NA
GO:0006730	one-carbon metabolic process	0.000571246	0.01177636	NA	NA
GO:0006732	coenzyme metabolic process	0.001093807	8.64735E-05	0.999964613	0.999991174
GO:0006733	oxidoreduction coenzyme metabolic process	0.432985655	0.552436324	0.993229081	0.886049754
GO:0006734	NADH metabolic process	0.269513098	0.227042472	0.825562413	0.849530946
GO:0006735	NADH regeneration	0.262327095	0.241985354	NA	NA
GO:0006743	ubiquinone metabolic process	0.703645868	0.642915965	0.96102061	0.626836551
GO:0006744	ubiquinone biosynthetic process	0.703645868	0.642915965	0.96102061	0.626836551
GO:0006749	glutathione metabolic process	0.495923038	0.242026644	NA	0.877048413
GO:0006750	glutathione biosynthetic process	0.598656649	0.564523139	NA	0.555768675
GO:0006751	glutathione catabolic process	0.116854781	0.013790062	NA	NA
GO:0006753	nucleoside phosphate metabolic process	0.016775087	0.00960864	0.998648596	0.99702029
GO:0006754	ATP biosynthetic process	0.915774983	0.887188444	NA	NA
GO:0006757	ATP generation from ADP	0.22327139	0.168775686	0.981585446	0.986869086
GO:0006760	folic acid-containing compound metabolic process	2.21396E-05	1.15905E-05	NA	NA
GO:0006766	vitamin metabolic process	0.009966682	0.006189779	0.935753365	0.949074745
GO:0006767	water-soluble vitamin metabolic process	0.012758429	0.008388644	NA	NA
GO:0006771	riboflavin metabolic process	0.262327095	0.241985354	NA	NA
GO:0006772	thiamine metabolic process	0.262327095	0.241985354	NA	NA
GO:0006775	fat-soluble vitamin metabolic process	0.455870182	0.425443651	0.392668391	0.417769782
GO:0006776	vitamin A metabolic process	0.262327095	0.241985354	NA	NA
GO:0006778	porphyrin-containing compound metabolic process	0.952411067	0.737664242	0.683554183	0.933227946
GO:0006779	porphyrin-containing compound biosynthetic process	NA	0.917532035	0.623875012	0.912454418
GO:0006780	uroporphyrinogen III biosynthetic process	NA	NA	0.220667209	0.236940602
GO:0006783	heme biosynthetic process	NA	0.917532035	0.623875012	0.912454418
GO:0006787	porphyrin-containing compound catabolic process	0.262327095	0.241985354	NA	NA
GO:0006788	heme oxidation	0.262327095	0.241985354	NA	NA
GO:0006790	sulfur compound metabolic process	0.024942881	0.000467377	0.999983563	0.999851327
GO:0006793	phosphorus metabolic process	0.741498307	0.406391384	0.985380738	0.967080859
GO:0006796	phosphate-containing compound metabolic process	0.70833512	0.310221981	0.98761253	0.962708343
GO:0006797	polyphosphate metabolic process	NA	NA	0.392668391	0.417769782
GO:0006798	polyphosphate catabolic process	NA	NA	0.392668391	0.417769782
GO:0006801	superoxide metabolic process	NA	NA	0.077092214	0.096391247
GO:0006805	xenobiotic metabolic process	0.839007467	0.810448633	0.776108646	0.434859678
GO:0006807	nitrogen compound metabolic process	1	1	2.16E-35	1.72E-41
GO:0006809	nitric oxide biosynthetic process	0.598656649	0.147284677	0.526730195	0.555768675
GO:0006810	transport	0.001821858	0.059182411	1	1
GO:0006811	ion transport	2.87E-12	2.37614E-05	NA	1
GO:0006812	cation transport	2.26E-08	0.001904977	1	0.999999899
GO:0006813	potassium ion transport	0.000606988	0.156563075	0.978613949	0.924377706
GO:0006814	sodium ion transport	0.000284763	0.020181326	0.999904421	0.99660708
GO:0006816	calcium ion transport	6.48765E-05	0.031020928	0.999965022	0.999891939
GO:0006817	phosphate ion transport	0.881281447	0.856362118	0.479386043	0.522052707
GO:0006820	anion transport	0.000755691	0.015247249	0.999999727	0.999999885
GO:0006821	chloride transport	0.237255905	0.843759154	NA	0.9980354
GO:0006825	copper ion transport	0.585363587	0.856362118	NA	NA
GO:0006826	iron ion transport	0.782841307	0.737664242	0.917523936	0.933227946
GO:0006828	manganese ion transport	0.018666523	0.095159147	NA	NA
GO:0006829	zinc ion transport	0.321058016	0.10197558	0.735229654	0.503789858
GO:0006833	water transport	0.598656649	0.147284677	NA	NA
GO:0006835	dicarboxylic acid transport	0.457083298	0.642915965	NA	NA
GO:0006836	neurotransmitter transport	1.06948E-05	0.001027586	0.999999967	0.999999961
GO:0006837	serotonin transport	0.262327095	NA	NA	NA
GO:0006839	mitochondrial transport	0.001754882	0.000167842	0.999998984	0.999979037
GO:0006842	tricarboxylic acid transport	0.455870182	0.425443651	NA	NA
GO:0006843	mitochondrial citrate transmembrane transport	0.262327095	0.241985354	NA	NA
GO:0006844	acyl carnitine transport	0.01802739	0.014148247	NA	NA
GO:0006848	pyruvate transport	0.703991309	0.669953632	0.631216333	NA
GO:0006849	plasma membrane pyruvate transport	NA	NA	0.220667209	NA
GO:0006850	mitochondrial pyruvate transmembrane transport	0.455870182	0.425443651	NA	NA
GO:0006851	mitochondrial calcium ion transmembrane transport	0.839007467	0.810448633	NA	NA
GO:0006855	drug transmembrane transport	0.012758429	0.042830669	NA	NA
GO:0006856	eye pigment precursor transport	0.057941826	0.248231657	NA	NA
GO:0006857	oligopeptide transport	0.170297247	NA	0.526730195	0.555768675
GO:0006858	extracellular transport	0.262327095	0.241985354	NA	NA
GO:0006862	nucleotide transport	0.703991309	0.669953632	NA	NA
GO:0006865	amino acid transport	0.000897072	0.028998917	0.994556711	0.990235084
GO:0006869	lipid transport	0.771109743	0.769240118	0.999972311	0.997938144
GO:0006873	cellular ion homeostasis	0.004257857	0.022666993	0.999973186	0.999907908
GO:0006874	cellular calcium ion homeostasis	0.001299206	0.01716313	0.999859028	0.997807335
GO:0006875	cellular metal ion homeostasis	0.000595255	0.015299685	0.999976639	0.999364268
GO:0006878	cellular copper ion homeostasis	0.393184593	0.749872041	NA	NA
GO:0006879	cellular iron ion homeostasis	0.663031178	0.612776794	NA	NA
GO:0006882	cellular zinc ion homeostasis	0.49512059	0.446989081	0.776108646	0.802748341
GO:0006883	cellular sodium ion homeostasis	0.282652668	0.669953632	NA	0.661076524
GO:0006884	cell volume homeostasis	0.839007467	NA	NA	NA
GO:0006885	regulation of pH	0.722597773	0.447967011	0.970214166	0.979735508
GO:0006886	intracellular protein transport	0.999891893	0.999194484	0.832047588	0.615961751
GO:0006887	exocytosis	0.131943616	0.302764578	0.999267906	0.999759288
GO:0006888	endoplasmic reticulum to Golgi vesicle-mediated transport	0.998887443	0.999141517	0.977295594	0.996035303
GO:0006890	retrograde vesicle-mediated transport, Golgi to endoplasmic reticulum	0.985896771	0.977258485	0.994728079	0.996618535
GO:0006891	intra-Golgi vesicle-mediated transport	0.989170389	0.929211909	NA	NA
GO:0006892	post-Golgi vesicle-mediated transport	0.997350393	0.978873896	0.960523477	0.727842792
GO:0006893	Golgi to plasma membrane transport	0.985896771	0.913831618	0.873827716	0.769463365
GO:0006895	Golgi to endosome transport	NA	NA	0.631216333	0.661076524
GO:0006896	Golgi to vacuole transport	0.663031178	0.612776794	0.864098967	0.599680736
GO:0006897	endocytosis	0.439155893	0.520700056	0.998962641	0.999782712
GO:0006898	receptor-mediated endocytosis	0.820293817	0.720989091	0.980921659	0.990123719
GO:0006900	vesicle budding from membrane	0.948780057	0.927692492	0.897898356	0.921422409
GO:0006901	vesicle coating	0.781692988	0.749872041	NA	NA
GO:0006903	vesicle targeting	0.948780057	0.782498391	0.981585446	0.921422409
GO:0006904	vesicle docking involved in exocytosis	0.959193588	0.843392047	0.999086618	0.995078697
GO:0006906	vesicle fusion	0.895653615	0.96107257	0.99964615	0.99998882
GO:0006909	phagocytosis	0.818149844	0.592057252	0.874196228	0.988708895
GO:0006911	phagocytosis, engulfment	0.457083298	0.186095855	0.572427004	0.850520823
GO:0006913	nucleocytoplasmic transport	0.999999958	0.999999942	3.51E-08	3.54E-08
GO:0006914	autophagy	0.99999935	0.999939359	0.870119877	0.888009783
GO:0006915	apoptotic process	0.824301407	0.724101268	0.024157928	0.020590584
GO:0006919	activation of cysteine-type endopeptidase activity involved in apoptotic process	0.646746814	0.584284825	0.103016517	0.131661256
GO:0006921	cellular component disassembly involved in execution phase of apoptosis	0.093183407	0.450262586	0.38515833	0.19429562
GO:0006928	movement of cell or subcellular component	0.633089243	0.432052731	0.369040988	0.823079798
GO:0006929	substrate-dependent cell migration	NA	NA	0.526730195	0.555768675
GO:0006930	substrate-dependent cell migration, cell extension	NA	NA	0.392668391	0.417769782
GO:0006935	chemotaxis	0.101626107	0.201127707	0.089183879	0.517587409
GO:0006936	muscle contraction	5.2776E-06	0.446379576	0.987335801	0.992071399
GO:0006937	regulation of muscle contraction	1.78307E-05	0.186095855	0.817179562	0.850520823
GO:0006939	smooth muscle contraction	0.082378599	0.534967725	0.825562413	0.849530946
GO:0006940	regulation of smooth muscle contraction	0.018666523	0.350279997	0.712647802	0.741433564
GO:0006941	striated muscle contraction	0.033323628	0.102879063	0.864098967	0.885223834
GO:0006942	regulation of striated muscle contraction	0.068784009	0.058527057	NA	NA
GO:0006949	syncytium formation	0.280533602	0.485702701	0.229750827	0.62693852
GO:0006950	response to stress	0.999996046	0.999778069	0.004715218	0.000641179
GO:0006952	defense response	0.954147126	0.816544313	0.957301284	0.75906022
GO:0006954	inflammatory response	0.839007467	0.446989081	NA	0.802748341
GO:0006955	immune response	0.97334287	0.862362604	0.759571451	0.596506869
GO:0006959	humoral immune response	0.994747657	0.665801215	0.495342345	0.311938186
GO:0006963	positive regulation of antibacterial peptide biosynthetic process	0.985896771	0.600278901	0.508037226	0.378002364
GO:0006964	positive regulation of biosynthetic process of antibacterial peptides active against Gram-negative bacteria	0.881281447	0.227042472	0.825562413	0.849530946
GO:0006965	positive regulation of biosynthetic process of antibacterial peptides active against Gram-positive bacteria	NA	NA	0.526730195	0.555768675
GO:0006967	positive regulation of antifungal peptide biosynthetic process	NA	0.564523139	0.526730195	0.555768675
GO:0006970	response to osmotic stress	0.646746814	0.584284825	0.262804307	0.311098046
GO:0006974	cellular response to DNA damage stimulus	1	1	2.40E-25	4.54E-28
GO:0006979	response to oxidative stress	0.861839821	0.733398798	0.546162162	0.840078845
GO:0006984	ER-nucleus signaling pathway	NA	NA	0.825562413	0.522052707
GO:0006986	response to unfolded protein	0.368830711	0.031784506	0.987335801	0.992071399
GO:0006990	positive regulation of transcription from RNA polymerase II promoter involved in unfolded protein response	NA	0.241985354	NA	NA
GO:0006991	response to sterol depletion	NA	NA	NA	0.741433564
GO:0006995	cellular response to nitrogen starvation	NA	NA	0.074943776	0.339648365
GO:0006996	organelle organization	1	0.999999995	1.27E-16	2.79E-19
GO:0006997	nucleus organization	0.999827215	0.999437917	8.69077E-06	1.10208E-05
GO:0006998	nuclear envelope organization	0.952411067	0.937517345	0.683554183	0.43492511
GO:0006999	nuclear pore organization	0.974135459	0.964137552	0.001153536	0.001899743
GO:0007000	nucleolus organization	NA	NA	0.035817784	0.239845127
GO:0007004	telomere maintenance via telomerase	0.703991309	0.669953632	0.213271784	0.661076524
GO:0007005	mitochondrion organization	0.025675609	0.049737743	0.999855403	0.999646205
GO:0007006	mitochondrial membrane organization	0.029880703	0.102582458	0.997512223	0.998502643
GO:0007007	inner mitochondrial membrane organization	0.071085283	0.287185301	NA	NA
GO:0007008	outer mitochondrial membrane organization	0.262327095	0.241985354	NA	NA
GO:0007009	plasma membrane organization	0.349531923	0.269668257	0.995895409	0.979735508
GO:0007010	cytoskeleton organization	0.192362473	0.347218472	0.271330314	0.187292531
GO:0007015	actin filament organization	0.4192487	0.726679574	0.340226524	0.523697735
GO:0007017	microtubule-based process	0.966573235	0.715161918	0.147522335	0.067704097
GO:0007018	microtubule-based movement	0.482880421	0.307816615	0.900072053	0.950136132
GO:0007019	microtubule depolymerization	0.583769033	0.501945558	0.631437096	0.481027098
GO:0007020	microtubule nucleation	NA	NA	0.103016517	0.131661256
GO:0007021	tubulin complex assembly	0.393184593	0.350279997	NA	NA
GO:0007023	post-chaperonin tubulin folding pathway	0.282652668	0.248231657	NA	NA
GO:0007026	negative regulation of microtubule depolymerization	0.728507783	0.376851886	0.623875012	0.362736263
GO:0007028	cytoplasm organization	0.999553191	0.998695152	0.001498362	0.001595023
GO:0007029	endoplasmic reticulum organization	0.894034188	0.704012271	0.999086618	0.999494979
GO:0007030	Golgi organization	0.935083325	0.932669846	0.783400464	0.959866555
GO:0007031	peroxisome organization	0.354730651	0.741882334	0.875634742	0.49101871
GO:0007032	endosome organization	0.295341951	0.450334534	NA	NA
GO:0007033	vacuole organization	0.998614426	0.967068932	0.936369574	0.961307922
GO:0007034	vacuolar transport	0.960306554	0.859208432	0.999779154	0.997938144
GO:0007035	vacuolar acidification	0.952411067	0.937517345	0.917523936	0.933227946
GO:0007040	lysosome organization	NA	0.964137552	0.779525322	0.568020462
GO:0007041	lysosomal transport	0.996293313	0.993163454	0.987335801	0.964550704
GO:0007042	lysosomal lumen acidification	NA	NA	0.220667209	0.236940602
GO:0007043	cell-cell junction assembly	0.996729851	0.992011618	0.95331912	0.990123719
GO:0007049	cell cycle	1	1	7.65E-28	1.72E-34
GO:0007050	cell cycle arrest	0.781692988	0.749872041	0.009733789	0.090140271
GO:0007051	spindle organization	0.999998961	0.999717967	0.009001307	0.000131922
GO:0007052	mitotic spindle organization	0.999827215	0.993511363	0.039114944	0.010452226
GO:0007053	spindle assembly involved in male meiosis	0.881281447	0.856362118	0.825562413	0.849530946
GO:0007054	spindle assembly involved in male meiosis I	0.455870182	0.425443651	NA	NA
GO:0007056	spindle assembly involved in female meiosis	0.964915282	0.952661878	0.072898981	0.026532425
GO:0007057	spindle assembly involved in female meiosis I	0.703991309	0.669953632	0.631216333	0.239845127
GO:0007058	spindle assembly involved in female meiosis II	NA	NA	0.035817784	0.043698867
GO:0007059	chromosome segregation	1	0.999999839	3.15E-15	5.46E-20
GO:0007060	male meiosis chromosome segregation	0.935454091	0.680183911	0.115239969	0.362736263
GO:0007062	sister chromatid cohesion	0.976215941	0.963642604	0.000133942	5.66081E-06
GO:0007063	regulation of sister chromatid cohesion	NA	NA	0.035817784	0.00314189
GO:0007064	mitotic sister chromatid cohesion	NA	NA	0.002112983	0.003130805
GO:0007065	male meiosis sister chromatid cohesion	NA	NA	0.392668391	0.056111422
GO:0007066	female meiosis sister chromatid cohesion	NA	NA	NA	0.236940602
GO:0007076	mitotic chromosome condensation	0.996944341	0.9948713	0.000133942	4.42548E-05
GO:0007079	mitotic chromosome movement towards spindle pole	0.703991309	0.669953632	0.035817784	0.239845127
GO:0007080	mitotic metaphase plate congression	NA	NA	0.002420801	0.003917443
GO:0007084	mitotic nuclear envelope reassembly	NA	NA	NA	0.417769782
GO:0007088	regulation of mitotic nuclear division	0.999999925	0.999846325	0.000608085	1.26428E-05
GO:0007091	metaphase/anaphase transition of mitotic cell cycle	NA	0.998007939	0.02657113	0.002292212
GO:0007093	mitotic cell cycle checkpoint	0.999999422	0.999966226	1.40E-07	1.21E-10
GO:0007094	mitotic spindle assembly checkpoint	NA	0.984411991	0.030120259	0.002793111
GO:0007095	mitotic G2 DNA damage checkpoint	NA	NA	0.015934228	0.003130805
GO:0007096	regulation of exit from mitosis	0.952411067	0.737664242	0.159853445	0.01503734
GO:0007097	nuclear migration	0.994412851	0.989290759	0.229750827	0.178849018
GO:0007098	centrosome cycle	0.99482975	0.96966401	0.043611011	0.00775511
GO:0007099	centriole replication	0.782520592	0.533214923	0.069861111	0.019365739
GO:0007100	mitotic centrosome separation	NA	NA	0.683554183	0.725492668
GO:0007107	membrane addition at site of cytokinesis	NA	NA	0.220667209	NA
GO:0007110	meiosis I cytokinesis	0.985945914	0.887188444	0.62647054	0.432359152
GO:0007111	meiosis II cytokinesis	0.952411067	0.737664242	0.917523936	0.933227946
GO:0007112	male meiosis cytokinesis	0.925811472	0.884732645	0.677595205	0.418791325
GO:0007113	endomitotic cell cycle	NA	NA	0.000476757	0.000799196
GO:0007127	meiosis I	0.999329652	0.993411358	1.39E-08	3.56E-10
GO:0007129	synapsis	NA	NA	0.010726648	0.013281134
GO:0007130	synaptonemal complex assembly	NA	NA	0.048666027	0.056111422
GO:0007131	reciprocal meiotic recombination	0.999640031	0.993163454	8.45404E-05	7.17804E-06
GO:0007135	meiosis II	NA	NA	0.005155593	0.000940737
GO:0007140	male meiotic nuclear division	0.96855641	0.881256463	0.231612003	0.034269385
GO:0007141	male meiosis I	0.585363587	0.534967725	0.185237434	0.216877106
GO:0007143	female meiotic nuclear division	0.999975603	0.999926625	4.03297E-05	2.2477E-06
GO:0007144	female meiosis I	0.881281447	0.856362118	0.046513221	0.010077971
GO:0007146	meiotic recombination nodule assembly	NA	0.241985354	NA	NA
GO:0007147	female meiosis II	NA	NA	0.002549008	0.003579494
GO:0007154	cell communication	0.000527134	0.000433402	0.998017733	0.999599983
GO:0007155	cell adhesion	0.065557165	0.054009251	0.931890731	0.995135313
GO:0007156	homophilic cell adhesion via plasma membrane adhesion molecules	0.007060502	0.097578062	0.648802909	0.931845272
GO:0007157	heterophilic cell-cell adhesion via plasma membrane cell adhesion molecules	0.022952771	0.003264783	0.875634742	0.902326503
GO:0007158	neuron cell-cell adhesion	0.116854781	0.095159147	NA	NA
GO:0007160	cell-matrix adhesion	0.638538373	0.56587942	0.719789444	0.768655165
GO:0007162	negative regulation of cell adhesion	0.582524995	0.741882334	0.221211599	0.271045367
GO:0007163	establishment or maintenance of cell polarity	0.999388383	0.987352913	0.840287168	0.731153761
GO:0007164	establishment of tissue polarity	0.351173717	0.473710661	0.973783246	0.922397692
GO:0007165	signal transduction	0.092605205	0.010719563	0.936655484	0.956529525
GO:0007166	cell surface receptor signaling pathway	0.989217004	0.59068898	0.025754762	0.073576725
GO:0007167	enzyme linked receptor protein signaling pathway	0.980901106	0.534951235	0.120141433	0.286275607
GO:0007168	receptor guanylyl cyclase signaling pathway	0.170297247	0.147284677	NA	NA
GO:0007169	transmembrane receptor protein tyrosine kinase signaling pathway	0.992442639	0.701824198	0.057089155	0.149137513
GO:0007171	activation of transmembrane receptor protein tyrosine kinase activity	0.262327095	0.241985354	NA	NA
GO:0007173	epidermal growth factor receptor signaling pathway	0.999146382	0.997397878	0.013005386	0.028716983
GO:0007175	negative regulation of epidermal growth factor-activated receptor activity	0.598656649	0.147284677	NA	NA
GO:0007176	regulation of epidermal growth factor-activated receptor activity	0.598656649	0.147284677	NA	NA
GO:0007178	transmembrane receptor protein serine/threonine kinase signaling pathway	0.535764071	0.186286119	0.784638163	0.85397262
GO:0007179	transforming growth factor beta receptor signaling pathway	0.881281447	0.856362118	0.479386043	0.216877106
GO:0007183	SMAD protein complex assembly	0.068784009	0.058527057	NA	NA
GO:0007185	transmembrane receptor protein tyrosine phosphatase signaling pathway	NA	NA	0.392668391	0.417769782
GO:0007186	G protein-coupled receptor signaling pathway	5.22E-17	6.11E-10	0.999997514	0.999999922
GO:0007187	G protein-coupled receptor signaling pathway, coupled to cyclic nucleotide second messenger	0.000795771	7.05993E-05	0.988585366	0.993437461
GO:0007188	adenylate cyclase-modulating G protein-coupled receptor signaling pathway	0.001054167	0.000384518	0.983122046	0.989886964
GO:0007189	adenylate cyclase-activating G protein-coupled receptor signaling pathway	0.000864164	0.001488403	0.997512223	0.998502643
GO:0007190	activation of adenylate cyclase activity	0.455870182	0.425443651	0.392668391	0.417769782
GO:0007191	adenylate cyclase-activating dopamine receptor signaling pathway	0.455870182	NA	NA	NA
GO:0007192	adenylate cyclase-activating serotonin receptor signaling pathway	NA	0.241985354	NA	NA
GO:0007193	adenylate cyclase-inhibiting G protein-coupled receptor signaling pathway	0.024876848	0.016707269	0.917523936	0.933227946
GO:0007194	negative regulation of adenylate cyclase activity	NA	0.241985354	NA	NA
GO:0007200	phospholipase C-activating G protein-coupled receptor signaling pathway	0.189356323	0.150917779	NA	NA
GO:0007202	activation of phospholipase C activity	0.262327095	NA	NA	NA
GO:0007204	positive regulation of cytosolic calcium ion concentration	0.026146981	0.015506518	0.98883279	0.949550177
GO:0007205	protein kinase C-activating G protein-coupled receptor signaling pathway	0.116854781	0.095159147	NA	NA
GO:0007210	serotonin receptor signaling pathway	0.455870182	0.058527057	NA	NA
GO:0007211	octopamine or tyramine signaling pathway	0.393184593	0.095159147	0.712647802	NA
GO:0007212	dopamine receptor signaling pathway	0.598656649	NA	NA	NA
GO:0007214	gamma-aminobutyric acid signaling pathway	0.01802739	0.014148247	NA	NA
GO:0007215	glutamate receptor signaling pathway	0.393184593	0.350279997	0.305490455	0.339648365
GO:0007216	G protein-coupled glutamate receptor signaling pathway	0.598656649	0.564523139	0.526730195	0.555768675
GO:0007217	tachykinin receptor signaling pathway	0.170297247	0.014148247	NA	NA
GO:0007218	neuropeptide signaling pathway	2.04E-07	4.02065E-05	0.999739235	0.999870345
GO:0007219	Notch signaling pathway	0.953672044	0.842291705	0.275740354	0.505959679
GO:0007220	Notch receptor processing	0.985945914	0.979420741	0.62647054	0.679875842
GO:0007224	smoothened signaling pathway	0.985628879	0.884638961	0.248717757	0.120125132
GO:0007229	integrin-mediated signaling pathway	0.912460057	0.891160021	0.864098967	0.885223834
GO:0007249	I-kappaB kinase/NF-kappaB signaling	0.912460057	0.612776794	0.864098967	0.599680736
GO:0007253	cytoplasmic sequestering of NF-kappaB	NA	NA	0.220667209	0.236940602
GO:0007254	JNK cascade	0.979709855	0.549673789	0.121546801	0.287376776
GO:0007256	activation of JNKK activity	NA	NA	NA	0.236940602
GO:0007257	activation of JUN kinase activity	NA	0.425443651	0.392668391	0.417769782
GO:0007259	receptor signaling pathway via JAK-STAT	0.959193588	0.843392047	0.42534821	0.682215978
GO:0007263	nitric oxide mediated signal transduction	0.057941826	0.669953632	NA	NA
GO:0007264	small GTPase mediated signal transduction	0.998605928	0.999549187	0.718883061	0.671554163
GO:0007265	Ras protein signal transduction	0.999482725	0.999423281	0.657522652	0.661852666
GO:0007266	Rho protein signal transduction	0.895653615	0.912246503	0.600199338	0.55282068
GO:0007267	cell-cell signaling	9.6849E-06	0.000325156	0.999987721	0.999993166
GO:0007268	chemical synaptic transmission	4.97E-08	7.83024E-05	0.99999978	0.99999972
GO:0007269	neurotransmitter secretion	0.031423899	0.036319988	0.999991963	0.999999753
GO:0007270	neuron-neuron synaptic transmission	0.282652668	0.248231657	0.213271784	0.239845127
GO:0007271	synaptic transmission, cholinergic	0.007685126	0.186095855	0.817179562	0.970382796
GO:0007272	ensheathment of neurons	0.952411067	0.937517345	0.38515833	0.43492511
GO:0007274	neuromuscular synaptic transmission	0.000217227	0.033130883	0.999603116	0.998036618
GO:0007275	multicellular organism development	0.958485957	0.834096952	0.000154281	0.000358828
GO:0007276	gamete generation	1	0.999999851	1.16E-10	2.87E-11
GO:0007277	pole cell development	0.949885102	0.818502801	0.002411839	0.001377799
GO:0007278	pole cell fate determination	0.703991309	0.248231657	0.213271784	0.239845127
GO:0007279	pole cell formation	0.888441963	0.847892184	0.028563671	0.013485233
GO:0007280	pole cell migration	0.634030159	0.35047326	0.267959329	0.330436096
GO:0007281	germ cell development	1	0.999999998	3.13E-10	2.25E-09
GO:0007282	cystoblast division	NA	NA	0.043596232	0.019663807
GO:0007283	spermatogenesis	0.296327571	0.031216502	0.697611845	0.232796988
GO:0007284	spermatogonial cell division	NA	NA	0.124544784	0.013281134
GO:0007285	primary spermatocyte growth	NA	0.564523139	NA	0.555768675
GO:0007286	spermatid development	0.000982566	0.000231709	0.994409667	0.993264861
GO:0007288	sperm axoneme assembly	0.131433569	0.102879063	0.864098967	0.885223834
GO:0007289	spermatid nucleus differentiation	NA	NA	0.479386043	0.522052707
GO:0007291	sperm individualization	4.48824E-05	1.19029E-05	0.992325099	0.99929726
GO:0007292	female gamete generation	1	1	7.66E-14	7.06E-14
GO:0007293	germarium-derived egg chamber formation	NA	1	0.000651135	1.04638E-05
GO:0007294	germarium-derived oocyte fate determination	NA	NA	0.008192712	0.004457833
GO:0007295	growth of a germarium-derived egg chamber	NA	NA	0.555806535	0.289168622
GO:0007296	vitellogenesis	NA	NA	0.825562413	0.849530946
GO:0007297	ovarian follicle cell migration	0.999992318	0.998930574	0.113130114	0.158986149
GO:0007298	border follicle cell migration	0.999939521	0.997850274	0.062259026	0.183667793
GO:0007300	ovarian nurse cell to oocyte transport	0.749888819	0.490353781	0.385113582	0.465519578
GO:0007301	female germline ring canal formation	NA	0.810448633	0.395343583	0.434859678
GO:0007303	cytoplasmic transport, nurse cell to oocyte	0.753245695	0.695438173	0.62647054	0.432359152
GO:0007304	chorion-containing eggshell formation	0.999999094	0.999994778	6.45E-11	5.26E-07
GO:0007305	vitelline membrane formation involved in chorion-containing eggshell formation	NA	NA	0.000520223	0.339648365
GO:0007306	eggshell chorion assembly	0.999995895	0.999981628	7.68E-09	7.97E-07
GO:0007307	eggshell chorion gene amplification	NA	NA	6.17211E-05	0.000129893
GO:0007308	oocyte construction	0.999785887	0.998954345	0.034554505	0.051676678
GO:0007309	oocyte axis specification	0.999865907	0.999331599	0.02315757	0.035137714
GO:0007310	oocyte dorsal/ventral axis specification	0.827120893	0.749964239	0.484921393	0.415471689
GO:0007311	maternal specification of dorsal/ventral axis, oocyte, germ-line encoded	0.703991309	0.669953632	0.631216333	0.661076524
GO:0007312	oocyte nucleus migration involved in oocyte dorsal/ventral axis specification	NA	NA	0.395343583	0.434859678
GO:0007313	maternal specification of dorsal/ventral axis, oocyte, soma encoded	0.057941826	0.046337696	0.631216333	0.661076524
GO:0007314	oocyte anterior/posterior axis specification	0.999709885	0.999048902	0.000336758	0.001072222
GO:0007315	pole plasm assembly	0.998216047	0.995564477	0.000629379	0.000607686
GO:0007316	pole plasm RNA localization	0.94331401	0.951666146	0.118008357	0.107461819
GO:0007317	regulation of pole plasm oskar mRNA localization	0.680372969	0.785269187	0.508037226	0.378002364
GO:0007318	pole plasm protein localization	0.974135459	0.964137552	0.262804307	0.311098046
GO:0007319	negative regulation of oskar mRNA translation	NA	NA	0.555806535	0.289168622
GO:0007320	insemination	0.057941826	0.00341843	NA	NA
GO:0007338	single fertilization	0.99169813	0.98587584	6.50026E-05	3.96999E-06
GO:0007343	egg activation	0.781692988	0.749872041	0.074943776	0.090140271
GO:0007344	pronuclear fusion	NA	NA	0.526730195	0.555768675
GO:0007346	regulation of mitotic cell cycle	1	1	1.30E-14	8.18E-18
GO:0007347	regulation of preblastoderm mitotic cell cycle	NA	NA	0.220667209	0.236940602
GO:0007348	regulation of syncytial blastoderm mitotic cell cycle	NA	NA	0.024103352	0.003579494
GO:0007349	cellularization	0.165115305	0.049076493	0.198999995	0.311431359
GO:0007350	blastoderm segmentation	0.999840861	0.995659273	1.25E-07	9.43E-08
GO:0007351	tripartite regional subdivision	0.999988179	0.999776932	2.54417E-06	1.47799E-05
GO:0007352	zygotic specification of dorsal/ventral axis	0.455870182	0.425443651	NA	NA
GO:0007354	zygotic determination of anterior/posterior axis, embryo	NA	0.984411991	0.000264711	0.002793111
GO:0007359	posterior abdomen determination	NA	NA	0.220667209	0.236940602
GO:0007362	terminal region determination	NA	0.972832719	0.002420801	0.003917443
GO:0007365	periodic partitioning	0.827120893	0.749964239	0.053960479	0.006831952
GO:0007366	periodic partitioning by pair rule gene	0.598656649	0.564523139	NA	0.555768675
GO:0007367	segment polarity determination	0.83792002	0.768703371	0.020244214	0.004828252
GO:0007368	determination of left/right symmetry	NA	0.917532035	0.623875012	0.912454418
GO:0007369	gastrulation	0.935083325	0.58406618	0.428676115	0.312754209
GO:0007370	ventral furrow formation	NA	NA	0.31816568	0.174143275
GO:0007374	posterior midgut invagination	NA	NA	0.526730195	0.555768675
GO:0007377	germ-band extension	0.663031178	0.612776794	0.864098967	0.885223834
GO:0007378	amnioserosa formation	0.170297247	0.147284677	NA	NA
GO:0007379	segment specification	0.962629112	0.843759154	0.048445194	0.000704527
GO:0007380	specification of segmental identity, head	0.703991309	0.248231657	0.631216333	0.661076524
GO:0007382	specification of segmental identity, maxillary segment	NA	NA	0.220667209	0.236940602
GO:0007384	specification of segmental identity, thorax	NA	0.241985354	NA	NA
GO:0007385	specification of segmental identity, abdomen	0.282652668	0.248231657	0.631216333	0.661076524
GO:0007386	compartment pattern specification	0.269513098	0.227042472	0.825562413	0.849530946
GO:0007389	pattern specification process	0.999904234	0.984846951	0.000124431	0.000300336
GO:0007390	germ-band shortening	0.638538373	0.56587942	0.267244093	0.156415213
GO:0007391	dorsal closure	0.981262864	0.868862889	0.264285507	0.69000541
GO:0007392	initiation of dorsal closure	0.827368916	0.786072019	0.072898981	0.094562834
GO:0007394	dorsal closure, elongation of leading edge cells	0.728507783	0.680183911	0.02940752	0.03933863
GO:0007395	dorsal closure, spreading of leading edge cells	NA	NA	0.623875012	0.912454418
GO:0007396	suture of dorsal opening	0.262327095	0.241985354	NA	NA
GO:0007398	ectoderm development	0.457083298	0.642915965	0.31816568	0.626836551
GO:0007399	nervous system development	0.562726077	0.593961484	0.033492342	0.123111174
GO:0007400	neuroblast fate determination	0.582467064	0.519829246	0.072898981	0.094562834
GO:0007402	ganglion mother cell fate determination	0.189312598	0.446989081	0.1257842	0.434859678
GO:0007403	glial cell fate determination	NA	NA	0.392668391	0.056111422
GO:0007405	neuroblast proliferation	0.946210047	0.888028799	0.001433935	0.000896999
GO:0007406	negative regulation of neuroblast proliferation	0.888441963	0.954169768	0.001997863	0.003523759
GO:0007409	axonogenesis	0.132002151	0.397620906	0.288982609	0.755144272
GO:0007411	axon guidance	0.116419677	0.245307007	0.24955479	0.766131295
GO:0007412	axon target recognition	0.646746814	0.584284825	0.262804307	0.311098046
GO:0007413	axonal fasciculation	0.909665659	0.873650665	0.226993224	0.481027098
GO:0007414	axonal defasciculation	0.827368916	0.786072019	0.209541711	0.251285783
GO:0007415	defasciculation of motor neuron axon	NA	NA	0.046513221	0.059023914
GO:0007416	synapse assembly	0.593636786	0.737030639	0.85011497	0.862841168
GO:0007417	central nervous system development	0.924189022	0.899671807	0.00435427	0.042622558
GO:0007418	ventral midline development	0.269513098	0.534967725	0.479386043	0.849530946
GO:0007419	ventral cord development	0.815164576	0.344895993	0.000766611	0.002137422
GO:0007420	brain development	0.869689425	0.960160176	0.210004583	0.332162592
GO:0007421	stomatogastric nervous system development	NA	NA	0.392668391	NA
GO:0007422	peripheral nervous system development	0.780227391	0.40461232	0.175431686	0.158660708
GO:0007423	sensory organ development	0.912827008	0.959751789	0.095018587	0.027610201
GO:0007424	open tracheal system development	0.825131202	0.675672446	0.738039865	0.739186022
GO:0007425	epithelial cell fate determination, open tracheal system	0.170297247	0.147284677	NA	NA
GO:0007426	tracheal outgrowth, open tracheal system	0.703645868	0.642915965	0.31816568	0.371966833
GO:0007427	epithelial cell migration, open tracheal system	0.065529164	0.139003001	0.556342365	0.646007544
GO:0007428	primary branching, open tracheal system	0.781692988	0.749872041	0.305490455	0.741433564
GO:0007429	secondary branching, open tracheal system	0.455870182	0.425443651	NA	NA
GO:0007430	terminal branching, open tracheal system	0.962629112	0.942029822	0.229580216	0.028570385
GO:0007431	salivary gland development	0.978488408	0.519244311	0.803559637	0.931003778
GO:0007432	salivary gland boundary specification	0.473267378	0.092424765	0.759136722	0.936959187
GO:0007435	salivary gland morphogenesis	0.998679809	0.917301726	0.645817762	0.839592838
GO:0007436	larval salivary gland morphogenesis	0.863493337	0.964137552	0.949955914	0.961162644
GO:0007438	oenocyte development	0.49512059	0.446989081	0.776108646	0.434859678
GO:0007439	ectodermal digestive tract development	NA	0.376851886	0.317566865	0.667379156
GO:0007440	foregut morphogenesis	0.663031178	0.612776794	0.250124566	0.096391247
GO:0007441	anterior midgut (ectodermal) morphogenesis	NA	0.669953632	0.213271784	0.661076524
GO:0007442	hindgut morphogenesis	0.7542193	0.156563075	0.25072385	0.477019229
GO:0007443	Malpighian tubule morphogenesis	0.957702135	0.40412356	0.091681835	0.377508679
GO:0007444	imaginal disc development	0.999534892	0.967178859	0.041901631	0.00504013
GO:0007445	determination of imaginal disc primordium	0.433863061	0.150917779	0.623875012	NA
GO:0007446	imaginal disc growth	0.750025405	0.637419162	0.637902639	0.470961414
GO:0007447	imaginal disc pattern formation	0.990536303	0.868862889	0.018903601	0.002265222
GO:0007448	anterior/posterior pattern specification, imaginal disc	0.432985655	0.086599836	0.461014501	0.330436096
GO:0007449	proximal/distal pattern formation, imaginal disc	0.176564551	0.131021158	0.976355003	0.902326503
GO:0007450	dorsal/ventral pattern formation, imaginal disc	0.998216047	0.923228048	0.364770757	0.230065236
GO:0007451	dorsal/ventral lineage restriction, imaginal disc	0.455870182	0.425443651	NA	NA
GO:0007455	eye-antennal disc morphogenesis	0.949885102	0.490353781	0.230266365	0.465519578
GO:0007458	progression of morphogenetic furrow involved in compound eye morphogenesis	0.585363587	0.534967725	0.479386043	0.522052707
GO:0007460	R8 cell fate commitment	0.295341951	0.695438173	0.177911452	0.220986035
GO:0007462	R1/R6 cell fate commitment	0.455870182	0.425443651	NA	NA
GO:0007464	R3/R4 cell fate commitment	0.582467064	0.519829246	0.935753365	0.949074745
GO:0007465	R7 cell fate commitment	0.631530392	0.724652921	0.139351228	0.038854749
GO:0007468	regulation of rhodopsin gene expression	0.455870182	NA	0.392668391	0.417769782
GO:0007469	antennal development	0.521779837	0.695438173	0.374267372	0.432359152
GO:0007472	wing disc morphogenesis	0.934873283	0.737110643	0.172525719	0.022167318
GO:0007473	wing disc proximal/distal pattern formation	0.170297247	0.014148247	NA	NA
GO:0007474	imaginal disc-derived wing vein specification	0.352071367	0.343189508	0.327238079	0.434250801
GO:0007475	apposition of dorsal and ventral imaginal disc-derived wing surfaces	0.909665659	0.963642604	0.824343382	0.692808659
GO:0007476	imaginal disc-derived wing morphogenesis	0.913745404	0.631217347	0.178170378	0.030401393
GO:0007477	notum development	0.269513098	0.534967725	0.825562413	0.522052707
GO:0007478	leg disc morphogenesis	0.987662822	0.825788508	0.801657347	0.705160197
GO:0007479	leg disc proximal/distal pattern formation	0.646746814	0.584284825	0.949955914	0.816107858
GO:0007480	imaginal disc-derived leg morphogenesis	0.98964804	0.903285741	0.722269334	0.604050984
GO:0007482	haltere development	0.582467064	0.519829246	0.735229654	0.774759959
GO:0007483	genital disc morphogenesis	0.862857863	0.942361147	0.536168813	0.80489657
GO:0007484	imaginal disc-derived genitalia development	0.536808635	0.447967011	0.553309719	0.801735305
GO:0007485	imaginal disc-derived male genitalia development	0.634030159	0.552436324	0.461014501	0.886049754
GO:0007486	imaginal disc-derived female genitalia development	0.393184593	0.350279997	0.712647802	0.339648365
GO:0007487	analia development	0.282652668	0.248231657	0.631216333	0.661076524
GO:0007488	histoblast morphogenesis	0.663031178	0.612776794	0.250124566	0.289168622
GO:0007490	tergite morphogenesis	0.262327095	0.241985354	NA	NA
GO:0007492	endoderm development	0.781692988	0.350279997	0.712647802	0.741433564
GO:0007493	endodermal cell fate determination	0.262327095	0.241985354	NA	NA
GO:0007494	midgut development	0.794642948	0.357035749	0.997512223	0.998502643
GO:0007498	mesoderm development	0.000595255	0.000757979	0.645817762	0.758469941
GO:0007500	mesodermal cell fate determination	0.455870182	0.425443651	NA	NA
GO:0007501	mesodermal cell fate specification	0.455870182	0.058527057	NA	NA
GO:0007502	digestive tract mesoderm development	0.703991309	0.669953632	0.213271784	0.239845127
GO:0007503	fat body development	0.393184593	0.350279997	0.712647802	0.741433564
GO:0007505	adult fat body development	0.455870182	0.425443651	NA	NA
GO:0007506	gonadal mesoderm development	0.082378599	0.011083088	0.825562413	0.849530946
GO:0007507	heart development	0.734608863	0.279812028	0.30839427	0.545604693
GO:0007508	larval heart development	0.282652668	0.248231657	NA	NA
GO:0007509	mesoderm migration involved in gastrulation	0.782841307	0.450262586	0.159853445	0.19429562
GO:0007510	cardioblast cell fate determination	0.455870182	0.425443651	0.392668391	0.417769782
GO:0007516	hemocyte development	0.393184593	0.350279997	0.305490455	0.339648365
GO:0007517	muscle organ development	0.016341576	0.01177133	0.865497468	0.920270081
GO:0007520	myoblast fusion	0.280533602	0.485702701	0.229750827	0.62693852
GO:0007521	muscle cell fate determination	0.703991309	0.669953632	0.631216333	0.239845127
GO:0007522	visceral muscle development	0.059030127	0.008388644	0.623875012	0.912454418
GO:0007523	larval visceral muscle development	0.269513098	0.063287637	0.479386043	0.849530946
GO:0007525	somatic muscle development	0.662578462	0.913039832	0.173082992	0.017424322
GO:0007526	larval somatic muscle development	0.995143568	0.961455002	0.305353304	0.051422474
GO:0007527	adult somatic muscle development	0.521779837	0.979420741	0.177911452	0.089826306
GO:0007528	neuromuscular junction development	0.748213647	0.895638108	0.893805803	0.935157133
GO:0007530	sex determination	0.867536922	0.816423114	0.194357878	0.020374488
GO:0007538	primary sex determination	0.935454091	0.917532035	0.317566865	0.14203334
GO:0007539	primary sex determination, soma	0.839007467	0.810448633	0.395343583	0.149225738
GO:0007540	sex determination, establishment of X:A ratio	0.262327095	0.241985354	NA	NA
GO:0007541	sex determination, primary response to X:A ratio	NA	NA	0.392668391	0.417769782
GO:0007542	primary sex determination, germ-line	NA	NA	0.631216333	0.239845127
GO:0007548	sex differentiation	0.510169399	0.076251418	0.286431834	0.412298303
GO:0007549	dosage compensation	0.953160586	0.816423114	0.000880777	0.000390503
GO:0007552	metamorphosis	0.999829356	0.934228295	0.347858704	0.161158177
GO:0007553	regulation of ecdysteroid metabolic process	0.703991309	0.669953632	0.631216333	0.661076524
GO:0007554	regulation of ecdysteroid biosynthetic process	0.703991309	0.669953632	0.631216333	0.661076524
GO:0007556	regulation of juvenile hormone metabolic process	0.170297247	0.564523139	NA	NA
GO:0007557	regulation of juvenile hormone biosynthetic process	0.170297247	0.564523139	NA	NA
GO:0007560	imaginal disc morphogenesis	0.994473377	0.901511671	0.483612848	0.201992134
GO:0007561	imaginal disc eversion	0.703991309	0.669953632	0.213271784	NA
GO:0007562	eclosion	0.511173687	0.450262586	0.917523936	0.933227946
GO:0007563	regulation of eclosion	0.598656649	0.564523139	0.526730195	0.555768675
GO:0007564	regulation of chitin-based cuticle tanning	0.189356323	0.150917779	0.115239969	0.14203334
GO:0007568	aging	0.907223579	0.715832554	0.651532904	0.509177697
GO:0007569	cell aging	NA	NA	0.124544784	0.013281134
GO:0007571	age-dependent general metabolic decline	NA	0.564523139	NA	NA
GO:0007584	response to nutrient	0.782841307	0.937517345	0.159853445	0.725492668
GO:0007586	digestion	0.728507783	0.376851886	0.894126961	0.912454418
GO:0007589	body fluid secretion	0.004722577	0.046337696	NA	NA
GO:0007591	molting cycle, chitin-based cuticle	0.161907829	0.433045112	0.4010735	0.286496021
GO:0007593	chitin-based cuticle sclerotization	0.237852984	0.186095855	0.138241219	0.063690027
GO:0007599	hemostasis	0.393184593	0.095159147	NA	NA
GO:0007600	sensory perception	5.20E-22	7.15E-09	0.9999996	0.99999999
GO:0007601	visual perception	6.5614E-06	0.022279035	0.981585446	0.986869086
GO:0007602	phototransduction	1.59769E-05	0.023108007	0.998505512	0.999302473
GO:0007603	phototransduction, visible light	0.000369417	0.047612028	NA	NA
GO:0007604	phototransduction, UV	0.01802739	0.014148247	NA	NA
GO:0007605	sensory perception of sound	1.63E-08	3.18627E-05	0.992084407	0.999122813
GO:0007606	sensory perception of chemical stimulus	9.63E-10	0.005660314	0.999980176	0.999993934
GO:0007608	sensory perception of smell	4.32553E-06	0.008267827	0.998895506	0.999450985
GO:0007610	behavior	1.56E-07	9.5735E-05	0.998164368	0.998643477
GO:0007611	learning or memory	0.639215341	0.811219572	0.368380441	0.233530332
GO:0007612	learning	0.507840488	0.745884204	0.484205619	0.595498348
GO:0007613	memory	0.668355438	0.835598001	0.593194744	0.446399201
GO:0007614	short-term memory	0.631530392	0.952665453	0.809356716	0.855248508
GO:0007615	anesthesia-resistant memory	0.131433569	0.891160021	NA	NA
GO:0007616	long-term memory	0.95105969	0.746957522	0.364085131	0.262690342
GO:0007617	mating behavior	0.000201738	0.001966195	0.999997372	0.999992265
GO:0007618	mating	0.000153147	0.00059629	0.999998365	0.999995246
GO:0007619	courtship behavior	0.000229647	0.009872902	0.999888134	0.99965122
GO:0007620	copulation	0.059030127	0.0010785	NA	NA
GO:0007621	negative regulation of female receptivity	0.170297247	0.147284677	NA	NA
GO:0007622	rhythmic behavior	0.01823418	0.080615729	0.869434334	0.931003778
GO:0007623	circadian rhythm	0.002554761	0.080470161	0.88577879	0.920628706
GO:0007625	grooming behavior	0.703991309	0.669953632	NA	NA
GO:0007626	locomotory behavior	1.2361E-05	0.00291309	0.991505695	0.992376535
GO:0007628	adult walking behavior	0.582467064	0.786072019	0.209541711	0.503789858
GO:0007629	flight behavior	0.414484861	0.56587942	0.267244093	0.156415213
GO:0007630	jump response	0.598656649	0.564523139	NA	NA
GO:0007631	feeding behavior	0.173401747	0.107186036	0.980332648	0.997284067
GO:0007632	visual behavior	0.127240798	0.35047326	0.267959329	0.330436096
GO:0007633	pattern orientation	NA	NA	0.220667209	0.236940602
GO:0007634	optokinetic behavior	0.001236591	0.095159147	NA	NA
GO:0007635	chemosensory behavior	0.10694643	0.239931585	0.989992558	0.986376585
GO:0007637	proboscis extension reflex	0.170297247	0.564523139	NA	NA
GO:0007638	mechanosensory behavior	0.2534716	0.937517345	NA	NA
GO:0008015	blood circulation	0.041387667	0.218160579	0.999086618	0.995078697
GO:0008016	regulation of heart contraction	0.237255905	0.31279425	0.996804412	0.983938441
GO:0008033	tRNA processing	0.999976146	0.999600603	0.002048185	0.000623355
GO:0008037	cell recognition	0.420590389	0.51239703	0.898697022	0.971911888
GO:0008038	neuron recognition	0.396698423	0.489399508	0.889345111	0.968396046
GO:0008039	synaptic target recognition	0.093913229	0.274998734	0.96512373	0.979593952
GO:0008045	motor neuron axon guidance	0.082897804	0.115687607	0.699583926	0.929830656
GO:0008049	male courtship behavior	0.000454362	0.001520691	0.999119324	0.997284067
GO:0008052	sensory organ boundary specification	0.915774983	0.695438173	0.177911452	0.220986035
GO:0008053	mitochondrial fusion	0.646746814	0.826429458	0.779525322	0.816107858
GO:0008055	ocellus pigment biosynthetic process	0.582524995	0.90954323	0.976355003	0.902326503
GO:0008056	ocellus development	0.170297247	0.564523139	NA	NA
GO:0008057	eye pigment granule organization	NA	NA	0.917523936	0.933227946
GO:0008062	eclosion rhythm	0.781692988	0.749872041	NA	NA
GO:0008063	Toll signaling pathway	0.561489799	0.583076884	0.451889387	0.279321525
GO:0008064	regulation of actin polymerization or depolymerization	0.324139019	0.294438373	0.483732976	0.483906931
GO:0008065	establishment of blood-nerve barrier	NA	0.241985354	NA	NA
GO:0008069	dorsal/ventral axis specification, ovarian follicular epithelium	0.985945914	0.979420741	0.066834798	0.220986035
GO:0008070	maternal determination of dorsal/ventral axis, ovarian follicular epithelium, germ-line encoded	NA	NA	0.048666027	0.417769782
GO:0008078	mesodermal cell migration	0.832246062	0.56587942	0.119940113	0.019663807
GO:0008088	axo-dendritic transport	0.786065869	0.810347607	0.91580312	0.885277582
GO:0008089	anterograde axonal transport	0.863493337	0.964137552	0.262804307	0.568020462
GO:0008090	retrograde axonal transport	0.511173687	0.737664242	0.683554183	0.725492668
GO:0008103	oocyte microtubule cytoskeleton polarization	NA	NA	0.931714333	0.949550177
GO:0008104	protein localization	0.999583683	0.998979229	0.773350736	0.389694862
GO:0008152	metabolic process	1	1	4.07E-16	2.88E-19
GO:0008154	actin polymerization or depolymerization	0.370860419	0.323889131	0.598433486	0.49991835
GO:0008156	negative regulation of DNA replication	0.703645868	0.859795548	0.000361496	0.000638681
GO:0008202	steroid metabolic process	0.280533602	0.485702701	0.54270585	0.890228107
GO:0008203	cholesterol metabolic process	0.781692988	0.749872041	0.305490455	0.741433564
GO:0008205	ecdysone metabolic process	NA	NA	0.077092214	0.289168622
GO:0008206	bile acid metabolic process	0.262327095	0.241985354	NA	NA
GO:0008209	androgen metabolic process	NA	NA	0.220667209	NA
GO:0008210	estrogen metabolic process	NA	NA	0.220667209	NA
GO:0008213	protein alkylation	0.999998828	0.999962817	5.92365E-06	7.03E-07
GO:0008214	protein dealkylation	NA	NA	0.623875012	0.362736263
GO:0008217	regulation of blood pressure	0.262327095	0.241985354	NA	NA
GO:0008219	cell death	0.968195369	0.96341218	0.046748963	0.033938816
GO:0008258	head involution	0.996596684	0.929075045	0.04331747	0.136515096
GO:0008272	sulfate transport	0.189356323	0.376851886	0.894126961	0.912454418
GO:0008277	regulation of G protein-coupled receptor signaling pathway	0.028384705	0.399340078	0.873827716	0.905480819
GO:0008283	cell population proliferation	0.985144068	0.946646127	3.28052E-06	1.35E-07
GO:0008284	positive regulation of cell population proliferation	0.863894476	0.665300012	0.28139098	0.127614453
GO:0008285	negative regulation of cell population proliferation	0.737302949	0.797919875	0.031940928	0.004997276
GO:0008286	insulin receptor signaling pathway	0.998392465	0.940961933	0.580692086	0.238837259
GO:0008291	acetylcholine metabolic process	0.01802739	NA	NA	NA
GO:0008292	acetylcholine biosynthetic process	0.068784009	NA	NA	NA
GO:0008293	torso signaling pathway	0.996293313	0.968692205	0.000390488	0.000846115
GO:0008298	intracellular mRNA localization	0.97766319	0.973601937	0.02828952	0.03395359
GO:0008299	isoprenoid biosynthetic process	0.473267378	0.395418774	0.759136722	0.376175575
GO:0008300	isoprenoid catabolic process	0.598656649	0.564523139	NA	0.555768675
GO:0008302	female germline ring canal formation, actin assembly	NA	NA	0.124544784	0.141771997
GO:0008306	associative learning	0.494947039	0.771871969	0.660082505	0.747812745
GO:0008334	histone mRNA metabolic process	0.839007467	0.810448633	0.1257842	0.434859678
GO:0008335	female germline ring canal stabilization	0.393184593	0.350279997	0.305490455	0.741433564
GO:0008340	determination of adult lifespan	0.835526863	0.669961911	0.690858174	0.619321136
GO:0008343	adult feeding behavior	0.033323628	0.301540517	NA	NA
GO:0008344	adult locomotory behavior	0.000776614	0.036260536	0.929050046	0.878058618
GO:0008345	larval locomotory behavior	0.000132407	0.015890199	0.953249335	0.970286659
GO:0008346	larval walking behavior	0.262327095	NA	NA	NA
GO:0008347	glial cell migration	0.42780567	0.022021419	0.373462273	0.302803516
GO:0008348	negative regulation of antimicrobial humoral response	0.915774983	0.887188444	0.848964399	0.679875842
GO:0008354	germ cell migration	0.698898479	0.441295724	0.320594909	0.412243132
GO:0008355	olfactory learning	0.358789383	0.845046395	0.883197514	0.919867398
GO:0008356	asymmetric cell division	0.998755286	0.995649857	0.000460363	0.000138071
GO:0008358	maternal determination of anterior/posterior axis, embryo	0.999816618	0.997842231	0.000608085	0.00077432
GO:0008360	regulation of cell shape	0.965240569	0.969902806	0.028909448	0.256413455
GO:0008361	regulation of cell size	0.999975264	0.999967891	0.006912161	0.010139153
GO:0008362	chitin-based embryonic cuticle biosynthetic process	0.753245695	0.887188444	0.374267372	0.679875842
GO:0008363	larval chitin-based cuticle development	0.867536922	0.816423114	0.354110749	0.250938913
GO:0008365	adult chitin-based cuticle development	0.598656649	0.564523139	0.526730195	0.555768675
GO:0008366	axon ensheathment	0.935454091	0.917532035	0.317566865	0.362736263
GO:0008377	light-induced release of internally sequestered calcium ion	0.455870182	NA	NA	NA
GO:0008380	RNA splicing	1	1	1.84E-07	3.29E-13
GO:0008406	gonad development	0.385597621	0.010752763	0.568418635	0.518603067
GO:0008407	chaeta morphogenesis	0.959193588	0.843392047	0.42534821	0.828367437
GO:0008535	respiratory chain complex IV assembly	0.183918414	0.141329457	NA	NA
GO:0008542	visual learning	NA	NA	0.048666027	0.056111422
GO:0008543	fibroblast growth factor receptor signaling pathway	0.925811472	0.768703371	0.049009334	0.034359721
GO:0008544	epidermis development	0.746526122	0.261174593	0.617423954	0.595498348
GO:0008582	regulation of synaptic growth at neuromuscular junction	0.768629336	0.77511536	0.775803025	0.738679488
GO:0008584	male gonad development	0.189312598	0.156861828	0.776108646	0.802748341
GO:0008585	female gonad development	0.935454091	0.376851886	0.894126961	0.912454418
GO:0008586	imaginal disc-derived wing vein morphogenesis	0.664037994	0.171604587	0.283433278	0.249610842
GO:0008587	imaginal disc-derived wing margin morphogenesis	0.970629884	0.974416205	0.196536605	0.11329485
GO:0008589	regulation of smoothened signaling pathway	0.989591884	0.905264921	0.275740354	0.131526238
GO:0008592	regulation of Toll signaling pathway	0.372990481	0.404567631	0.432739539	0.245022171
GO:0008593	regulation of Notch signaling pathway	0.975595181	0.830118088	0.239222096	0.460091714
GO:0008594	photoreceptor cell morphogenesis	0.521779837	0.887188444	0.969640319	0.977415191
GO:0008595	anterior/posterior axis specification, embryo	0.999988179	0.999776932	2.54417E-06	1.47799E-05
GO:0008608	attachment of spindle microtubules to kinetochore	NA	NA	0.010495286	0.002493344
GO:0008610	lipid biosynthetic process	0.192013782	0.04688366	0.999846392	0.997621883
GO:0008611	ether lipid biosynthetic process	0.01802739	0.014148247	NA	NA
GO:0008614	pyridoxine metabolic process	0.068784009	0.058527057	NA	NA
GO:0008615	pyridoxine biosynthetic process	0.068784009	0.058527057	NA	NA
GO:0008625	extrinsic apoptotic signaling pathway via death domain receptors	0.170297247	0.564523139	NA	NA
GO:0008630	intrinsic apoptotic signaling pathway in response to DNA damage	NA	NA	0.000264711	6.64225E-05
GO:0008631	intrinsic apoptotic signaling pathway in response to oxidative stress	0.262327095	0.241985354	NA	NA
GO:0008635	activation of cysteine-type endopeptidase activity involved in apoptotic process by cytochrome c	NA	NA	0.220667209	NA
GO:0008637	apoptotic mitochondrial changes	0.703991309	0.669953632	NA	NA
GO:0008643	carbohydrate transport	0.097623101	0.388847692	NA	NA
GO:0008645	hexose transmembrane transport	0.321058016	0.519829246	NA	NA
GO:0008652	cellular amino acid biosynthetic process	0.031019025	0.005962532	0.983552672	0.970856826
GO:0008654	phospholipid biosynthetic process	0.324139019	0.046087296	0.989420702	0.969828565
GO:0008655	pyrimidine-containing compound salvage	NA	NA	0.392668391	0.417769782
GO:0009047	dosage compensation by hyperactivation of X chromosome	0.827368916	0.519829246	0.018824684	0.094562834
GO:0009048	dosage compensation by inactivation of X chromosome	NA	NA	0.220667209	0.236940602
GO:0009056	catabolic process	0.743198786	0.28801386	0.997276503	0.988902089
GO:0009057	macromolecule catabolic process	0.989753432	0.839631279	0.528145565	0.205174556
GO:0009058	biosynthetic process	1	1	6.43E-16	2.37E-18
GO:0009059	macromolecule biosynthetic process	1	NA	1.50E-33	7.88E-35
GO:0009060	aerobic respiration	0.031440051	0.037661697	NA	NA
GO:0009062	fatty acid catabolic process	0.991057442	0.995605644	0.912372609	0.942196957
GO:0009063	cellular amino acid catabolic process	0.001846235	5.84239E-05	0.964608154	0.99965122
GO:0009064	glutamine family amino acid metabolic process	0.071243315	0.005701472	0.74295421	0.802268962
GO:0009065	glutamine family amino acid catabolic process	0.007685126	0.000754929	0.96102061	0.970382796
GO:0009066	aspartate family amino acid metabolic process	0.127240798	0.35047326	0.850867023	0.886049754
GO:0009067	aspartate family amino acid biosynthetic process	0.321058016	0.519829246	0.735229654	0.774759959
GO:0009068	aspartate family amino acid catabolic process	0.189356323	0.376851886	0.894126961	0.912454418
GO:0009069	serine family amino acid metabolic process	0.521779837	0.235130587	0.969640319	0.878961653
GO:0009070	serine family amino acid biosynthetic process	0.728507783	0.680183911	0.894126961	0.667379156
GO:0009071	serine family amino acid catabolic process	0.189312598	0.033456466	NA	NA
GO:0009072	aromatic amino acid family metabolic process	2.06794E-06	6.90635E-05	NA	NA
GO:0009073	aromatic amino acid family biosynthetic process	0.262327095	0.241985354	NA	NA
GO:0009074	aromatic amino acid family catabolic process	0.000152964	0.0010785	NA	NA
GO:0009081	branched-chain amino acid metabolic process	0.935454091	0.917532035	0.623875012	0.912454418
GO:0009082	branched-chain amino acid biosynthetic process	0.262327095	0.241985354	NA	NA
GO:0009083	branched-chain amino acid catabolic process	NA	NA	0.479386043	0.849530946
GO:0009084	glutamine family amino acid biosynthetic process	0.183918414	0.141329457	NA	NA
GO:0009085	lysine biosynthetic process	0.262327095	0.241985354	NA	NA
GO:0009086	methionine biosynthetic process	0.269513098	0.534967725	NA	NA
GO:0009092	homoserine metabolic process	NA	NA	NA	0.417769782
GO:0009093	cysteine catabolic process	0.262327095	0.241985354	NA	NA
GO:0009095	aromatic amino acid family biosynthetic process, prephenate pathway	0.262327095	0.241985354	NA	NA
GO:0009098	leucine biosynthetic process	0.262327095	0.241985354	NA	NA
GO:0009099	valine biosynthetic process	0.262327095	0.241985354	NA	NA
GO:0009100	glycoprotein metabolic process	0.842834913	0.925756318	0.951099613	0.861146074
GO:0009101	glycoprotein biosynthetic process	0.751099165	0.835598001	0.844901582	0.868830934
GO:0009108	coenzyme biosynthetic process	0.10694643	0.054198983	0.999998965	0.99968579
GO:0009109	coenzyme catabolic process	0.01802739	0.147284677	NA	NA
GO:0009110	vitamin biosynthetic process	0.082378599	0.063287637	0.825562413	0.849530946
GO:0009112	nucleobase metabolic process	0.301116872	0.01628917	0.713102867	0.378002364
GO:0009113	purine nucleobase biosynthetic process	0.269513098	0.063287637	0.825562413	0.522052707
GO:0009115	xanthine catabolic process	0.262327095	0.241985354	NA	NA
GO:0009116	nucleoside metabolic process	0.137745317	0.016316794	0.504489559	0.589047383
GO:0009117	nucleotide metabolic process	0.020096844	0.01191511	0.998245658	0.998081508
GO:0009119	ribonucleoside metabolic process	0.071085283	0.014076152	0.675607171	0.902326503
GO:0009123	nucleoside monophosphate metabolic process	0.909665659	0.501945558	0.631437096	0.481027098
GO:0009124	nucleoside monophosphate biosynthetic process	0.96023635	0.618328849	0.536168813	0.376175575
GO:0009125	nucleoside monophosphate catabolic process	0.455870182	0.425443651	NA	NA
GO:0009126	purine nucleoside monophosphate metabolic process	0.863493337	0.584284825	NA	0.961162644
GO:0009127	purine nucleoside monophosphate biosynthetic process	0.952411067	0.737664242	NA	0.933227946
GO:0009128	purine nucleoside monophosphate catabolic process	0.455870182	0.425443651	NA	NA
GO:0009129	pyrimidine nucleoside monophosphate metabolic process	NA	NA	0.009733789	0.012737931
GO:0009130	pyrimidine nucleoside monophosphate biosynthetic process	NA	NA	0.009733789	0.012737931
GO:0009132	nucleoside diphosphate metabolic process	0.398652681	0.31279425	0.59643389	0.66633072
GO:0009133	nucleoside diphosphate biosynthetic process	NA	NA	0.124544784	0.141771997
GO:0009135	purine nucleoside diphosphate metabolic process	0.273406819	0.210421643	0.916399907	0.936959187
GO:0009136	purine nucleoside diphosphate biosynthetic process	NA	NA	0.220667209	0.236940602
GO:0009138	pyrimidine nucleoside diphosphate metabolic process	NA	NA	0.392668391	0.417769782
GO:0009139	pyrimidine nucleoside diphosphate biosynthetic process	NA	NA	0.392668391	0.417769782
GO:0009141	nucleoside triphosphate metabolic process	0.909115908	0.8675804	0.637116714	0.518602151
GO:0009142	nucleoside triphosphate biosynthetic process	0.867536922	0.816423114	0.553309719	0.624239636
GO:0009143	nucleoside triphosphate catabolic process	NA	NA	NA	0.417769782
GO:0009144	purine nucleoside triphosphate metabolic process	0.909665659	0.873650665	0.94434621	0.959718079
GO:0009145	purine nucleoside triphosphate biosynthetic process	0.888441963	0.847892184	0.931714333	0.949550177
GO:0009147	pyrimidine nucleoside triphosphate metabolic process	0.585363587	0.534967725	0.046513221	0.059023914
GO:0009148	pyrimidine nucleoside triphosphate biosynthetic process	0.585363587	0.534967725	0.046513221	0.059023914
GO:0009150	purine ribonucleotide metabolic process	0.005966078	0.004792768	0.999994284	0.999995053
GO:0009152	purine ribonucleotide biosynthetic process	0.242778025	0.433045112	0.999925534	0.999254154
GO:0009154	purine ribonucleotide catabolic process	0.189312598	0.446989081	NA	NA
GO:0009156	ribonucleoside monophosphate biosynthetic process	0.934213308	0.509661528	0.875634742	0.727090125
GO:0009157	deoxyribonucleoside monophosphate biosynthetic process	NA	NA	0.048666027	0.056111422
GO:0009158	ribonucleoside monophosphate catabolic process	0.455870182	0.425443651	NA	NA
GO:0009161	ribonucleoside monophosphate metabolic process	0.862857863	0.395418774	0.916399907	0.80489657
GO:0009162	deoxyribonucleoside monophosphate metabolic process	NA	NA	0.048666027	0.056111422
GO:0009163	nucleoside biosynthetic process	0.2534716	0.068954069	0.683554183	0.725492668
GO:0009164	nucleoside catabolic process	0.033323628	0.003515215	0.864098967	NA
GO:0009165	nucleotide biosynthetic process	0.383290589	0.39757793	0.971803191	0.923379071
GO:0009166	nucleotide catabolic process	0.2534716	0.737664242	NA	NA
GO:0009167	purine ribonucleoside monophosphate metabolic process	0.863493337	0.584284825	NA	0.961162644
GO:0009168	purine ribonucleoside monophosphate biosynthetic process	0.952411067	0.737664242	NA	0.933227946
GO:0009169	purine ribonucleoside monophosphate catabolic process	0.455870182	0.425443651	NA	NA
GO:0009173	pyrimidine ribonucleoside monophosphate metabolic process	NA	NA	0.124544784	0.141771997
GO:0009174	pyrimidine ribonucleoside monophosphate biosynthetic process	NA	NA	0.124544784	0.141771997
GO:0009176	pyrimidine deoxyribonucleoside monophosphate metabolic process	NA	NA	0.048666027	0.056111422
GO:0009177	pyrimidine deoxyribonucleoside monophosphate biosynthetic process	NA	NA	0.048666027	0.056111422
GO:0009179	purine ribonucleoside diphosphate metabolic process	0.273406819	0.210421643	0.916399907	0.936959187
GO:0009180	purine ribonucleoside diphosphate biosynthetic process	NA	NA	0.220667209	0.236940602
GO:0009185	ribonucleoside diphosphate metabolic process	0.325818033	0.255161485	0.931714333	0.949550177
GO:0009186	deoxyribonucleoside diphosphate metabolic process	NA	NA	0.220667209	0.236940602
GO:0009187	cyclic nucleotide metabolic process	0.000302412	0.033413122	NA	NA
GO:0009188	ribonucleoside diphosphate biosynthetic process	NA	NA	0.392668391	0.417769782
GO:0009189	deoxyribonucleoside diphosphate biosynthetic process	NA	NA	0.220667209	0.236940602
GO:0009190	cyclic nucleotide biosynthetic process	0.005884127	0.131021158	NA	NA
GO:0009196	pyrimidine deoxyribonucleoside diphosphate metabolic process	NA	NA	0.220667209	0.236940602
GO:0009197	pyrimidine deoxyribonucleoside diphosphate biosynthetic process	NA	NA	0.220667209	0.236940602
GO:0009199	ribonucleoside triphosphate metabolic process	0.841184349	0.785269187	0.713102867	0.769463365
GO:0009200	deoxyribonucleoside triphosphate metabolic process	NA	NA	0.392668391	0.417769782
GO:0009201	ribonucleoside triphosphate biosynthetic process	0.841184349	0.785269187	0.713102867	0.769463365
GO:0009202	deoxyribonucleoside triphosphate biosynthetic process	NA	NA	0.220667209	0.236940602
GO:0009205	purine ribonucleoside triphosphate metabolic process	0.888441963	0.847892184	0.931714333	0.949550177
GO:0009206	purine ribonucleoside triphosphate biosynthetic process	0.888441963	0.847892184	0.931714333	0.949550177
GO:0009208	pyrimidine ribonucleoside triphosphate metabolic process	0.49512059	0.446989081	0.1257842	0.149225738
GO:0009209	pyrimidine ribonucleoside triphosphate biosynthetic process	0.49512059	0.446989081	0.1257842	0.149225738
GO:0009211	pyrimidine deoxyribonucleoside triphosphate metabolic process	NA	NA	0.220667209	0.236940602
GO:0009212	pyrimidine deoxyribonucleoside triphosphate biosynthetic process	NA	NA	0.220667209	0.236940602
GO:0009214	cyclic nucleotide catabolic process	0.262327095	NA	NA	NA
GO:0009218	pyrimidine ribonucleotide metabolic process	0.582467064	0.519829246	0.072898981	0.094562834
GO:0009219	pyrimidine deoxyribonucleotide metabolic process	NA	NA	0.010726648	0.013281134
GO:0009220	pyrimidine ribonucleotide biosynthetic process	0.582467064	0.519829246	0.072898981	0.094562834
GO:0009221	pyrimidine deoxyribonucleotide biosynthetic process	NA	NA	0.010726648	0.013281134
GO:0009225	nucleotide-sugar metabolic process	0.734937365	0.954169768	0.793884495	0.949550177
GO:0009226	nucleotide-sugar biosynthetic process	0.585363587	0.534967725	0.479386043	0.849530946
GO:0009229	thiamine diphosphate biosynthetic process	0.262327095	0.241985354	NA	NA
GO:0009231	riboflavin biosynthetic process	0.262327095	0.241985354	NA	NA
GO:0009233	menaquinone metabolic process	NA	NA	0.220667209	0.236940602
GO:0009234	menaquinone biosynthetic process	NA	NA	0.220667209	0.236940602
GO:0009235	cobalamin metabolic process	0.262327095	0.241985354	NA	NA
GO:0009240	isopentenyl diphosphate biosynthetic process	NA	NA	0.526730195	0.555768675
GO:0009247	glycolipid biosynthetic process	0.667350832	0.719556838	0.883197514	0.828768739
GO:0009249	protein lipoylation	0.455870182	0.425443651	NA	NA
GO:0009250	glucan biosynthetic process	NA	NA	NA	0.849530946
GO:0009251	glucan catabolic process	0.980933705	0.972832719	0.96102061	0.850520823
GO:0009253	peptidoglycan catabolic process	0.393184593	0.749872041	NA	NA
GO:0009256	10-formyltetrahydrofolate metabolic process	0.01802739	0.014148247	NA	NA
GO:0009257	10-formyltetrahydrofolate biosynthetic process	0.262327095	0.241985354	NA	NA
GO:0009258	10-formyltetrahydrofolate catabolic process	0.262327095	0.241985354	NA	NA
GO:0009259	ribonucleotide metabolic process	0.005405783	0.003872249	0.999813167	0.999872477
GO:0009260	ribonucleotide biosynthetic process	0.205030501	0.348398919	0.995969037	0.987752921
GO:0009261	ribonucleotide catabolic process	0.189312598	0.446989081	NA	NA
GO:0009262	deoxyribonucleotide metabolic process	NA	NA	0.002549008	0.003579494
GO:0009263	deoxyribonucleotide biosynthetic process	NA	NA	0.000520223	0.00074288
GO:0009265	2'-deoxyribonucleotide biosynthetic process	NA	NA	0.010726648	0.013281134
GO:0009266	response to temperature stimulus	0.07596305	0.229601124	0.394496257	0.728987491
GO:0009267	cellular response to starvation	0.985628879	0.933617287	0.573748018	0.58631648
GO:0009269	response to desiccation	0.068784009	0.425443651	NA	NA
GO:0009270	response to humidity	0.262327095	0.241985354	NA	NA
GO:0009298	GDP-mannose biosynthetic process	0.455870182	0.425443651	NA	NA
GO:0009299	mRNA transcription	NA	NA	0.048666027	0.056111422
GO:0009301	snRNA transcription	NA	NA	0.1257842	0.149225738
GO:0009303	rRNA transcription	NA	NA	0.103016517	0.131661256
GO:0009304	tRNA transcription	NA	NA	0.392668391	0.417769782
GO:0009306	protein secretion	0.664302714	0.617477407	0.99853228	0.999475367
GO:0009308	amine metabolic process	0.00047375	0.032808554	0.910540821	0.935604713
GO:0009309	amine biosynthetic process	0.012758429	0.042830669	0.894126961	0.912454418
GO:0009310	amine catabolic process	0.004722577	0.669953632	NA	NA
GO:0009311	oligosaccharide metabolic process	0.117695098	0.446379576	0.987335801	0.999130315
GO:0009312	oligosaccharide biosynthetic process	0.473267378	0.618328849	0.985659542	0.989988455
GO:0009314	response to radiation	0.037574164	0.461423072	0.133114117	0.02486316
GO:0009394	2'-deoxyribonucleotide metabolic process	NA	NA	0.035817784	0.043698867
GO:0009395	phospholipid catabolic process	0.059030127	0.376851886	0.623875012	0.362736263
GO:0009396	folic acid-containing compound biosynthetic process	0.01802739	0.014148247	NA	NA
GO:0009397	folic acid-containing compound catabolic process	0.262327095	0.241985354	NA	NA
GO:0009398	FMN biosynthetic process	0.262327095	0.241985354	NA	NA
GO:0009404	toxin metabolic process	0.703991309	NA	0.631216333	0.239845127
GO:0009407	toxin catabolic process	0.598656649	NA	0.526730195	0.141771997
GO:0009408	response to heat	0.372663897	0.877922999	0.312350807	0.548168952
GO:0009409	response to cold	0.49512059	0.446989081	0.776108646	0.802748341
GO:0009410	response to xenobiotic stimulus	0.938660797	0.628066382	0.344968007	0.259994345
GO:0009411	response to UV	0.867536922	0.929211909	0.354110749	0.055055536
GO:0009414	response to water deprivation	0.01802739	0.147284677	NA	NA
GO:0009415	response to water	0.004722577	0.046337696	NA	NA
GO:0009416	response to light stimulus	0.000398471	0.079523981	0.886869696	0.670561576
GO:0009435	NAD biosynthetic process	0.598656649	0.564523139	NA	NA
GO:0009436	glyoxylate catabolic process	0.262327095	NA	NA	NA
GO:0009437	carnitine metabolic process	0.393184593	0.350279997	NA	NA
GO:0009441	glycolate metabolic process	0.262327095	0.241985354	NA	NA
GO:0009445	putrescine metabolic process	0.262327095	0.241985354	NA	NA
GO:0009446	putrescine biosynthetic process	0.262327095	0.241985354	NA	NA
GO:0009448	gamma-aminobutyric acid metabolic process	0.598656649	0.564523139	0.526730195	0.555768675
GO:0009449	gamma-aminobutyric acid biosynthetic process	0.262327095	0.241985354	NA	NA
GO:0009450	gamma-aminobutyric acid catabolic process	NA	NA	0.392668391	0.417769782
GO:0009451	RNA modification	0.999993734	0.999991069	6.45438E-06	2.12E-07
GO:0009452	7-methylguanosine RNA capping	0.781692988	0.749872041	0.009733789	0.339648365
GO:0009453	energy taxis	0.007746293	0.449363885	0.585397857	0.648223067
GO:0009566	fertilization	0.98134664	0.968692205	8.45404E-05	7.17804E-06
GO:0009581	detection of external stimulus	8.78E-07	0.00847047	0.999884756	0.999958224
GO:0009582	detection of abiotic stimulus	8.78E-07	0.00847047	0.999884756	0.999958224
GO:0009583	detection of light stimulus	1.05402E-06	0.0161767	0.999479327	0.999781217
GO:0009584	detection of visible light	3.72781E-05	0.0443848	NA	NA
GO:0009588	UV-A, blue light phototransduction	0.068784009	0.425443651	NA	NA
GO:0009589	detection of UV	0.004722577	0.046337696	NA	NA
GO:0009593	detection of chemical stimulus	0.035555166	0.068096943	NA	NA
GO:0009595	detection of biotic stimulus	0.598656649	0.564523139	NA	NA
GO:0009597	detection of virus	NA	0.241985354	NA	NA
GO:0009605	response to external stimulus	0.18015565	0.285387578	0.950440672	0.93391217
GO:0009607	response to biotic stimulus	0.985644665	0.964499349	0.888514961	0.624391474
GO:0009608	response to symbiont	NA	NA	0.526730195	0.555768675
GO:0009611	response to wounding	0.585959879	0.235801242	0.867502582	0.844899842
GO:0009612	response to mechanical stimulus	0.028384705	0.399340078	NA	NA
GO:0009615	response to virus	0.979819612	0.719159345	0.199253263	0.175334133
GO:0009617	response to bacterium	0.999023834	0.956972117	0.861260753	0.581839864
GO:0009620	response to fungus	0.846213841	0.758283801	0.762753002	0.230065236
GO:0009628	response to abiotic stimulus	0.009006832	0.257491847	0.629501856	0.369336632
GO:0009629	response to gravity	0.209798237	0.1533851	0.94434621	0.692808659
GO:0009631	cold acclimation	0.703991309	0.669953632	0.631216333	0.661076524
GO:0009636	response to toxic substance	0.013753634	0.046639483	0.998452473	0.989298583
GO:0009637	response to blue light	0.262327095	0.241985354	NA	NA
GO:0009639	response to red or far red light	0.455870182	0.425443651	0.392668391	0.417769782
GO:0009642	response to light intensity	0.005463004	0.003515215	NA	NA
GO:0009648	photoperiodism	0.093183407	0.205560252	0.917523936	0.725492668
GO:0009649	entrainment of circadian clock	0.22327139	0.341007853	0.897898356	0.768655165
GO:0009650	UV protection	NA	NA	0.124544784	0.141771997
GO:0009651	response to salt stress	0.728507783	0.680183911	0.115239969	0.14203334
GO:0009653	anatomical structure morphogenesis	0.934472304	0.933551008	0.007742836	0.027553622
GO:0009712	catechol-containing compound metabolic process	0.022952771	0.048051608	0.976355003	0.982778669
GO:0009713	catechol-containing compound biosynthetic process	0.005801303	0.033456466	0.776108646	0.802748341
GO:0009719	response to endogenous stimulus	0.991530141	0.88774586	0.229895577	0.13919938
GO:0009725	response to hormone	0.994610606	0.874498672	0.091136559	0.045788828
GO:0009743	response to carbohydrate	0.016696334	0.054837092	0.963835352	0.995078697
GO:0009744	response to sucrose	0.048623444	0.097833338	NA	NA
GO:0009746	response to hexose	0.2534716	0.450262586	0.683554183	0.933227946
GO:0009749	response to glucose	0.2534716	0.450262586	0.683554183	0.933227946
GO:0009755	hormone-mediated signaling pathway	0.587650857	0.185456662	0.230266365	0.298403588
GO:0009785	blue light signaling pathway	0.262327095	0.241985354	NA	NA
GO:0009786	regulation of asymmetric cell division	0.455870182	0.425443651	NA	NA
GO:0009790	embryo development	0.999997783	0.995768422	4.30E-09	1.57E-07
GO:0009791	post-embryonic development	0.999095332	0.917094673	0.325386985	0.136603278
GO:0009792	embryo development ending in birth or egg hatching	0.999900303	0.989779186	0.005044975	0.064437763
GO:0009794	regulation of mitotic cell cycle, embryonic	NA	NA	0.018824684	0.005458103
GO:0009798	axis specification	0.999998859	0.999963514	0.00010768	0.000185089
GO:0009799	specification of symmetry	NA	0.964137552	0.262804307	0.961162644
GO:0009826	unidimensional cell growth	0.734937365	0.666604553	0.188275324	0.110511127
GO:0009855	determination of bilateral symmetry	NA	0.964137552	0.262804307	0.961162644
GO:0009880	embryonic pattern specification	0.999248396	0.991853182	8.46E-07	8.83E-07
GO:0009886	post-embryonic animal morphogenesis	0.999733797	0.962390346	0.451936899	0.311832602
GO:0009887	animal organ morphogenesis	0.986676418	0.93898038	0.479300484	0.506962202
GO:0009888	tissue development	0.999939818	0.994835142	0.001255312	8.98985E-05
GO:0009889	regulation of biosynthetic process	1	1	1.73E-30	1.83E-36
GO:0009890	negative regulation of biosynthetic process	0.999999806	0.999634265	1.45E-16	1.68E-21
GO:0009891	positive regulation of biosynthetic process	0.999999923	0.999977403	7.47E-08	4.11E-10
GO:0009892	negative regulation of metabolic process	1	0.999994013	2.91E-16	2.42E-20
GO:0009893	positive regulation of metabolic process	0.999999998	0.999985049	1.78E-09	8.49E-11
GO:0009894	regulation of catabolic process	0.999999745	0.999931706	0.207561943	0.108273242
GO:0009895	negative regulation of catabolic process	0.983365475	0.967068932	0.134321686	0.118555829
GO:0009896	positive regulation of catabolic process	0.999978177	0.999019205	0.044564343	0.016265249
GO:0009913	epidermal cell differentiation	0.7542193	0.371418648	0.882510026	0.747812745
GO:0009914	hormone transport	0.098719819	0.068096943	0.981585446	0.921422409
GO:0009946	proximal/distal axis specification	NA	NA	0.526730195	0.555768675
GO:0009948	anterior/posterior axis specification	0.999969103	0.999504043	1.61609E-06	3.82681E-06
GO:0009949	polarity specification of anterior/posterior axis	NA	NA	0.035817784	0.043698867
GO:0009950	dorsal/ventral axis specification	0.979709855	0.954911665	0.021488832	0.023873365
GO:0009951	polarity specification of dorsal/ventral axis	0.781692988	0.749872041	0.074943776	0.090140271
GO:0009952	anterior/posterior pattern specification	0.998186062	0.932237085	6.28232E-05	8.75362E-05
GO:0009953	dorsal/ventral pattern formation	0.999916286	0.997329663	0.009205767	0.010616771
GO:0009954	proximal/distal pattern formation	0.485733168	0.228306214	0.963249109	0.769463365
GO:0009966	regulation of signal transduction	0.998252259	0.907517467	0.158763244	0.116186959
GO:0009967	positive regulation of signal transduction	0.992367642	0.637761604	0.104452767	0.174456997
GO:0009968	negative regulation of signal transduction	0.990277763	0.868960621	0.493446883	0.396019876
GO:0009972	cytidine deamination	0.262327095	0.241985354	NA	NA
GO:0009987	cellular process	1	0.999999828	2.82E-15	4.79E-18
GO:0009991	response to extracellular stimulus	0.994104314	0.940073109	0.461076725	0.713102587
GO:0009994	oocyte differentiation	0.999999633	0.999995833	0.00067604	0.000946424
GO:0009996	negative regulation of cell fate specification	0.782841307	0.737664242	0.159853445	0.19429562
GO:0009997	negative regulation of cardioblast cell fate specification	0.170297247	0.147284677	NA	NA
GO:0010001	glial cell differentiation	0.319146151	0.128454531	0.579638264	0.662788222
GO:0010002	cardioblast differentiation	0.071085283	0.003264783	0.429924016	0.49101871
GO:0010004	gastrulation involving germ band extension	0.959193588	0.934146326	0.606206253	0.337983691
GO:0010025	wax biosynthetic process	0.455870182	0.425443651	NA	NA
GO:0010032	meiotic chromosome condensation	0.881281447	0.534967725	0.046513221	0.059023914
GO:0010033	response to organic substance	0.655569047	0.121540515	0.943649694	0.893065952
GO:0010035	response to inorganic substance	0.036447245	0.186286119	0.938558822	0.85397262
GO:0010038	response to metal ion	0.262256298	0.443003665	0.988585366	0.931845272
GO:0010039	response to iron ion	0.781692988	0.749872041	NA	NA
GO:0010043	response to zinc ion	0.321058016	0.264751493	NA	0.949074745
GO:0010114	response to red light	0.455870182	0.425443651	0.392668391	0.417769782
GO:0010121	arginine catabolic process to proline via ornithine	NA	0.241985354	NA	NA
GO:0010133	proline catabolic process to glutamate	0.068784009	0.058527057	NA	NA
GO:0010160	formation of animal organ boundary	0.741680198	0.197333358	0.373462273	0.62693852
GO:0010165	response to X-ray	NA	NA	0.02940752	0.000940737
GO:0010166	wax metabolic process	0.455870182	0.425443651	NA	NA
GO:0010171	body morphogenesis	0.703991309	0.248231657	NA	NA
GO:0010172	embryonic body morphogenesis	NA	0.241985354	NA	NA
GO:0010212	response to ionizing radiation	0.99875691	0.997445541	0.000686853	2.19179E-05
GO:0010224	response to UV-B	NA	NA	NA	0.236940602
GO:0010243	response to organonitrogen compound	0.993062609	0.859189257	0.816636289	0.547100271
GO:0010256	endomembrane system organization	0.871603784	0.893179743	0.997002692	0.998286455
GO:0010257	NADH dehydrogenase complex assembly	0.79592587	0.90954323	0.976355003	0.902326503
GO:0010259	multicellular organism aging	0.870094035	0.647375718	0.737362062	0.673018765
GO:0010286	heat acclimation	0.068784009	NA	NA	NA
GO:0010310	regulation of hydrogen peroxide metabolic process	0.262327095	0.241985354	NA	NA
GO:0010312	detoxification of zinc ion	0.189356323	0.150917779	NA	0.912454418
GO:0010324	membrane invagination	0.77524892	0.501945558	0.412750708	0.863123011
GO:0010332	response to gamma radiation	0.9896411	0.984411991	0.001638417	0.000492796
GO:0010353	response to trehalose	0.455870182	0.425443651	NA	NA
GO:0010378	temperature compensation of the circadian clock	0.057941826	0.248231657	0.631216333	0.661076524
GO:0010389	regulation of G2/M transition of mitotic cell cycle	0.999640031	0.999268421	8.45404E-05	7.17804E-06
GO:0010390	histone monoubiquitination	0.781692988	0.749872041	0.074943776	0.012737931
GO:0010452	histone H3-K36 methylation	NA	NA	0.213271784	0.239845127
GO:0010453	regulation of cell fate commitment	0.978370527	0.901638225	0.02657113	0.044337019
GO:0010454	negative regulation of cell fate commitment	0.934213308	0.90954323	0.091311158	0.120867371
GO:0010455	positive regulation of cell fate commitment	NA	0.856362118	0.479386043	0.522052707
GO:0010457	centriole-centriole cohesion	0.781692988	0.749872041	0.305490455	0.339648365
GO:0010458	exit from mitosis	0.974135459	0.826429458	0.262804307	0.042625044
GO:0010459	negative regulation of heart rate	0.01802739	0.147284677	NA	NA
GO:0010466	negative regulation of peptidase activity	0.473267378	0.395418774	NA	NA
GO:0010467	gene expression	1	1	4.76E-57	8.48E-66
GO:0010468	regulation of gene expression	1	1	4.01E-36	1.23E-45
GO:0010469	regulation of signaling receptor activity	0.49512059	0.156861828	0.776108646	0.802748341
GO:0010470	regulation of gastrulation	0.49512059	0.156861828	0.776108646	0.802748341
GO:0010496	intercellular transport	0.703991309	0.669953632	NA	NA
GO:0010498	proteasomal protein catabolic process	0.953319168	0.752748953	0.633348329	0.36198776
GO:0010499	proteasomal ubiquitin-independent protein catabolic process	0.980933705	0.972832719	0.817179562	0.371966833
GO:0010506	regulation of autophagy	0.999999909	0.999996297	0.167684114	0.214718013
GO:0010507	negative regulation of autophagy	0.997174431	0.994646046	0.120785813	0.083936564
GO:0010508	positive regulation of autophagy	0.999996355	0.999988827	0.024068103	0.08507849
GO:0010511	regulation of phosphatidylinositol biosynthetic process	0.455870182	0.425443651	NA	NA
GO:0010513	positive regulation of phosphatidylinositol biosynthetic process	0.455870182	0.425443651	NA	NA
GO:0010517	regulation of phospholipase activity	0.262327095	NA	NA	NA
GO:0010518	positive regulation of phospholipase activity	0.262327095	NA	NA	NA
GO:0010522	regulation of calcium ion transport into cytosol	NA	0.425443651	NA	NA
GO:0010525	regulation of transposition, RNA-mediated	NA	NA	0.526730195	0.555768675
GO:0010526	negative regulation of transposition, RNA-mediated	NA	NA	0.526730195	0.555768675
GO:0010528	regulation of transposition	0.998777686	0.9977732	3.18931E-05	1.5489E-06
GO:0010529	negative regulation of transposition	0.998340991	0.997059106	9.36465E-05	4.82221E-06
GO:0010556	regulation of macromolecule biosynthetic process	1	1	2.30E-32	1.94E-38
GO:0010557	positive regulation of macromolecule biosynthetic process	0.999999878	0.999984341	4.72E-08	2.75E-10
GO:0010558	negative regulation of macromolecule biosynthetic process	0.999999986	0.999895697	2.61E-18	1.14E-23
GO:0010559	regulation of glycoprotein biosynthetic process	0.282652668	0.669953632	NA	0.661076524
GO:0010560	positive regulation of glycoprotein biosynthetic process	0.598656649	NA	NA	0.555768675
GO:0010561	negative regulation of glycoprotein biosynthetic process	0.262327095	0.241985354	NA	NA
GO:0010562	positive regulation of phosphorus metabolic process	0.730803842	0.614679257	0.025879925	0.068480822
GO:0010563	negative regulation of phosphorus metabolic process	0.998916198	0.926302605	0.445666303	0.361667155
GO:0010564	regulation of cell cycle process	0.999999997	0.999997454	2.68E-10	8.19E-13
GO:0010565	regulation of cellular ketone metabolic process	0.782841307	0.450262586	0.38515833	0.43492511
GO:0010566	regulation of ketone biosynthetic process	0.703991309	0.669953632	0.631216333	0.661076524
GO:0010569	regulation of double-strand break repair via homologous recombination	NA	NA	0.631216333	0.661076524
GO:0010578	regulation of adenylate cyclase activity involved in G protein-coupled receptor signaling pathway	0.262327095	0.241985354	NA	NA
GO:0010586	miRNA metabolic process	0.189312598	0.156861828	NA	0.802748341
GO:0010587	miRNA catabolic process	0.455870182	0.425443651	NA	NA
GO:0010591	regulation of lamellipodium assembly	0.79592587	0.741882334	0.091311158	0.49101871
GO:0010592	positive regulation of lamellipodium assembly	0.585363587	0.534967725	0.00729595	0.216877106
GO:0010593	negative regulation of lamellipodium assembly	NA	NA	0.220667209	0.236940602
GO:0010603	regulation of cytoplasmic mRNA processing body assembly	0.839007467	0.810448633	NA	NA
GO:0010604	positive regulation of macromolecule metabolic process	0.999999997	0.999969591	4.63E-10	2.64E-11
GO:0010605	negative regulation of macromolecule metabolic process	1	0.999984137	2.95E-17	4.32E-21
GO:0010606	positive regulation of cytoplasmic mRNA processing body assembly	0.455870182	0.425443651	NA	NA
GO:0010608	posttranscriptional regulation of gene expression	0.996637439	0.958221299	0.002413995	0.000782487
GO:0010610	regulation of mRNA stability involved in response to stress	NA	NA	0.220667209	0.236940602
GO:0010623	programmed cell death involved in cell development	0.999860469	0.995649857	0.086363	0.067816461
GO:0010628	positive regulation of gene expression	0.999999993	0.9999968	1.27E-08	1.03E-09
GO:0010629	negative regulation of gene expression	0.999999999	0.99998596	5.35E-17	1.36E-22
GO:0010631	epithelial cell migration	0.99785494	0.970337835	0.167930473	0.191345128
GO:0010632	regulation of epithelial cell migration	0.887808712	0.310234821	0.118008357	0.67821529
GO:0010633	negative regulation of epithelial cell migration	NA	NA	0.392668391	0.417769782
GO:0010634	positive regulation of epithelial cell migration	0.9984013	0.899516469	0.038311317	0.4908442
GO:0010635	regulation of mitochondrial fusion	0.935454091	0.917532035	0.623875012	0.667379156
GO:0010637	negative regulation of mitochondrial fusion	0.703991309	0.669953632	0.631216333	0.661076524
GO:0010638	positive regulation of organelle organization	0.996454714	0.995739837	0.014221019	0.010362957
GO:0010639	negative regulation of organelle organization	0.999518122	0.989559889	0.003084233	3.85537E-05
GO:0010646	regulation of cell communication	0.537136584	0.171592	0.615228539	0.475205969
GO:0010647	positive regulation of cell communication	0.967692854	0.468784802	0.297555994	0.379915007
GO:0010648	negative regulation of cell communication	0.917930035	0.723068447	0.620419184	0.483559654
GO:0010668	ectodermal cell differentiation	0.598656649	0.564523139	NA	NA
GO:0010669	epithelial structure maintenance	0.985896771	0.785269187	0.994728079	0.996618535
GO:0010675	regulation of cellular carbohydrate metabolic process	0.703645868	0.859795548	0.817179562	0.626836551
GO:0010676	positive regulation of cellular carbohydrate metabolic process	NA	NA	NA	0.661076524
GO:0010705	meiotic DNA double-strand break processing involved in reciprocal meiotic recombination	NA	NA	0.220667209	0.236940602
GO:0010709	heteroduplex formation involved in double-strand break repair via synthesis-dependent strand annealing	NA	NA	0.220667209	0.236940602
GO:0010715	regulation of extracellular matrix disassembly	NA	NA	0.220667209	0.236940602
GO:0010716	negative regulation of extracellular matrix disassembly	NA	NA	0.220667209	0.236940602
GO:0010720	positive regulation of cell development	0.99980703	0.973192794	0.301368041	0.709863021
GO:0010721	negative regulation of cell development	0.99820407	0.999876628	0.000115155	0.000156504
GO:0010737	protein kinase A signaling	0.393184593	0.749872041	0.712647802	0.741433564
GO:0010738	regulation of protein kinase A signaling	0.393184593	0.749872041	0.712647802	0.741433564
GO:0010752	regulation of cGMP-mediated signaling	0.262327095	0.241985354	NA	NA
GO:0010753	positive regulation of cGMP-mediated signaling	0.262327095	0.241985354	NA	NA
GO:0010766	negative regulation of sodium ion transport	NA	NA	NA	0.555768675
GO:0010769	regulation of cell morphogenesis involved in differentiation	0.994747657	0.993539472	0.873696455	0.727520902
GO:0010770	positive regulation of cell morphogenesis involved in differentiation	0.991057442	0.982667745	0.912372609	0.942196957
GO:0010771	negative regulation of cell morphogenesis involved in differentiation	0.728507783	0.917532035	0.317566865	0.362736263
GO:0010778	meiotic DNA repair synthesis involved in reciprocal meiotic recombination	NA	NA	0.220667209	0.236940602
GO:0010780	meiotic DNA double-strand break formation involved in reciprocal meiotic recombination	NA	NA	0.220667209	0.236940602
GO:0010796	regulation of multivesicular body size	0.598656649	NA	NA	NA
GO:0010797	regulation of multivesicular body size involved in endosome transport	0.455870182	NA	NA	NA
GO:0010810	regulation of cell-substrate adhesion	0.433863061	0.917532035	0.623875012	0.667379156
GO:0010811	positive regulation of cell-substrate adhesion	0.282652668	0.669953632	0.631216333	0.661076524
GO:0010817	regulation of hormone levels	0.082897804	0.268934861	0.881729917	0.984756495
GO:0010821	regulation of mitochondrion organization	0.713835939	0.790523178	0.526931541	0.605030483
GO:0010822	positive regulation of mitochondrion organization	0.782841307	0.737664242	0.917523936	0.933227946
GO:0010823	negative regulation of mitochondrion organization	0.839007467	0.810448633	0.776108646	0.802748341
GO:0010824	regulation of centrosome duplication	0.189356323	0.150917779	0.623875012	0.667379156
GO:0010825	positive regulation of centrosome duplication	NA	NA	0.220667209	0.236940602
GO:0010826	negative regulation of centrosome duplication	0.057941826	0.046337696	NA	NA
GO:0010830	regulation of myotube differentiation	0.352360815	0.612776794	0.864098967	0.885223834
GO:0010831	positive regulation of myotube differentiation	0.262327095	0.241985354	NA	NA
GO:0010833	telomere maintenance via telomere lengthening	0.703991309	0.669953632	0.213271784	0.661076524
GO:0010835	regulation of protein ADP-ribosylation	NA	NA	0.220667209	0.236940602
GO:0010840	regulation of circadian sleep/wake cycle, wakefulness	0.170297247	0.014148247	NA	NA
GO:0010841	positive regulation of circadian sleep/wake cycle, wakefulness	0.170297247	0.014148247	NA	NA
GO:0010847	regulation of chromatin assembly	0.996944341	0.963642604	0.000133942	4.42548E-05
GO:0010862	positive regulation of pathway-restricted SMAD protein phosphorylation	0.057941826	0.248231657	NA	NA
GO:0010863	positive regulation of phospholipase C activity	0.262327095	NA	NA	NA
GO:0010866	regulation of triglyceride biosynthetic process	0.393184593	0.350279997	0.712647802	0.741433564
GO:0010867	positive regulation of triglyceride biosynthetic process	0.455870182	0.425443651	NA	NA
GO:0010868	negative regulation of triglyceride biosynthetic process	0.455870182	0.425443651	NA	NA
GO:0010876	lipid localization	0.97335191	0.835598001	0.999998349	0.999962221
GO:0010877	lipid transport involved in lipid storage	NA	NA	NA	0.056111422
GO:0010883	regulation of lipid storage	0.976557134	0.803535335	0.992325099	0.98327166
GO:0010884	positive regulation of lipid storage	0.964915282	0.519829246	0.735229654	0.774759959
GO:0010888	negative regulation of lipid storage	0.827368916	0.786072019	0.935753365	0.949074745
GO:0010889	regulation of sequestering of triglyceride	0.839007467	0.810448633	0.776108646	0.802748341
GO:0010890	positive regulation of sequestering of triglyceride	NA	NA	0.526730195	0.555768675
GO:0010891	negative regulation of sequestering of triglyceride	0.455870182	0.425443651	NA	NA
GO:0010893	positive regulation of steroid biosynthetic process	0.703991309	0.669953632	0.631216333	0.661076524
GO:0010896	regulation of triglyceride catabolic process	0.585363587	0.534967725	0.479386043	0.849530946
GO:0010897	negative regulation of triglyceride catabolic process	0.455870182	0.425443651	NA	NA
GO:0010898	positive regulation of triglyceride catabolic process	0.781692988	0.749872041	0.305490455	0.741433564
GO:0010906	regulation of glucose metabolic process	0.782841307	0.937517345	0.917523936	0.43492511
GO:0010907	positive regulation of glucose metabolic process	NA	NA	NA	0.661076524
GO:0010911	regulation of isomerase activity	0.455870182	0.425443651	NA	NA
GO:0010912	positive regulation of isomerase activity	0.455870182	0.425443651	NA	NA
GO:0010918	positive regulation of mitochondrial membrane potential	0.262327095	0.241985354	NA	NA
GO:0010921	regulation of phosphatase activity	0.935454091	0.917532035	0.317566865	0.667379156
GO:0010923	negative regulation of phosphatase activity	0.839007467	0.810448633	0.395343583	0.434859678
GO:0010927	cellular component assembly involved in morphogenesis	0.812248857	0.976127708	2.58388E-06	0.000105102
GO:0010939	regulation of necrotic cell death	NA	NA	0.526730195	0.141771997
GO:0010940	positive regulation of necrotic cell death	NA	NA	NA	0.417769782
GO:0010941	regulation of cell death	0.96108448	0.945862865	0.024076245	0.030527274
GO:0010942	positive regulation of cell death	0.955625303	0.770719571	0.216969635	0.116095659
GO:0010948	negative regulation of cell cycle process	0.999980326	0.999633653	4.33E-07	3.30E-10
GO:0010950	positive regulation of endopeptidase activity	0.398652681	0.31279425	0.113849676	0.156369861
GO:0010951	negative regulation of endopeptidase activity	0.414484861	0.341007853	NA	NA
GO:0010952	positive regulation of peptidase activity	0.447687066	0.20535061	0.139351228	0.188545853
GO:0010959	regulation of metal ion transport	0.06956885	0.44470757	0.994718188	0.996958489
GO:0010960	magnesium ion homeostasis	0.455870182	0.425443651	NA	NA
GO:0010961	cellular magnesium ion homeostasis	0.262327095	0.241985354	NA	NA
GO:0010962	regulation of glucan biosynthetic process	NA	NA	NA	0.417769782
GO:0010965	regulation of mitotic sister chromatid separation	NA	0.998007939	0.02657113	0.002292212
GO:0010970	transport along microtubule	0.783193864	0.65700063	0.940084366	0.937509345
GO:0010971	positive regulation of G2/M transition of mitotic cell cycle	NA	NA	0.392668391	0.417769782
GO:0010972	negative regulation of G2/M transition of mitotic cell cycle	NA	NA	0.000390716	1.90618E-06
GO:0010975	regulation of neuron projection development	0.994887317	0.991845506	0.725633781	0.492608393
GO:0010976	positive regulation of neuron projection development	0.989719093	0.946010873	0.811325184	0.764850248
GO:0010977	negative regulation of neuron projection development	0.892556513	0.972832719	0.31816568	0.371966833
GO:0010990	regulation of SMAD protein complex assembly	0.068784009	0.058527057	NA	NA
GO:0010991	negative regulation of SMAD protein complex assembly	0.262327095	0.241985354	NA	NA
GO:0010992	ubiquitin recycling	NA	NA	0.392668391	0.417769782
GO:0010995	free ubiquitin chain depolymerization	NA	NA	0.220667209	0.236940602
GO:0010996	response to auditory stimulus	0.598656649	NA	NA	NA
GO:0010998	regulation of translational initiation by eIF2 alpha phosphorylation	0.170297247	0.147284677	0.526730195	0.555768675
GO:0012501	programmed cell death	0.968908736	0.897430615	0.034337794	0.0287702
GO:0012502	induction of programmed cell death	0.980933705	0.859795548	0.31816568	0.371966833
GO:0014009	glial cell proliferation	0.915774983	0.695438173	0.177911452	0.089826306
GO:0014013	regulation of gliogenesis	0.703645868	0.642915965	0.31816568	0.174143275
GO:0014014	negative regulation of gliogenesis	0.663031178	0.891160021	0.250124566	0.096391247
GO:0014015	positive regulation of gliogenesis	0.781692988	0.350279997	0.712647802	0.741433564
GO:0014016	neuroblast differentiation	0.071243315	0.094422928	0.385113582	0.083936564
GO:0014017	neuroblast fate commitment	0.22327139	0.56587942	0.119940113	0.156415213
GO:0014018	neuroblast fate specification	0.455870182	0.425443651	0.392668391	0.417769782
GO:0014019	neuroblast development	0.176564551	0.048051608	0.429924016	0.120867371
GO:0014031	mesenchymal cell development	NA	NA	0.526730195	0.555768675
GO:0014032	neural crest cell development	NA	NA	0.526730195	0.555768675
GO:0014033	neural crest cell differentiation	NA	NA	0.526730195	0.555768675
GO:0014041	regulation of neuron maturation	0.980933705	0.859795548	0.817179562	0.850520823
GO:0014042	positive regulation of neuron maturation	NA	0.937517345	0.917523936	0.933227946
GO:0014046	dopamine secretion	0.001236591	0.013790062	NA	NA
GO:0014047	glutamate secretion	0.598656649	0.564523139	NA	NA
GO:0014048	regulation of glutamate secretion	0.455870182	0.425443651	NA	NA
GO:0014059	regulation of dopamine secretion	0.001236591	0.013790062	NA	NA
GO:0014065	phosphatidylinositol 3-kinase signaling	0.379365631	0.023256485	0.991304266	0.994181016
GO:0014066	regulation of phosphatidylinositol 3-kinase signaling	0.354730651	0.014076152	NA	NA
GO:0014067	negative regulation of phosphatidylinositol 3-kinase signaling	0.352360815	0.301540517	NA	NA
GO:0014068	positive regulation of phosphatidylinositol 3-kinase signaling	0.585363587	0.011083088	NA	NA
GO:0014070	response to organic cyclic compound	0.984085547	0.81426726	0.026067899	0.009909245
GO:0014074	response to purine-containing compound	0.974135459	0.964137552	0.030734429	0.042625044
GO:0014706	striated muscle tissue development	0.354730651	0.131021158	0.429924016	0.49101871
GO:0014743	regulation of muscle hypertrophy	0.455870182	0.425443651	NA	NA
GO:0014812	muscle cell migration	0.455870182	0.058527057	NA	NA
GO:0014819	regulation of skeletal muscle contraction	0.262327095	0.241985354	NA	NA
GO:0014852	regulation of skeletal muscle contraction by neural stimulation via neuromuscular junction	0.262327095	0.241985354	NA	NA
GO:0014853	regulation of excitatory postsynaptic membrane potential involved in skeletal muscle contraction	0.262327095	0.241985354	NA	NA
GO:0014866	skeletal myofibril assembly	0.189312598	0.810448633	0.776108646	0.802748341
GO:0014881	regulation of myofibril size	0.455870182	0.425443651	NA	NA
GO:0014896	muscle hypertrophy	0.455870182	0.425443651	NA	NA
GO:0014902	myotube differentiation	0.280533602	0.485702701	0.229750827	0.62693852
GO:0015012	heparan sulfate proteoglycan biosynthetic process	0.703645868	0.642915965	0.31816568	0.371966833
GO:0015014	heparan sulfate proteoglycan biosynthetic process, polysaccharide chain biosynthetic process	0.839007467	0.810448633	0.395343583	0.434859678
GO:0015015	heparan sulfate proteoglycan biosynthetic process, enzymatic modification	0.068784009	0.425443651	NA	NA
GO:0015031	protein transport	0.999957958	0.999616935	0.981182666	0.932197747
GO:0015074	DNA integration	0.262327095	0.241985354	NA	NA
GO:0015672	monovalent inorganic cation transport	0.000654599	0.235801242	0.999999229	0.999986823
GO:0015693	magnesium ion transport	0.598656649	0.564523139	NA	NA
GO:0015695	organic cation transport	0.044396964	0.033456466	0.776108646	0.802748341
GO:0015696	ammonium transport	0.262327095	NA	NA	NA
GO:0015697	quaternary ammonium group transport	0.01802739	0.014148247	NA	NA
GO:0015698	inorganic anion transport	0.173401747	0.73361407	0.994866784	0.988708895
GO:0015701	bicarbonate transport	0.598656649	0.564523139	NA	NA
GO:0015711	organic anion transport	0.010646878	0.042381983	0.999994284	0.999995053
GO:0015718	monocarboxylic acid transport	0.254252242	0.35047326	0.993229081	0.995564046
GO:0015734	taurine transport	0.262327095	0.241985354	NA	NA
GO:0015740	C4-dicarboxylate transport	0.49512059	0.446989081	NA	NA
GO:0015746	citrate transport	0.455870182	0.425443651	NA	NA
GO:0015748	organophosphate ester transport	0.981667043	0.971217831	0.993229081	0.995564046
GO:0015749	monosaccharide transmembrane transport	0.321058016	0.519829246	NA	NA
GO:0015766	disaccharide transport	0.068784009	NA	NA	NA
GO:0015770	sucrose transport	0.262327095	NA	NA	NA
GO:0015771	trehalose transport	0.262327095	NA	NA	NA
GO:0015772	oligosaccharide transport	0.068784009	NA	NA	NA
GO:0015780	nucleotide-sugar transmembrane transport	0.585363587	0.856362118	0.825562413	0.849530946
GO:0015783	GDP-fucose transmembrane transport	0.455870182	0.425443651	NA	NA
GO:0015786	UDP-glucose transmembrane transport	NA	NA	0.392668391	0.417769782
GO:0015787	UDP-glucuronic acid transmembrane transport	NA	NA	0.220667209	0.236940602
GO:0015790	UDP-xylose transmembrane transport	0.455870182	0.425443651	0.392668391	0.417769782
GO:0015800	acidic amino acid transport	0.131433569	0.301540517	NA	NA
GO:0015802	basic amino acid transport	0.598656649	0.014148247	NA	NA
GO:0015803	branched-chain amino acid transport	NA	NA	0.124544784	0.013281134
GO:0015804	neutral amino acid transport	0.082378599	0.227042472	0.479386043	0.216877106
GO:0015807	L-amino acid transport	0.031236469	0.06970322	0.817179562	0.626836551
GO:0015809	arginine transport	0.598656649	0.014148247	NA	NA
GO:0015810	aspartate transmembrane transport	0.170297247	0.147284677	NA	NA
GO:0015811	L-cystine transport	0.262327095	NA	NA	NA
GO:0015812	gamma-aminobutyric acid transport	0.262327095	NA	NA	NA
GO:0015813	L-glutamate transmembrane transport	0.057941826	0.248231657	NA	NA
GO:0015820	leucine transport	NA	NA	0.124544784	0.013281134
GO:0015822	ornithine transport	0.170297247	0.014148247	NA	NA
GO:0015833	peptide transport	0.999873816	0.999308621	0.978799874	0.928669955
GO:0015835	peptidoglycan transport	NA	0.241985354	NA	NA
GO:0015837	amine transport	0.000587781	0.016707269	NA	0.933227946
GO:0015838	amino-acid betaine transport	0.068784009	0.058527057	NA	NA
GO:0015842	aminergic neurotransmitter loading into synaptic vesicle	0.057941826	0.248231657	NA	0.661076524
GO:0015844	monoamine transport	0.005463004	0.102879063	NA	0.599680736
GO:0015849	organic acid transport	0.001779865	0.019865556	0.999265785	0.9990697
GO:0015850	organic hydroxy compound transport	0.009339046	0.228306214	NA	0.974474251
GO:0015858	nucleoside transport	0.703991309	0.669953632	0.213271784	0.239845127
GO:0015865	purine nucleotide transport	0.598656649	0.564523139	NA	NA
GO:0015868	purine ribonucleotide transport	0.598656649	0.564523139	NA	NA
GO:0015871	choline transport	0.262327095	NA	NA	NA
GO:0015872	dopamine transport	0.015910738	0.063287637	NA	0.522052707
GO:0015874	norepinephrine transport	NA	NA	NA	0.236940602
GO:0015879	carnitine transport	0.068784009	0.058527057	NA	NA
GO:0015886	heme transport	NA	NA	0.392668391	0.417769782
GO:0015889	cobalamin transport	0.262327095	0.241985354	NA	NA
GO:0015893	drug transport	0.007941512	0.075095505	NA	0.992071399
GO:0015908	fatty acid transport	0.585363587	0.227042472	NA	NA
GO:0015909	long-chain fatty acid transport	0.839007467	0.446989081	NA	NA
GO:0015914	phospholipid transport	0.9896411	0.984411991	NA	NA
GO:0015918	sterol transport	0.135195373	0.519829246	NA	NA
GO:0015919	peroxisomal membrane transport	0.511173687	0.737664242	0.917523936	0.725492668
GO:0015931	nucleobase-containing compound transport	0.999998348	0.999861178	0.001746895	0.006170928
GO:0015936	coenzyme A metabolic process	0.585363587	0.534967725	NA	0.849530946
GO:0015937	coenzyme A biosynthetic process	0.839007467	0.810448633	NA	0.802748341
GO:0015969	guanosine tetraphosphate metabolic process	0.262327095	0.241985354	NA	NA
GO:0015971	guanosine tetraphosphate catabolic process	0.262327095	0.241985354	NA	NA
GO:0015980	energy derivation by oxidation of organic compounds	0.559842743	0.733398798	0.999999995	0.999999937
GO:0015985	energy coupled proton transport, down electrochemical gradient	0.974135459	0.964137552	NA	NA
GO:0015986	ATP synthesis coupled proton transport	0.974135459	0.964137552	NA	NA
GO:0016024	CDP-diacylglycerol biosynthetic process	0.262327095	0.241985354	NA	NA
GO:0016032	viral process	NA	NA	0.077092214	0.096391247
GO:0016036	cellular response to phosphate starvation	NA	NA	0.220667209	0.236940602
GO:0016037	light absorption	0.262327095	NA	NA	NA
GO:0016038	absorption of visible light	0.262327095	NA	NA	NA
GO:0016042	lipid catabolic process	0.273756079	0.570914771	0.901697168	0.915061722
GO:0016043	cellular component organization	0.999999672	0.999999687	7.94E-13	1.32E-14
GO:0016048	detection of temperature stimulus	0.282652668	0.248231657	NA	NA
GO:0016049	cell growth	0.947490476	0.864260723	0.119507298	0.458682336
GO:0016050	vesicle organization	0.824224555	0.937843478	0.999996177	0.999999181
GO:0016051	carbohydrate biosynthetic process	0.276310772	0.280136052	0.998787569	0.997295008
GO:0016052	carbohydrate catabolic process	0.664037994	0.689998818	0.999555176	0.998616922
GO:0016053	organic acid biosynthetic process	0.013203717	0.0003732	0.999826034	0.999412409
GO:0016054	organic acid catabolic process	0.053437193	0.019262444	0.991669644	0.999876956
GO:0016055	Wnt signaling pathway	0.987750604	0.849097959	0.077443945	0.004168192
GO:0016056	rhodopsin mediated signaling pathway	2.11651E-05	0.210421643	0.985659542	0.989988455
GO:0016057	regulation of membrane potential in photoreceptor cell	0.189312598	0.446989081	NA	NA
GO:0016059	deactivation of rhodopsin mediated signaling	0.00306185	0.235130587	0.969640319	0.977415191
GO:0016060	metarhodopsin inactivation	0.282652668	0.669953632	NA	NA
GO:0016062	adaptation of rhodopsin mediated signaling	0.057941826	0.046337696	NA	NA
GO:0016063	rhodopsin biosynthetic process	0.582467064	0.10197558	NA	0.774759959
GO:0016070	RNA metabolic process	1	NA	4.51E-67	4.72E-77
GO:0016071	mRNA metabolic process	1	1	1.51E-12	1.82E-17
GO:0016072	rRNA metabolic process	1	0.99999999	2.77E-19	7.33E-19
GO:0016073	snRNA metabolic process	0.997848647	0.995811955	5.73343E-05	0.00014295
GO:0016074	snoRNA metabolic process	0.827368916	0.786072019	0.003554121	0.026532425
GO:0016075	rRNA catabolic process	0.974135459	0.964137552	0.030734429	0.042625044
GO:0016076	snRNA catabolic process	0.262327095	0.241985354	NA	NA
GO:0016077	snoRNA catabolic process	0.262327095	0.241985354	NA	NA
GO:0016078	tRNA catabolic process	0.585363587	0.534967725	0.046513221	0.059023914
GO:0016079	synaptic vesicle exocytosis	0.044773558	0.075795796	0.997912309	0.999826928
GO:0016080	synaptic vesicle targeting	NA	0.937517345	0.917523936	0.725492668
GO:0016081	synaptic vesicle docking	0.92715602	0.750032942	0.993229081	0.967903448
GO:0016082	synaptic vesicle priming	0.433863061	0.680183911	0.894126961	NA
GO:0016093	polyprenol metabolic process	NA	NA	0.213271784	0.043698867
GO:0016094	polyprenol biosynthetic process	NA	NA	0.124544784	0.013281134
GO:0016095	polyprenol catabolic process	NA	NA	NA	0.236940602
GO:0016101	diterpenoid metabolic process	0.170297247	0.014148247	NA	NA
GO:0016102	diterpenoid biosynthetic process	0.262327095	0.241985354	NA	NA
GO:0016106	sesquiterpenoid biosynthetic process	0.057941826	0.248231657	NA	NA
GO:0016108	tetraterpenoid metabolic process	NA	0.241985354	NA	NA
GO:0016114	terpenoid biosynthetic process	0.082378599	0.063287637	NA	NA
GO:0016116	carotenoid metabolic process	NA	0.241985354	NA	NA
GO:0016119	carotene metabolic process	0.262327095	0.241985354	NA	NA
GO:0016121	carotene catabolic process	0.262327095	0.241985354	NA	NA
GO:0016125	sterol metabolic process	0.689390987	0.817677579	0.152409958	0.599528607
GO:0016126	sterol biosynthetic process	0.827368916	0.786072019	0.209541711	0.251285783
GO:0016127	sterol catabolic process	0.262327095	0.241985354	NA	NA
GO:0016137	glycoside metabolic process	0.598656649	0.564523139	NA	NA
GO:0016139	glycoside catabolic process	0.598656649	0.564523139	NA	NA
GO:0016180	snRNA processing	0.999099485	0.998313989	0.001475034	0.002832095
GO:0016182	synaptic vesicle budding from endosome	NA	NA	0.220667209	0.236940602
GO:0016185	synaptic vesicle budding from presynaptic endocytic zone membrane	NA	NA	0.526730195	0.555768675
GO:0016188	synaptic vesicle maturation	0.068784009	0.425443651	NA	NA
GO:0016192	vesicle-mediated transport	0.994765629	0.998871207	1	1
GO:0016197	endosomal transport	0.990239858	0.998158151	0.99980214	0.999953149
GO:0016198	axon choice point recognition	0.349531923	0.269668257	0.893598547	0.921861689
GO:0016199	axon midline choice point recognition	0.254252242	0.189346396	0.954732786	0.967903448
GO:0016200	synaptic target attraction	0.703991309	NA	NA	NA
GO:0016201	synaptic target inhibition	0.183918414	0.141329457	0.262804307	0.311098046
GO:0016202	regulation of striated muscle tissue development	0.49512059	0.446989081	0.395343583	0.434859678
GO:0016203	muscle attachment	0.589876003	0.485702701	0.54270585	0.62693852
GO:0016204	determination of muscle attachment site	0.116854781	0.095159147	0.712647802	0.741433564
GO:0016226	iron-sulfur cluster assembly	0.168584392	0.120941961	NA	0.992367177
GO:0016233	telomere capping	NA	NA	0.018824684	0.026532425
GO:0016236	macroautophagy	0.999775464	0.997495383	0.873696455	0.929355263
GO:0016237	lysosomal microautophagy	NA	NA	0.124544784	0.555768675
GO:0016239	positive regulation of macroautophagy	NA	NA	0.31509165	0.376175575
GO:0016241	regulation of macroautophagy	NA	NA	0.049009334	0.07658199
GO:0016242	negative regulation of macroautophagy	NA	NA	0.048319755	0.01503734
GO:0016246	RNA interference	0.973196502	0.954441088	0.007404617	0.013678703
GO:0016255	attachment of GPI anchor to protein	NA	NA	NA	0.661076524
GO:0016256	N-glycan processing to lysosome	NA	NA	NA	0.236940602
GO:0016259	selenocysteine metabolic process	NA	NA	0.392668391	0.417769782
GO:0016260	selenocysteine biosynthetic process	NA	NA	0.392668391	0.417769782
GO:0016266	O-glycan processing	0.585363587	NA	0.479386043	0.522052707
[truncated: 4,553 more rows]
