# Supplementary material for: Sex-specific responses to cold in a very cold-tolerant, northern Drosophila species
Source: Heredity (Edinb). 2021 Jan 28;126(4):695–705. doi: 10.1038/s41437-020-00398-2 (PMC8182794; doi:10.1038/s41437-020-00398-2)
Supplement: Supplementary file 3 — Table_S5 [file 41437_2020_398_MOESM3_ESM.csv]

# Sex = (F = female, M = male)
# Cold_treatment = temperature (celsius) flies were maintained at
# Ctmin = the temperature (celsius) at which flies lose neuromuscular function
# weight_mg = weight of flies (mg)
# Batch = batch fly was measured in
Sex	Cold_treatment	Ctmin	weight_mg	Batch
F	19C	-2.3	1.43	C
F	19C	-2.1	1.61	C
F	19C	-2.1	1.7	C
F	19C	-2	1.95	C
F	19C	-3.5	2.33	C
F	19C	-1.7	1.8	C
F	19C	-2.8	1.72	C
F	19C	0.3	1.96	C
F	19C	-1	1.49	C
F	19C	-1.7	1.67	C
F	19C	-2.96	1.44	C
F	19C	-0.3	1.18	C
F	19C	-2.3	1.13	C
F	19C	-3.4	1.11	C
F	19C	-0.1	1.18	C
F	19C	-1.85	1.31	C
F	19C	0	0.95	C
F	19C	-0.7	0.76	C
F	19C	-1.7	1.35	C
F	19C	-2.6	0.72	C
F	19C	-2.5	1.53	C
F	19C	-2	1.09	C
F	19C	-0.6	1.29	E
F	19C	-2.3	0.66	E
F	19C	0.1	0.9	E
F	19C	-2.3	1.28	E
F	19C	-1.3	1.2	E
F	19C	-0.4	1.08	E
F	19C	-1.7	1.28	E
F	19C	-1.9	1.16	E
F	19C	-0.7	1.37	E
F	19C	-2.4	1.56	E
M	19C	-1.6	1.3	D
M	19C	-1.5	1.18	D
M	19C	-1.8	0.72	D
M	19C	-1.8	1.11	D
M	19C	-2	0.87	D
M	19C	-1.8	1.18	D
M	19C	-1.7	0.84	D
M	19C	-3	1.61	D
M	19C	-1.4	1.71	D
M	19C	-0.55	1.34	D
M	19C	-3.6	1.37	D
M	19C	-2.04	1.24	D
M	19C	-2.8	1.43	D
M	19C	0.8	1.22	D
M	19C	-1.5	1.34	D
M	19C	-0.7	1.24	D
M	19C	-1.5	1.37	D
M	19C	-1.51	1.93	D
M	19C	-1.8	1.61	D
M	19C	-1.98	1.63	D
M	19C	-2.1	1.07	D
M	19C	-2.2	1.26	D
M	19C	1	1.26	D
M	19C	-1.9	1.71	D
M	19C	-0.5	0.59	E
M	19C	-2.9	0.8	E
M	19C	-2	1.07	E
M	19C	-1.2	1.07	E
M	19C	-1.9	0.64	E
M	19C	-2.3	0.85	E
M	19C	-1.5	0.71	E
M	19C	-2.7	0.63	E
F	6C	-3.4	0.83	B
F	6C	0.3	1.13	B
F	6C	-1.6	0.88	B
F	6C	-2.9	0.72	B
F	6C	-2.2	0.9	B
F	6C	-1.9	1.11	B
F	6C	-3	1.04	B
F	6C	-1.5	0.67	B
F	6C	-0.4	1.21	B
F	6C	-3	0.58	B
F	6C	-2.1	0.73	B
F	6C	-2.7	0.63	B
F	6C	0.1	0.75	B
F	6C	-1.6	0.47	B
F	6C	-2.5	0.52	B
F	6C	-0.7	0.55	B
F	6C	-2.5	0.78	B
F	6C	-2.2	0.9	B
F	6C	-2.7	0.71	B
F	6C	-3	0.72	B
F	6C	-2.5	0.71	B
F	6C	-1	1.43	B
F	6C	-2.5	0.79	F
F	6C	-3.3	0.81	F
F	6C	-3	0.85	F
F	6C	-3	0.93	F
F	6C	-3.1	0.9	F
F	6C	-3.9	0.87	F
F	6C	-3.1	1.36	F
F	6C	-2.7	0.96	F
F	6C	-2.8	0.97	F
F	6C	-3	1.14	F
F	6C	-3.5	1.42	F
F	6C	-1.7	1.04	F
F	6C	-2	0.8	F
F	6C	-3.2	0.84	F
F	6C	-3.2	0.87	F
M	6C	-2.9	1.16	A
M	6C	-3	0.77	A
M	6C	-3.1	0.64	A
M	6C	-3.1	0.55	A
M	6C	-3.2	0.83	A
M	6C	-2.5	0.42	A
M	6C	-2.6	1.15	A
M	6C	-2.7	0.82	A
M	6C	-3.5	0.7	A
M	6C	-3	0.65	A
M	6C	-2.9	0.45	A
M	6C	-2.8	0.59	A
M	6C	-2.7	0.56	A
M	6C	-3.1	0.55	A
M	6C	-1.3	0.55	A
M	6C	-2.6	0.56	A
M	6C	-1.5	0.55	A
M	6C	-1	0.71	A
M	6C	-2.3	0.53	A
M	6C	-3.1	0.48	A
M	6C	-3.3	0.61	A
M	6C	-3	0.74	A
M	6C	-4	0.59	G
M	6C	-3	1.23	G
M	6C	-2.2	0.81	G
M	6C	-2.3	1.05	G
M	6C	-2.9	1.02	G
M	6C	-1.9	1.07	G
M	6C	-3.5	0.59	G
M	6C	-2	0.85	G
M	6C	-3.6	0.92	G
M	6C	-2.7	0.55	G
M	6C	-3	0.45	G
M	6C	-2.8	0.732	G
M	6C	-2.4	0.74	G
M	6C	-2.9	1.06	G
