# Supplementary material for: Sex-specific responses to cold in a very cold-tolerant, northern Drosophila species
Source: Heredity (Edinb). 2021 Jan 28;126(4):695–705. doi: 10.1038/s41437-020-00398-2 (PMC8182794; doi:10.1038/s41437-020-00398-2)
Supplement: Supplementary file 4 — Table_S6 [file 41437_2020_398_MOESM4_ESM.csv]

#gene_name = gene name
#CT_F_logFC = Fold change between female 19C and female 6C
#CT_F_FDR = FDR between female 19C and female 6C
#CT_M_logFC = Fold change between male 19C and male 6C
#CT_M_FDR = FDR between male 19C and male 6C
#CT_SB_inter_logFC = Fold change for sex * temp interaction
#CT_SB_inter_FDR = FDR for sex * temp interaction
#SB_6_logFC = Sex-bias Fold change for 6C samples
#SB_6_FDR = Sex-bias FDR for 6C samples
#SB_6_sexbias = Sex-bias classification for 6C samples
#SB_19_logFC = Sex-bias Fold change for 19C samples
#SB_19_FDR = Sex-bias FDR for 19C samples
#SB_19_sexbias = Sex-bias classification for 19C samples
#Dvir_FBN = D. vir orth flybase number
#Dvir_FBsym = D. vir orth flybase gene symbol
#vir_log2FoldChange = Sex-bias Fold change for D. vir orth
#vir_padj = Sex-bias FDR for D. vir orth
#vir_sexbias = Sex-bias classification for D. vir orth
#Dmel_FBN = D. mel orth flybase number
#Dmel_FBsym = D. mel orth flybase gene symbol
#david_B1 = David cluster 1 for genes DE in response to cold in both sexes (1 = gene in cluster, 0 gene not in cluster)
#david_B2 = David cluster 2 for genes DE in response to cold in both sexes (1 = gene in cluster, 0 gene not in cluster)
#david_B3 = David cluster 3 for genes DE in response to cold in both sexes (1 = gene in cluster, 0 gene not in cluster)
#david_B4 = David cluster 4 for genes DE in response to cold in both sexes (1 = gene in cluster, 0 gene not in cluster)
#david_B5 = David cluster 5 for genes DE in response to cold in both sexes (1 = gene in cluster, 0 gene not in cluster)
#david_B6 = David cluster 6 for genes DE in response to cold in both sexes (1 = gene in cluster, 0 gene not in cluster)
#david_B7 = David cluster 7 for genes DE in response to cold in both sexes (1 = gene in cluster, 0 gene not in cluster)
#david_B8 = David cluster 8 for genes DE in response to cold in both sexes (1 = gene in cluster, 0 gene not in cluster)
#david_B9 = David cluster 9 for genes DE in response to cold in both sexes (1 = gene in cluster, 0 gene not in cluster)
#david_B10 = David cluster 10 for genes DE in response to cold in both sexes (1 = gene in cluster, 0 gene not in cluster)
#david_B11 = David cluster 11 for genes DE in response to cold in both sexes (1 = gene in cluster, 0 gene not in cluster)
#david_B12 = David cluster 12 for genes DE in response to cold in both sexes (1 = gene in cluster, 0 gene not in cluster)
#david_F1 = David cluster 1 for genes DE in response to cold in females only (1 = gene in cluster, 0 gene not in cluster)
#david_F2 = David cluster 2 for genes DE in response to cold in females only (1 = gene in cluster, 0 gene not in cluster)
#david_M1 = David cluster 1 for genes DE in response to cold in males only (1 = gene in cluster, 0 gene not in cluster)
#david_M2 = David cluster 2 for genes DE in response to cold in males only (1 = gene in cluster, 0 gene not in cluster)
#david_M3 = David cluster 3 for genes DE in response to cold in males only (1 = gene in cluster, 0 gene not in cluster)
#david_M4 = David cluster 4 for genes DE in response to cold in males only (1 = gene in cluster, 0 gene not in cluster)
#david_M5 = David cluster 5 for genes DE in response to cold in males only (1 = gene in cluster, 0 gene not in cluster)
#david_M6 = David cluster 6 for genes DE in response to cold in males only (1 = gene in cluster, 0 gene not in cluster)
#david_I1 = David cluster 1 for genes with a sig sex * temp interaction (1 = gene in cluster, 0 gene not in cluster)
gene_name	CT_F_logFC	CT_F_FDR	CT_M_logFC	CT_M_FDR	CT_SB_inter_logFC	CT_SB_inter_FDR	SB_6_logFC	SB_6_FDR	SB_6_sexbias	SB_19_logFC	SB_19_FDR	SB_19_sexbias	Dvir_FBN	Dvir_FBsym	vir_log2FoldChange	vir_padj	vir_sexbias	Dmel_FBN	Dmel_FBsym	david_B1	david_B2	david_B3	david_B4	david_B5	david_B6	david_B7	david_B8	david_B9	david_B10	david_B11	david_B12	david_F1	david_F2	david_M1	david_M2	david_M3	david_M4	david_M5	david_M6	david_I1
augustus_masked-scaffold1-size140626-abinit-gene-0.10	-0.066837877	0.76912339	-0.027805418	0.921263702	-0.039032459	0.956416164	-0.343984394	0.049638133	male_biased	-0.304951935	0.078782664	Unbiased	FBgn0201005	Dvir\GJ13786	-0.149591677	0.924983482	Unbiased	FBgn0267330	KdelR	0	0	0	0	0	0	0	0	0	0	0	0	0	0	0	0	0	0	0	0	0
augustus_masked-scaffold1-size140626-abinit-gene-0.6	-0.44339566	0.084054075	-0.340081212	0.183204238	-0.103314447	0.895736403	0.435107193	0.026182707	female_biased	0.53842164	0.009352706	female_biased	FBgn0041650	Dvir\TfIIB	-0.190183125	0.886757259	Unbiased	FBgn0004915	TfIIB	0	0	0	0	0	0	0	0	0	0	0	0	0	0	0	0	0	0	0	0	0
augustus_masked-scaffold1-size140626-abinit-gene-0.8	-0.187535451	0.314080709	-0.048283817	0.837322261	-0.139251634	0.811743952	0.277532345	0.061572971	Unbiased	0.416783979	0.010369722	female_biased	FBgn0200994	Dvir\GJ13775	-0.34801267	0.726005084	Unbiased	FBgn0032246	Wdfy2	0	0	0	0	0	0	0	0	0	0	0	0	0	0	0	0	0	0	0	0	0
augustus_masked-scaffold1-size140626-abinit-gene-1.1	-0.440575732	0.149062252	0.076584263	0.839589267	-0.517159995	0.517537988	1.570121485	2.48E-05	female_biased	2.08728148	2.22E-06	female_biased	FBgn0201113	Dvir\GJ13894	-1.533026327	0.060612881	Unbiased	FBgn0032329	Art8	0	0	0	0	0	0	0	0	0	0	0	0	0	0	0	0	0	0	0	0	0
augustus_masked-scaffold1-size140626-abinit-gene-1.6	0.077796883	0.892538238	1.034125578	0.076132382	-0.956328695	0.488510413	0.635670052	0.11583362	Unbiased	1.591998747	0.00176721	female_biased	FBgn0201795	Dvir\GJ14588	-1.835159622	0.000907113	female_biased	FBgn0032256	RluA-2	0	0	0	0	0	0	0	0	0	0	0	0	0	0	0	0	0	0	0	0	0
augustus_masked-scaffold10-size128359-abinit-gene-0.0	-0.393391248	0.083605093	0.002378165	0.993830213	-0.395769413	0.468910302	0.076012153	0.63161421	Unbiased	0.471781566	0.009747632	female_biased	FBgn0198740	Dvir\GJ11482	-1.083213301	0.383144314	Unbiased	FBgn0035811	CG12262	0	0	0	0	0	0	0	0	0	0	0	0	0	0	0	0	0	0	0	0	0
augustus_masked-scaffold10-size128359-abinit-gene-0.2	-0.072097443	0.629745468	0.00936054	0.961039299	-0.081457983	0.862137954	0.544245224	0.000366475	female_biased	0.625703207	0.000117614	female_biased	FBgn0198742	Dvir\GJ11484	-1.595122273	0.022880382	female_biased	FBgn0036570	IntS9	0	0	0	0	0	0	0	0	0	0	0	0	0	0	0	0	0	0	0	0	0
augustus_masked-scaffold10-size128359-abinit-gene-0.5	-1.02894861	0.058550189	-0.388271241	0.452748223	-0.640677369	0.628273408	-0.916423585	0.021206199	male_biased	-0.275746216	0.439514676	Unbiased	FBgn0207649	Dvir\GJ20509	-0.229239985	0.873135885	Unbiased	FBgn0033320	CG8586	0	0	0	0	0	0	0	0	0	0	0	0	0	0	0	0	0	0	0	0	0
augustus_masked-scaffold10-size128359-abinit-gene-0.6	-0.133350378	0.730687699	0.070346054	0.882629374	-0.203696432	0.865419837	-0.748608438	0.017774724	male_biased	-0.544912005	0.068674974	Unbiased	FBgn0208952	Dvir\GJ21834	-0.021120685	0.98977348	Unbiased	FBgn0033321	CG8738	0	0	0	0	0	0	0	0	0	0	0	0	0	0	0	0	0	0	0	0	0
augustus_masked-scaffold1006-size83466-abinit-gene-0.0	0.750168415	0.150656155	0.59167647	0.282261146	0.158491946	0.927685668	1.697847048	0.000891338	female_biased	1.539355102	0.001772165	female_biased	FBgn0211248	Dvir\GJ24164	-0.727865791	0.407974015	Unbiased	FBgn0037553	CG18249	0	0	0	0	0	0	0	0	0	0	0	0	0	0	0	0	0	0	0	0	0
augustus_masked-scaffold1007-size26361-abinit-gene-0.0	0.540089187	0.113494826	0.315390267	0.367483397	0.224698921	0.824158857	0.773402048	0.006740202	female_biased	0.548703128	0.038153294	female_biased	FBgn0202089	Dvir\GJ14885	-0.822608338	0.269217682	Unbiased	FBgn0000163	baz	0	0	0	0	0	0	0	0	0	0	0	0	0	0	0	0	0	0	0	0	0
augustus_masked-scaffold1008-size69378-abinit-gene-0.5	-0.004216572	0.982226777	-0.021372114	0.922376456	0.017155542	0.97652	-0.299325977	0.033013498	male_biased	-0.316481519	0.02698017	male_biased	FBgn0197703	Dvir\GJ10422	0.101941098	0.941282395	Unbiased	FBgn0038145	Droj2	0	0	0	0	0	0	0	0	0	0	0	0	0	0	0	0	0	0	0	0	0
augustus_masked-scaffold1008-size69378-abinit-gene-0.6	-0.456058437	0.408941056	0.073143122	0.917088572	-0.529201559	0.759116207	-3.098564681	2.44E-05	male_biased	-2.569363122	8.75E-05	male_biased	FBgn0198022	Dvir\GJ10745	0.374047977	0.687966204	Unbiased	FBgn0038143	CG9813	0	0	0	0	0	0	0	0	0	0	0	0	0	0	0	0	0	0	0	0	0
augustus_masked-scaffold1008-size69378-abinit-gene-0.9	-0.332252565	0.058379056	-0.416420493	0.022008603	0.084167928	0.864569748	-0.031291642	0.790843229	Unbiased	-0.11545957	0.322719189	Unbiased	FBgn0198024	Dvir\GJ10747	-1.283652101	0.232148483	Unbiased	FBgn0086371	poly	0	0	0	0	0	0	0	0	0	0	0	0	0	0	0	0	0	0	0	0	0
augustus_masked-scaffold101-size120241-abinit-gene-0.0	-0.322593447	0.249242429	-0.424310016	0.160089265	0.101716568	0.917319216	0.491394747	0.032003068	female_biased	0.389678179	0.079036276	Unbiased	FBgn0201879	Dvir\GJ14672	0.065848802	0.964255805	Unbiased	FBgn0004811	fs(2)ltoPP43	0	0	0	0	0	0	0	0	0	0	0	0	0	0	0	0	0	0	0	0	0
augustus_masked-scaffold101-size120241-abinit-gene-0.3	1.486729549	0.033615969	0.494255183	0.416325334	0.992474366	0.517537988	-1.545222666	0.003188117	male_biased	-2.537697032	0.000131348	male_biased	FBgn0201884	Dvir\GJ14677	3.176492622	0.014145172	male_biased	FBgn0000529	bsh	0	0	0	0	0	0	0	0	0	0	0	0	0	0	0	0	0	0	0	0	0
augustus_masked-scaffold101-size120241-abinit-gene-0.4	-1.291829721	0.008520336	-0.845196861	0.03978347	-0.44663286	0.659153857	-0.206423578	0.443590615	Unbiased	0.240209282	0.373350616	Unbiased	FBgn0201887	Dvir\GJ14680	-0.230012749	0.867534039	Unbiased	FBgn0032820	fbp	0	0	0	0	0	0	0	0	0	0	0	0	0	0	0	0	0	0	0	0	0
augustus_masked-scaffold1010-size29458-abinit-gene-0.0	-0.178551393	0.609711988	-0.39656027	0.287272802	0.218008877	0.843793768	0.788417	0.009102319	female_biased	0.570408122	0.042605294	female_biased	FBgn0204078	Dvir\GJ16899	-0.961824694	0.568045822	Unbiased	FBgn0030675	CG8191	0	0	0	0	0	0	0	0	0	0	0	0	0	0	0	0	0	0	0	0	0
augustus_masked-scaffold1010-size29458-abinit-gene-0.3	-0.187085505	0.373047539	-0.078248529	0.760470668	-0.108836977	0.873725346	0.75055917	0.000512643	female_biased	0.859396147	0.000173306	female_biased	FBgn0203717	Dvir\GJ16533	-0.132569979	0.915287407	Unbiased	FBgn0011741	Arp6	0	0	0	0	0	0	0	0	0	0	0	0	0	0	0	0	0	0	0	0	0
augustus_masked-scaffold1011-size29701-abinit-gene-0.0	-1.394175537	0.026520142	-0.558126795	0.303756095	-0.836048742	0.536187295	-1.1862631	0.008401122	male_biased	-0.350214358	0.359488724	Unbiased	FBgn0207202	Dvir\GJ20061	0.070272052	0.968081447	Unbiased	FBgn0050069	CG30069	0	0	0	0	0	0	0	0	0	0	0	0	0	0	0	0	0	0	0	0	0
augustus_masked-scaffold1011-size29701-abinit-gene-0.1	-0.896160915	0.243242203	-0.302483142	0.736484683	-0.593677773	0.800719653	-1.701025032	0.011179041	male_biased	-1.107347259	0.068557343	Unbiased	FBgn0209418	Dvir\GJ22305	0.76351546	0.474569008	Unbiased	FBgn0033911	VGAT	0	0	0	0	0	0	0	0	0	0	0	0	0	0	0	0	0	0	0	0	0
augustus_masked-scaffold1015-size19200-abinit-gene-0.1	0.257501359	0.580380311	-0.218122923	0.642627584	0.475624282	0.713453374	-5.901149389	3.57E-08	male_biased	-6.376773671	2.07E-08	male_biased	FBgn0210342	Dvir\GJ23240	2.738403158	3.63E-05	male_biased	FBgn0266801	CG45263	0	0	0	0	0	0	0	0	0	0	0	0	0	0	0	0	0	0	0	0	0
augustus_masked-scaffold1018-size132708-abinit-gene-0.5	0.258886096	0.579077286	0.275231579	0.596569681	-0.016345483	0.989994024	-1.180204333	0.004729225	male_biased	-1.16385885	0.005305017	male_biased	FBgn0197464	Dvir\GJ10176	-0.225366274	0.852859353	Unbiased	FBgn0038752	CG4462	0	0	0	0	0	0	0	0	0	0	0	0	0	0	0	0	0	0	0	0	0
augustus_masked-scaffold1018-size132708-abinit-gene-0.8	-0.661723534	0.171454543	-0.616235763	0.219989831	-0.045487772	0.977030958	-0.591764819	0.105088616	Unbiased	-0.546277048	0.13396681	Unbiased	FBgn0198267	Dvir\GJ11000	-0.71017499	0.398390941	Unbiased	FBgn0038756	CG4783	0	0	0	0	0	0	0	0	0	0	0	0	0	0	0	0	0	0	0	0	0
augustus_masked-scaffold1019-size110373-abinit-gene-0.1	-0.379274993	0.058515215	-0.422603149	0.035838383	0.043328156	0.939807413	-0.928255811	2.25E-05	male_biased	-0.971583967	1.39E-05	male_biased	FBgn0210661	Dvir\GJ23564	0.432327911	0.700406009	Unbiased	FBgn0020018	Ppox	0	0	0	0	0	0	0	0	0	0	0	0	0	0	0	0	0	0	0	0	0
augustus_masked-scaffold1019-size110373-abinit-gene-0.2	-0.454154077	0.023085328	-0.259694966	0.135532517	-0.194459111	0.677683533	-0.988057231	6.59E-06	male_biased	-0.79359812	3.74E-05	male_biased	FBgn0210743	Dvir\GJ23646	-0.701168697	0.30870655	Unbiased	FBgn0039215	CG6695	0	0	0	0	0	0	0	0	0	0	0	0	0	0	0	0	0	0	0	0	0
augustus_masked-scaffold1019-size110373-abinit-gene-0.3	-0.096481665	0.688653768	-0.498824907	0.057829346	0.402343242	0.521856084	0.10095772	0.570540373	Unbiased	-0.301385522	0.102376004	Unbiased	FBgn0210662	Dvir\GJ23565	0.865763141	0.239334335	Unbiased	FBgn0051125	CG31125	0	0	0	0	0	0	0	0	0	0	0	0	0	0	0	0	0	0	0	0	0
augustus_masked-scaffold1019-size110373-abinit-gene-0.4	-0.324545708	0.187328217	0.055256395	0.85960434	-0.379802103	0.563658797	0.602589316	0.005449436	female_biased	0.982391418	0.000180264	female_biased	FBgn0210742	Dvir\GJ23645	-0.591862126	0.430115691	Unbiased	FBgn0000139	ash2	0	0	0	0	0	0	0	0	0	0	0	0	0	0	0	0	0	0	0	0	0
augustus_masked-scaffold1019-size110373-abinit-gene-0.5	0.321367461	0.160100843	0.324067328	0.173368268	-0.002699867	0.997136147	-0.518064948	0.007677049	male_biased	-0.515365081	0.008155693	male_biased	FBgn0210663	Dvir\GJ23566	-0.250120721	0.793303913	Unbiased	FBgn0039214	puf	0	0	0	0	0	0	0	0	0	0	0	0	0	0	0	0	0	0	0	0	0
augustus_masked-scaffold1019-size110373-abinit-gene-1.0	-0.019840338	0.915419342	-0.137543553	0.455723834	0.117703215	0.820572939	1.191763977	1.79E-06	female_biased	1.074060762	3.87E-06	female_biased	FBgn0210664	Dvir\GJ23567	-1.537374463	0.022141998	female_biased	FBgn0046685	Wsck	0	0	0	0	0	0	0	0	0	0	0	0	0	0	0	0	0	0	0	0	0
augustus_masked-scaffold102-size108901-abinit-gene-0.0	-0.12473154	0.821587443	0.358361424	0.540119896	-0.483092964	0.766264151	-0.280952469	0.470962837	Unbiased	0.202140495	0.607733071	Unbiased	FBgn0210044	Dvir\GJ22941	-0.565127326	0.540655034	Unbiased	FBgn0028952	Kebab	0	0	0	0	0	0	0	0	0	0	0	0	0	0	0	0	0	0	0	0	0
augustus_masked-scaffold102-size108901-abinit-gene-0.5	-0.517037896	0.046576259	-0.101900188	0.698409635	-0.415137708	0.483186048	0.046481911	0.786600765	Unbiased	0.461619619	0.015854559	female_biased	FBgn0210000	Dvir\GJ22897	-0.770364383	0.228818392	Unbiased	FBgn0031381	Npc2a	0	0	0	0	0	0	0	0	0	0	0	0	0	0	0	0	0	0	0	0	0
augustus_masked-scaffold1021-size46816-abinit-gene-0.1	-0.424199192	0.244556953	-0.114948778	0.809385601	-0.309250414	0.790558427	2.91992978	1.24E-06	female_biased	3.229180194	4.79E-07	female_biased	NA	NA	NA	NA	NA	NA	NA	0	0	0	0	0	0	0	0	0	0	0	0	0	0	0	0	0	0	0	0	0
augustus_masked-scaffold1021-size46816-abinit-gene-0.2	-0.146426418	0.591477655	-0.068785849	0.841868143	-0.077640569	0.932952126	2.952913335	8.20E-08	female_biased	3.030553904	5.63E-08	female_biased	FBgn0202926	Dvir\GJ15738	-1.978450605	0.000624618	female_biased	FBgn0031769	CG9135	0	0	0	0	0	0	0	0	0	0	0	0	0	0	0	0	0	0	0	0	0
augustus_masked-scaffold1021-size46816-abinit-gene-0.3	-0.594354119	0.103271721	-0.286405326	0.446700286	-0.307948793	0.771515271	0.604389912	0.03124649	female_biased	0.912338704	0.00365552	female_biased	FBgn0199403	Dvir\GJ12151	NA	NA	NA	NA	NA	0	0	0	0	0	0	0	0	0	0	0	0	0	0	0	0	0	0	0	0	0
augustus_masked-scaffold1021-size46816-abinit-gene-0.5	-1.012909547	0.047012536	-0.322687464	0.514567273	-0.690222082	0.563658797	0.181526846	0.586586538	Unbiased	0.871748928	0.019295015	female_biased	FBgn0199414	Dvir\GJ12162	-0.09267949	0.965134981	Unbiased	FBgn0085208	CG34179	0	0	0	0	0	0	0	0	0	0	0	0	0	0	0	0	0	0	0	0	0
augustus_masked-scaffold1021-size46816-abinit-gene-0.6	0.176832234	0.31895271	0.241789923	0.205921111	-0.06495769	0.916741456	-0.731837225	0.000165245	male_biased	-0.666879535	0.000322271	male_biased	FBgn0199425	Dvir\GJ12173	0.203719001	0.849653458	Unbiased	FBgn0029161	slmo	0	0	0	0	0	0	0	0	0	0	0	0	0	0	0	0	0	0	0	0	0
augustus_masked-scaffold1022-size75351-abinit-gene-0.2	-0.046854526	0.837244285	0.4240703	0.068003786	-0.470924826	0.3815302	-0.736997696	0.000558959	male_biased	-0.26607287	0.106147739	Unbiased	FBgn0201573	Dvir\GJ14360	-0.396039329	0.706636956	Unbiased	FBgn0016120	ATPsynD	0	0	0	0	0	0	0	0	0	0	0	0	0	0	0	0	0	0	0	0	0
augustus_masked-scaffold1024-size49215-abinit-gene-0.4	-0.822117948	0.076680156	-0.90729607	0.054155242	0.085178123	0.948918234	-1.358261761	0.0011052	male_biased	-1.443439884	0.0006994	male_biased	FBgn0203270	Dvir\GJ16085	0.447252652	0.594836044	Unbiased	FBgn0035346	CG1146	0	0	0	0	0	0	0	0	0	0	0	0	0	0	0	0	0	0	0	0	0
augustus_masked-scaffold1027-size66346-abinit-gene-0.1	0.176594607	0.683905277	0.526527675	0.260852179	-0.349933068	0.794288131	0.811031843	0.022875838	female_biased	1.160964911	0.003577494	female_biased	FBgn0200188	Dvir\GJ12954	NA	NA	NA	NA	NA	0	0	0	0	0	0	0	0	0	0	0	0	0	0	0	0	0	0	0	0	0
augustus_masked-scaffold103-size49482-abinit-gene-0.1	-0.191648328	0.385463512	-0.074096183	0.783944508	-0.117552145	0.869469273	-0.388808039	0.031457525	male_biased	-0.271255894	0.116255886	Unbiased	FBgn0208385	Dvir\GJ21252	-0.473620291	0.622599101	Unbiased	FBgn0034753	CG2852	0	0	0	0	0	0	0	0	0	0	0	0	0	0	0	0	0	0	0	0	0
augustus_masked-scaffold103-size49482-abinit-gene-0.2	-0.169395672	0.264071438	-0.382210778	0.029199168	0.212815107	0.6136776	0.816228254	1.83E-05	female_biased	0.603413147	0.000199819	female_biased	FBgn0208386	Dvir\GJ21253	-1.003084783	0.142791215	Unbiased	FBgn0040091	Ugt58Fa	0	0	0	0	0	0	0	0	0	0	0	0	0	0	0	0	0	0	0	0	0
augustus_masked-scaffold103-size49482-abinit-gene-0.3	-0.491383145	0.082947418	-0.264130439	0.348704071	-0.227252706	0.779419972	0.174309552	0.376578345	Unbiased	0.401562258	0.0556359	Unbiased	FBgn0208388	Dvir\GJ21255	-0.276723987	0.816182399	Unbiased	FBgn0034750	CG3732	0	0	0	0	0	0	0	0	0	0	0	0	0	0	0	0	0	0	0	0	0
augustus_masked-scaffold103-size49482-abinit-gene-0.5	-0.313327236	0.123806368	-0.140809516	0.518564451	-0.17251772	0.775634365	0.866972188	8.77E-05	female_biased	1.039489908	1.81E-05	female_biased	FBgn0208390	Dvir\GJ21257	-1.277319998	0.228852665	Unbiased	FBgn0034748	CG17807	0	0	0	0	0	0	0	0	0	0	0	0	0	0	0	0	0	0	0	0	0
augustus_masked-scaffold1030-size37077-abinit-gene-0.1	-0.595003624	0.073564331	-0.300484618	0.353948999	-0.294519005	0.757312233	-0.436949127	0.066883581	Unbiased	-0.142430121	0.531180475	Unbiased	FBgn0210631	Dvir\GJ23533	-0.195677503	0.874069005	Unbiased	FBgn0037981	Spt3	0	0	0	0	0	0	0	0	0	0	0	0	0	0	0	0	0	0	0	0	0
augustus_masked-scaffold1030-size37077-abinit-gene-0.2	-0.465497338	0.118661525	0.044572021	0.902101928	-0.510069359	0.500668507	1.282731576	8.59E-05	female_biased	1.792800935	5.23E-06	female_biased	FBgn0210781	Dvir\GJ23684	-0.862582773	0.290886851	Unbiased	FBgn0037980	DCAF12	0	0	0	0	0	0	0	0	0	0	0	0	0	0	0	0	0	0	0	0	0
augustus_masked-scaffold1031-size31058-abinit-gene-0.0	-0.572120017	0.498074014	-0.910378714	0.290692481	0.338258697	0.903867464	-1.615914948	0.021521456	male_biased	-1.954173646	0.007552879	male_biased	NA	NA	NA	NA	NA	NA	NA	0	0	0	0	0	0	0	0	0	0	0	0	0	0	0	0	0	0	0	0	0
augustus_masked-scaffold1032-size44425-abinit-gene-0.0	-0.075212403	0.923343644	1.51434967	0.060477214	-1.589562073	0.3815302	-0.840474681	0.121012675	Unbiased	0.749087392	0.176825124	Unbiased	NA	NA	NA	NA	NA	NA	NA	0	0	0	0	0	0	0	0	0	0	0	0	0	0	0	0	0	0	0	0	0
augustus_masked-scaffold1032-size44425-abinit-gene-0.2	-0.251293419	0.254409943	-0.091686601	0.724864189	-0.159606818	0.814478481	-1.016175332	6.76E-05	male_biased	-0.856568514	0.000245067	male_biased	FBgn0202438	Dvir\GJ15242	0.099078899	0.959933917	Unbiased	FBgn0027359	Tim8	0	0	0	0	0	0	0	0	0	0	0	0	0	0	0	0	0	0	0	0	0
augustus_masked-scaffold1033-size20637-abinit-gene-0.2	-0.402446028	0.067577767	-0.268809894	0.205713922	-0.133636133	0.83004906	0.01211231	0.936772648	Unbiased	0.145748443	0.328443459	Unbiased	FBgn0198075	Dvir\GJ10804	-0.946027144	0.221349139	Unbiased	FBgn0038110	CG8031	0	0	0	0	0	0	0	0	0	0	0	0	0	0	0	0	0	0	0	0	0
augustus_masked-scaffold1035-size48451-abinit-gene-0.1	-1.156939195	0.005899362	-0.715565965	0.035867362	-0.44137323	0.584971234	-0.687108725	0.008401739	male_biased	-0.245735495	0.275782275	Unbiased	FBgn0200234	Dvir\GJ13000	-0.315801963	0.805408346	Unbiased	FBgn0035780	CG18417	0	0	0	0	1	0	0	1	0	0	0	0	0	0	0	0	0	0	0	0	0
augustus_masked-scaffold1035-size48451-abinit-gene-0.2	-0.025453391	0.955620984	-0.623420291	0.160088223	0.5979669	0.585722302	2.023571783	4.44E-05	female_biased	1.425604883	0.000553698	female_biased	FBgn0200458	Dvir\GJ13232	-1.64862165	0.045671748	female_biased	FBgn0035160	hng3	0	0	0	0	0	0	0	0	0	0	0	0	0	0	0	0	0	0	0	0	0
augustus_masked-scaffold1035-size48451-abinit-gene-0.3	0.255615245	0.422370612	0.145497947	0.697391538	0.110117299	0.919521382	0.232459127	0.334594244	Unbiased	0.122341828	0.614036981	Unbiased	FBgn0199366	Dvir\GJ12114	-0.393330816	0.814442982	Unbiased	FBgn0000575	emc	0	0	0	0	0	0	0	0	0	0	0	0	0	0	0	0	0	0	0	0	0
augustus_masked-scaffold1037-size71000-abinit-gene-0.3	-0.765036388	0.318336518	-0.056017631	0.952059576	-0.709018757	0.762211362	-3.14541471	0.000228175	male_biased	-2.436395953	0.001150989	male_biased	FBgn0204547	Dvir\GJ17375	0.97758273	0.335610069	Unbiased	FBgn0051690	CG31690	0	0	0	0	0	0	0	0	0	0	0	0	0	0	0	0	0	0	0	0	0
augustus_masked-scaffold1038-size58245-abinit-gene-0.0	-0.693807827	0.165762704	-1.37927788	0.02235558	0.685470054	0.617890897	2.132001647	0.000163037	female_biased	1.446531593	0.002005375	female_biased	FBgn0208351	Dvir\GJ21218	-1.153850627	0.249384206	Unbiased	FBgn0034360	CG10927	0	0	0	0	0	0	0	0	0	0	0	0	0	0	0	0	0	0	0	0	0
augustus_masked-scaffold1038-size58245-abinit-gene-0.1	-0.334599838	0.254706032	-0.362825228	0.245896219	0.02822539	0.977215984	-0.957011095	0.000956114	male_biased	-0.985236485	0.000757548	male_biased	FBgn0208287	Dvir\GJ21154	-0.067150077	0.965692734	Unbiased	FBgn0034361	mRpS28	0	0	0	0	0	0	0	0	0	0	0	0	0	0	0	0	0	0	0	0	0
augustus_masked-scaffold1038-size58245-abinit-gene-0.8	-0.667340052	0.042452134	-0.594365984	0.055486914	-0.072974068	0.937686744	-2.336207568	6.07E-07	male_biased	-2.2632335	6.53E-07	male_biased	FBgn0208360	Dvir\GJ21227	-0.140909652	0.906503789	Unbiased	FBgn0033781	CG13319	0	0	0	0	0	0	0	0	0	0	0	0	0	0	0	0	0	0	0	0	0
augustus_masked-scaffold1041-size53617-abinit-gene-0.0	-0.656381624	0.444493123	-0.458995309	0.6317282	-0.197386315	0.942828112	-1.686124794	0.019747811	male_biased	-1.488738479	0.033582875	male_biased	FBgn0200308	Dvir\GJ13080	-0.257736907	0.849800418	Unbiased	FBgn0019985	mGluR	0	0	0	0	0	0	0	0	0	0	0	0	0	0	0	0	0	0	0	0	0
augustus_masked-scaffold1042-size18763-abinit-gene-0.3	-0.278179844	0.184445711	-0.344415272	0.124587643	0.066235428	0.925687669	1.209849806	9.59E-06	female_biased	1.143614378	1.37E-05	female_biased	FBgn0208775	Dvir\GJ21656	-1.005312944	0.387169283	Unbiased	FBgn0263697	Uba3	0	0	0	0	0	0	0	0	0	0	0	0	0	0	0	0	0	0	0	0	0
augustus_masked-scaffold1044-size25730-abinit-gene-0.0	0.578934372	0.013985338	-0.039292894	0.864401725	0.618227265	0.151154537	-1.282279319	1.86E-06	male_biased	-1.900506585	6.74E-08	male_biased	FBgn0203149	Dvir\GJ15963	0.732668261	0.458127348	Unbiased	FBgn0024183	vig	0	0	0	0	0	0	0	0	0	0	0	0	0	0	0	0	0	0	0	0	0
augustus_masked-scaffold1045-size112508-abinit-gene-0.1	-0.227194112	0.147405291	-0.042542766	0.82249341	-0.184651345	0.669969438	0.621312748	0.000168369	female_biased	0.805964093	1.85E-05	female_biased	FBgn0204936	Dvir\GJ17767	-0.833511731	0.298395516	Unbiased	FBgn0032690	CG10333	0	0	0	0	0	0	0	0	0	0	0	0	0	0	0	0	0	0	0	0	0
augustus_masked-scaffold1048-size39987-abinit-gene-0.2	-0.239395996	0.230833102	-0.375274163	0.084376461	0.135878167	0.827233011	0.10907289	0.465718491	Unbiased	-0.026805277	0.861223755	Unbiased	FBgn0209178	Dvir\GJ22064	-0.964002555	0.195071302	Unbiased	FBgn0034390	CG15093	0	0	0	0	0	0	0	0	0	0	0	0	0	0	0	0	0	0	0	0	0
augustus_masked-scaffold1049-size37215-abinit-gene-0.2	-0.534649536	0.478318022	0.846707663	0.287715576	-1.381357199	0.483186048	-1.986832462	0.00416578	male_biased	-0.605475263	0.288907462	Unbiased	FBgn0204191	Dvir\GJ17014	0.623216775	0.653920521	Unbiased	FBgn0011294	a5	0	0	0	0	0	0	0	0	0	0	0	0	0	0	0	0	0	0	0	0	0
augustus_masked-scaffold105-size69781-abinit-gene-0.0	0.10547327	0.907101342	2.027259926	0.028470817	-1.921786656	0.325029175	-2.867048924	0.000565788	male_biased	-0.945262268	0.13029309	Unbiased	FBgn0210374	Dvir\GJ23272	1.295897797	0.349803631	Unbiased	FBgn0003499	sr	0	0	0	0	0	0	0	0	0	0	0	0	0	0	0	0	0	0	0	0	0
augustus_masked-scaffold105-size69781-abinit-gene-0.11	-0.220847273	0.476852444	0.08411203	0.833751951	-0.304959304	0.759116207	1.85868065	1.03E-05	female_biased	2.163639954	2.73E-06	female_biased	FBgn0210381	Dvir\GJ23279	-1.008810011	0.144623686	Unbiased	FBgn0038576	Arp5	0	0	0	0	0	0	0	0	0	0	0	0	0	0	0	0	0	0	0	0	0
augustus_masked-scaffold105-size69781-abinit-gene-0.13	-0.264498943	0.235066096	-0.176407904	0.479567892	-0.088091039	0.908791927	1.815600505	6.64E-07	female_biased	1.903691544	3.84E-07	female_biased	FBgn0210382	Dvir\GJ23280	-1.317963054	0.058712005	Unbiased	FBgn0038578	MED17	0	0	0	0	0	0	0	0	0	0	0	0	0	0	0	0	0	0	0	0	0
augustus_masked-scaffold105-size69781-abinit-gene-0.6	-0.557867686	0.115114707	-0.343320592	0.346694963	-0.214547094	0.841829354	1.247723769	0.0003949	female_biased	1.462270863	0.000109273	female_biased	FBgn0210378	Dvir\GJ23276	-0.156443792	0.914327231	Unbiased	FBgn0022943	Cbp20	0	0	0	0	0	0	0	0	0	0	0	0	0	0	0	0	0	0	0	0	0
augustus_masked-scaffold1052-size20520-abinit-gene-0.2	-0.732104749	0.032078469	-0.328820468	0.283884983	-0.403284281	0.6136776	-1.008941899	0.000572712	male_biased	-0.605657618	0.013914708	male_biased	FBgn0201616	Dvir\GJ14403	1.379826813	0.100250248	Unbiased	FBgn0038080	CG12279	0	0	0	0	0	0	0	0	0	0	0	0	0	0	0	0	0	0	0	0	0
augustus_masked-scaffold1054-size76726-abinit-gene-0.0	0.508002422	0.076776719	0.201763273	0.478916245	0.306239148	0.686261168	-1.634927202	5.57E-06	male_biased	-1.94116635	1.23E-06	male_biased	FBgn0205227	Dvir\GJ18062	0.217519507	0.89136389	Unbiased	FBgn0016930	Dyrk2	0	0	0	0	0	0	0	0	0	0	0	0	0	0	0	0	0	0	0	0	0
augustus_masked-scaffold1059-size72624-abinit-gene-0.4	-0.24194705	0.178999724	-0.480090636	0.020978985	0.238143587	0.628059592	0.946817406	1.87E-05	female_biased	0.70867382	0.000183364	female_biased	FBgn0210335	Dvir\GJ23233	-1.208259956	0.26870595	Unbiased	FBgn0037345	rev7	0	0	0	0	0	0	0	0	0	0	0	0	0	0	0	0	0	0	0	0	0
augustus_masked-scaffold1059-size72624-abinit-gene-0.5	-0.244190431	0.340660206	-0.245884336	0.38591839	0.001693905	0.997578419	1.450005857	1.49E-05	female_biased	1.448311953	1.36E-05	female_biased	FBgn0211100	Dvir\GJ24013	-1.157227132	0.103281356	Unbiased	FBgn0014366	noi	0	0	0	0	0	0	0	0	0	0	0	0	0	0	0	0	0	0	0	0	0
augustus_masked-scaffold1062-size56139-abinit-gene-0.0	-0.118660655	0.839659821	-0.863682738	0.12546629	0.745022083	0.61405872	-1.552969203	0.002144335	male_biased	-2.297991286	0.000127067	male_biased	NA	NA	NA	NA	NA	NA	NA	0	0	0	0	0	0	0	0	0	0	0	0	0	0	0	0	0	0	0	0	0
augustus_masked-scaffold1062-size56139-abinit-gene-0.1	-0.026045123	0.923339213	-0.17922055	0.51123124	0.153175427	0.843793768	1.332594394	1.72E-05	female_biased	1.179418967	4.32E-05	female_biased	FBgn0209743	Dvir\GJ22639	-1.081480277	0.074865304	Unbiased	FBgn0004395	unk	0	0	0	0	0	0	0	0	0	0	0	0	0	0	0	0	0	0	0	0	0
augustus_masked-scaffold1062-size56139-abinit-gene-0.3	-0.42621107	0.13351592	-0.870384361	0.009956735	0.444173292	0.540512382	-0.122833981	0.548810644	Unbiased	-0.567007273	0.014449161	male_biased	FBgn0209741	Dvir\GJ22637	-0.29032163	0.782820392	Unbiased	FBgn0039509	bigmax	0	0	0	0	0	0	0	0	0	0	0	0	0	0	0	0	0	0	0	0	0
augustus_masked-scaffold1062-size56139-abinit-gene-0.5	-2.071937499	0.017177796	-1.472031599	0.048941034	-0.5999059	0.769143527	-1.696389382	0.005296503	male_biased	-1.096483482	0.040054036	male_biased	FBgn0209740	Dvir\GJ22636	-0.183758696	0.925239054	Unbiased	FBgn0040609	CG3348	0	0	0	0	0	0	0	0	0	0	0	0	0	0	0	0	0	0	0	0	0
augustus_masked-scaffold1066-size24045-abinit-gene-0.0	0.241379479	0.811077332	0.528902564	0.619174662	-0.287523085	0.928808042	-1.529110332	0.045225697	male_biased	-1.241587246	0.097426416	Unbiased	FBgn0198517	Dvir\GJ11256	0.492015224	0.648390966	Unbiased	FBgn0036202	CG6024	0	0	0	0	0	0	0	0	0	0	0	0	0	0	0	0	0	0	0	0	0
augustus_masked-scaffold1069-size20986-abinit-gene-0.0	-0.356776755	0.118240723	-0.367443526	0.117898807	0.01066677	0.986667434	0.854395218	0.000235263	female_biased	0.843728447	0.000242475	female_biased	FBgn0208995	Dvir\GJ21878	-0.122948934	0.926999602	Unbiased	FBgn0034921	DCP1	0	0	0	0	0	0	0	0	0	0	0	0	0	0	0	0	0	0	0	0	0
augustus_masked-scaffold107-size198745-abinit-gene-0.11	0.108366598	0.759522238	0.374392946	0.377221601	-0.266026348	0.81499726	7.566299684	2.01E-09	female_biased	7.832326033	1.54E-09	female_biased	FBgn0013134	Dvir\osk	-4.498337363	1.19E-08	female_biased	FBgn0003015	osk	0	0	0	0	0	0	0	0	0	0	0	0	0	0	0	0	0	0	0	0	0
augustus_masked-scaffold107-size198745-abinit-gene-0.2	0.027614286	0.873700074	0.169976623	0.309523482	-0.142362337	0.769746221	0.457829854	0.001930685	female_biased	0.600192191	0.00026816	female_biased	FBgn0210526	Dvir\GJ23426	-0.809623549	0.304564982	Unbiased	FBgn0037894	Ranbp9	0	0	0	0	0	0	0	0	0	0	0	0	0	0	0	0	0	0	0	0	0
augustus_masked-scaffold107-size198745-abinit-gene-0.9	-0.190759815	0.410675094	-0.030292261	0.919047648	-0.160467554	0.824887826	-2.13383244	2.56E-07	male_biased	-1.973364886	3.99E-07	male_biased	FBgn0210888	Dvir\GJ23792	1.120746685	0.036733035	male_biased	FBgn0037643	ScsbetaA	0	0	0	0	0	0	0	0	0	0	0	0	0	0	0	0	0	0	0	0	0
augustus_masked-scaffold107-size198745-abinit-gene-1.5	0.221300735	0.337584388	0.471012005	0.06758626	-0.249711269	0.720577892	-0.201959569	0.25069833	Unbiased	0.047751701	0.78923605	Unbiased	FBgn0210537	Dvir\GJ23437	0.020882779	0.98977348	Unbiased	NA	NA	0	0	0	0	0	0	0	0	0	0	0	0	0	0	0	0	0	0	0	0	0
augustus_masked-scaffold107-size198745-abinit-gene-1.6	-0.302322855	0.098763186	-0.477124918	0.018882725	0.174802062	0.741526079	-0.024151085	0.853184742	Unbiased	-0.198953147	0.132902674	Unbiased	FBgn0210884	Dvir\GJ23787	-0.628359912	0.464422091	Unbiased	FBgn0038771	CG4390	0	0	0	0	0	0	0	0	0	0	0	0	0	0	0	0	0	0	0	0	0
augustus_masked-scaffold107-size198745-abinit-gene-1.7	-0.308572348	0.422543337	-0.271656898	0.546760114	-0.03691545	0.977720172	2.498868006	6.44E-06	female_biased	2.535783456	5.02E-06	female_biased	FBgn0210538	Dvir\GJ23438	-1.197431636	0.100484503	Unbiased	FBgn0038772	mdlc	0	0	0	0	0	0	0	0	0	0	0	0	0	0	0	0	0	0	0	0	0
augustus_masked-scaffold1070-size36888-abinit-gene-0.1	-0.684462865	0.209666537	-0.106671126	0.875228096	-0.577791739	0.720103364	-1.670383389	0.001460462	male_biased	-1.09259165	0.016847014	male_biased	FBgn0200030	Dvir\GJ12794	0.711795463	0.431990141	Unbiased	FBgn0036627	Gagr	0	0	0	0	0	0	0	0	0	0	0	0	0	0	0	0	0	0	0	0	0
augustus_masked-scaffold1074-size52389-abinit-gene-0.11	0.194500246	0.478209968	-0.12905226	0.684622558	0.323552506	0.684866541	-1.313682346	5.24E-05	male_biased	-1.637234852	8.14E-06	male_biased	NA	NA	NA	NA	NA	NA	NA	0	0	0	0	0	0	0	0	0	0	0	0	0	0	0	0	0	0	0	0	0
augustus_masked-scaffold1074-size52389-abinit-gene-0.6	-0.506743755	0.075994781	-0.422046571	0.130733355	-0.084697184	0.924036395	-0.71967726	0.002779122	male_biased	-0.634980075	0.00602994	male_biased	FBgn0201611	Dvir\GJ14398	1.215961128	0.079305802	Unbiased	FBgn0039733	CG11504	0	0	0	0	0	0	0	0	0	0	0	0	0	0	0	0	0	0	0	0	0
augustus_masked-scaffold1074-size52389-abinit-gene-0.7	-0.093536907	0.832109409	-0.253484131	0.567655796	0.159947224	0.906695614	-5.653810388	3.08E-08	male_biased	-5.813757611	2.28E-08	male_biased	FBgn0201612	Dvir\GJ14399	3.401325495	2.34E-10	male_biased	FBgn0039734	Tace	0	0	0	0	0	0	0	0	0	0	0	0	0	0	0	0	0	0	0	0	0
augustus_masked-scaffold1075-size18368-abinit-gene-0.2	-0.072106369	0.716052734	-0.051485859	0.831221423	-0.02062051	0.973974158	-1.147876006	8.17E-06	male_biased	-1.127255497	8.67E-06	male_biased	FBgn0199473	Dvir\GJ12223	0.660076883	0.358805566	Unbiased	FBgn0052103	CG32103	0	0	0	0	0	0	0	0	0	0	0	0	0	0	0	0	0	0	0	0	0
augustus_masked-scaffold1076-size35745-abinit-gene-0.2	0.286326527	0.433535245	-0.111966539	0.804452733	0.398293066	0.717010834	0.422848049	0.134274921	Unbiased	0.024554982	0.930409494	Unbiased	FBgn0208944	Dvir\GJ21826	-0.319583358	0.734975423	Unbiased	FBgn0033313	Cirl	0	0	0	0	0	0	0	0	0	0	0	0	0	0	0	0	0	0	0	0	0
augustus_masked-scaffold1077-size98301-abinit-gene-0.0	0.482341166	0.352704543	1.337468195	0.035735439	-0.855127029	0.552967307	1.635282353	0.001499562	female_biased	2.490409382	8.67E-05	female_biased	NA	NA	NA	NA	NA	NA	NA	0	0	0	0	0	0	0	0	0	0	0	0	0	0	0	0	0	0	0	0	0
augustus_masked-scaffold108-size104240-abinit-gene-0.2	-1.712005245	0.067566389	-0.308122745	0.744485438	-1.4038825	0.517537988	-2.920494207	0.000712702	male_biased	-1.516611706	0.024925776	male_biased	FBgn0203286	Dvir\GJ16101	0.677678609	0.60624966	Unbiased	FBgn0035477	CG14982	0	0	0	0	0	0	0	0	0	0	0	0	0	0	0	0	0	0	0	0	0
augustus_masked-scaffold108-size104240-abinit-gene-0.4	-0.248414348	0.513403307	-0.554379656	0.155100105	0.305965308	0.790558427	-3.480131927	3.16E-07	male_biased	-3.786097235	1.46E-07	male_biased	FBgn0203290	Dvir\GJ16105	1.065910172	0.249394386	Unbiased	FBgn0035480	CG14984	0	0	0	0	0	0	0	0	0	0	0	0	0	0	0	0	0	0	0	0	0
augustus_masked-scaffold1080-size18356-abinit-gene-0.1	-1.277977926	0.007494494	-1.097847638	0.010352445	-0.180130288	0.870798117	-0.872674932	0.005031047	male_biased	-0.692544644	0.017267918	male_biased	FBgn0198739	Dvir\GJ11481	0.481207544	0.799163847	Unbiased	FBgn0035806	PGRP-SD	0	0	0	0	0	0	1	0	0	0	0	1	0	0	0	0	0	0	0	0	0
augustus_masked-scaffold1082-size20758-abinit-gene-0.1	-0.622133945	0.208988713	-0.793950964	0.152744459	0.171817019	0.919844963	2.588258285	3.98E-05	female_biased	2.416441265	5.56E-05	female_biased	FBgn0197989	Dvir\GJ10712	-2.595347491	0.000928648	female_biased	FBgn0039462	CG14252	0	0	0	0	0	0	0	0	0	0	0	0	0	0	0	0	0	0	0	0	0
augustus_masked-scaffold1083-size31124-abinit-gene-0.1	0.019005852	0.961816479	-0.436185038	0.23814297	0.45519089	0.639078307	-0.28273322	0.279113371	Unbiased	-0.737924109	0.013282428	male_biased	FBgn0208044	Dvir\GJ20908	-0.385823142	0.737859233	Unbiased	FBgn0034085	Ptp52F	0	0	0	0	0	0	0	0	0	0	0	0	0	0	0	0	0	0	0	0	0
augustus_masked-scaffold10831-size1055-abinit-gene-0.0	0.443190998	0.174882551	0.114150435	0.769369001	0.329040563	0.739800834	0.172772445	0.470996806	Unbiased	-0.156268117	0.517320773	Unbiased	FBgn0203650	Dvir\GJ16466	0.403058668	0.731515176	Unbiased	FBgn0023526	CG2865	0	0	0	0	0	0	0	0	0	0	0	0	0	0	0	0	0	0	0	0	0
augustus_masked-scaffold1084-size41186-abinit-gene-0.4	0.555385793	0.045790099	0.258699606	0.321880962	0.296686187	0.668856231	3.243918571	1.67E-08	female_biased	2.947232384	2.76E-08	female_biased	FBgn0206082	Dvir\GJ18936	-3.613322486	9.79E-08	female_biased	FBgn0004650	fs(1)N	0	0	0	0	0	0	0	0	0	0	0	0	0	0	0	0	0	0	0	0	0
augustus_masked-scaffold1085-size35434-abinit-gene-0.0	-0.544390528	0.101622424	-0.219190026	0.52969603	-0.325200502	0.733187613	0.001992939	0.993351043	Unbiased	0.327193441	0.171060076	Unbiased	FBgn0202648	Dvir\GJ15455	0.18363687	0.891803534	Unbiased	FBgn0035482	CG14985	0	0	0	0	0	0	0	0	0	0	0	0	0	0	0	0	0	0	0	0	0
augustus_masked-scaffold1085-size35434-abinit-gene-0.3	-0.037603959	0.922560045	-0.134701916	0.748557285	0.097097957	0.933604108	4.195726022	6.55E-08	female_biased	4.098628065	6.36E-08	female_biased	FBgn0202753	Dvir\GJ15560	0.995493695	0.227857119	Unbiased	FBgn0265575	yin	0	0	0	0	0	0	0	0	0	0	0	0	0	0	0	0	0	0	0	0	0
augustus_masked-scaffold10858-size1052-abinit-gene-0.0	0.809445897	0.135538581	1.137208306	0.053428474	-0.327762409	0.843341298	-0.062572579	0.874388451	Unbiased	0.26518983	0.500919928	Unbiased	NA	NA	NA	NA	NA	NA	NA	0	0	0	0	0	0	0	0	0	0	0	0	0	0	0	0	0	0	0	0	0
augustus_masked-scaffold1087-size50705-abinit-gene-0.3	-0.267882611	0.608142703	-0.567971244	0.287566094	0.300088633	0.851852976	-1.328537621	0.004191827	male_biased	-1.628626255	0.00108406	male_biased	FBgn0207205	Dvir\GJ20064	0.25776231	0.898623584	Unbiased	NA	NA	0	0	0	0	0	0	0	0	0	0	0	0	0	0	0	0	0	0	0	0	0
augustus_masked-scaffold1087-size50705-abinit-gene-0.5	0.081323721	0.651920474	0.317913036	0.098837216	-0.236589316	0.633107248	1.007540797	1.18E-05	female_biased	1.244130113	1.80E-06	female_biased	FBgn0207204	Dvir\GJ20063	-0.656333039	0.339489204	Unbiased	FBgn0013756	Mtor	0	0	0	0	0	0	0	0	0	0	0	0	0	0	0	0	0	0	0	0	0
augustus_masked-scaffold1089-size22845-abinit-gene-0.0	-0.459382392	0.103002588	-0.283950825	0.320944061	-0.175431567	0.834218282	1.053781811	0.000226372	female_biased	1.229213379	6.22E-05	female_biased	FBgn0200024	Dvir\GJ12788	-1.054220224	0.380013508	Unbiased	FBgn0285951	mRpS34	0	0	0	0	0	0	0	0	0	0	0	0	0	0	0	0	0	0	0	0	0
augustus_masked-scaffold1089-size22845-abinit-gene-0.4	-0.561013537	0.205924999	-0.329799926	0.494421612	-0.231213611	0.869469273	-0.8764477	0.017660268	male_biased	-0.645234089	0.06456043	Unbiased	FBgn0199862	Dvir\GJ12625	0.631139956	0.415167003	Unbiased	FBgn0266417	ringer	0	0	0	0	0	0	0	0	0	0	0	0	0	0	0	0	0	0	0	0	0
augustus_masked-scaffold1092-size72151-abinit-gene-0.5	-0.098768152	0.621872063	0.011014103	0.966362055	-0.109782255	0.862121092	-0.089880327	0.546107782	Unbiased	0.019901928	0.896757858	Unbiased	FBgn0202320	Dvir\GJ15123	-0.281483844	0.778522405	Unbiased	FBgn0050159	CG30159	0	0	0	0	0	0	0	0	0	0	0	0	0	0	0	0	0	0	0	0	0
augustus_masked-scaffold1097-size90707-abinit-gene-0.1	-0.177599165	0.407698505	0.27291181	0.239660588	-0.450510975	0.416655634	0.865936775	0.000202607	female_biased	1.31644775	6.28E-06	female_biased	FBgn0200262	Dvir\GJ13028	-1.211036935	0.053371975	Unbiased	FBgn0266669	Sec3	0	0	0	0	0	0	0	0	0	0	0	0	0	0	0	0	0	0	0	0	0
augustus_masked-scaffold1097-size90707-abinit-gene-0.2	0.070020093	0.735642357	0.510083198	0.028384653	-0.440063104	0.392392328	-0.528149869	0.003802724	male_biased	-0.088086765	0.561894593	Unbiased	FBgn0199579	Dvir\GJ12333	-0.728735632	0.436322249	Unbiased	FBgn0040793	CG7630	0	0	0	0	0	0	0	0	0	0	0	0	0	0	0	0	0	0	0	0	0
augustus_masked-scaffold1097-size90707-abinit-gene-0.3	0.159892444	0.506888537	0.159417702	0.56437501	0.000474742	0.999563666	1.141976508	5.75E-05	female_biased	1.141501766	5.47E-05	female_biased	FBgn0200261	Dvir\GJ13027	-1.364290356	0.031942314	female_biased	FBgn0053051	CG33051	0	0	0	0	0	0	0	0	0	0	0	0	0	0	0	0	0	0	0	0	0
augustus_masked-scaffold1097-size90707-abinit-gene-0.4	-0.36864792	0.257352995	0.275089616	0.450468765	-0.643737536	0.44940117	1.544564994	6.43E-05	female_biased	2.188302531	3.68E-06	female_biased	FBgn0200260	Dvir\GJ13026	-0.900946707	0.234791498	Unbiased	FBgn0053052	CG33052	0	0	0	0	0	0	0	0	0	0	0	0	0	0	0	0	0	0	0	0	0
augustus_masked-scaffold1097-size90707-abinit-gene-0.6	0.165460671	0.415698354	0.414949401	0.068934281	-0.24948873	0.670363542	1.20824276	8.92E-06	female_biased	1.45773149	1.69E-06	female_biased	FBgn0200257	Dvir\GJ13023	-1.05757042	0.098235016	Unbiased	FBgn0042641	frc	0	0	0	0	0	0	0	0	0	0	0	0	0	0	0	0	0	0	0	0	0
augustus_masked-scaffold110-size75150-abinit-gene-0.5	-0.272000379	0.21871841	-0.345473684	0.142507723	0.073473305	0.92292411	-0.633264986	0.002139702	male_biased	-0.706738291	0.000996134	male_biased	FBgn0210569	Dvir\GJ23471	-0.561785087	0.688649553	Unbiased	FBgn0031454	HemK2	0	0	0	0	0	0	0	0	0	0	0	0	0	0	0	0	0	0	0	0	0
augustus_masked-scaffold110-size75150-abinit-gene-0.6	-0.738410152	0.015058108	-0.449497907	0.080713961	-0.288912245	0.668117428	-0.13967917	0.430193268	Unbiased	0.149233075	0.399529968	Unbiased	NA	NA	NA	NA	NA	NA	NA	0	0	0	0	0	0	0	0	0	0	0	0	0	0	0	0	0	0	0	0	0
augustus_masked-scaffold110-size75150-abinit-gene-0.7	-0.321822823	0.044692234	-0.174578312	0.237921517	-0.147244511	0.725000665	0.573233339	0.00015542	female_biased	0.72047785	2.21E-05	female_biased	FBgn0210578	Dvir\GJ23480	-0.759176107	0.231699932	Unbiased	FBgn0250906	Pgk	0	0	0	0	0	0	0	0	0	0	0	0	0	1	0	0	0	0	0	0	0
augustus_masked-scaffold1100-size48307-abinit-gene-0.1	0.113631371	0.457061352	-0.263750028	0.108510957	0.377381399	0.305257157	-1.788658399	3.14E-08	male_biased	-2.166039798	6.54E-09	male_biased	FBgn0206197	Dvir\GJ19052	0.918897284	0.181471202	Unbiased	FBgn0040383	CG5254	0	0	0	0	0	0	0	0	0	0	0	0	0	0	0	0	0	0	0	0	0
augustus_masked-scaffold1100-size48307-abinit-gene-0.4	-0.256547928	0.180946507	-0.381095784	0.06758626	0.124547856	0.834218282	0.300207916	0.046824121	female_biased	0.17566006	0.221070125	Unbiased	FBgn0204005	Dvir\GJ16826	-0.767754564	0.587997385	Unbiased	FBgn0040389	mRpL14	0	0	0	0	0	0	0	0	0	0	0	0	0	0	0	0	0	0	0	0	0
augustus_masked-scaffold1100-size48307-abinit-gene-0.5	0.270147123	0.71238559	0.414423399	0.606331549	-0.144276276	0.948918234	-1.493956377	0.014263133	male_biased	-1.3496801	0.024653616	male_biased	FBgn0199961	Dvir\GJ12725	-0.914655303	0.28671678	Unbiased	FBgn0035186	CG13912	0	0	0	0	0	0	0	0	0	0	0	0	0	0	0	0	0	0	0	0	0
augustus_masked-scaffold1102-size102867-abinit-gene-0.1	-0.278921577	0.13668098	-0.021230948	0.925373237	-0.257690628	0.601197531	0.870323764	4.45E-05	female_biased	1.128014393	4.68E-06	female_biased	FBgn0204408	Dvir\GJ17232	-0.951736661	0.106164414	Unbiased	FBgn0004177	mts	0	0	0	0	0	0	0	0	0	0	0	0	0	0	0	0	0	0	0	0	0
augustus_masked-scaffold1102-size102867-abinit-gene-0.2	-0.080678555	0.774819165	0.119727511	0.705072947	-0.200406066	0.81177172	0.451503799	0.039004966	female_biased	0.651909865	0.006669585	female_biased	FBgn0197399	Dvir\GJ10111	-0.810429165	0.17905339	Unbiased	FBgn0028694	Rpn11	0	0	0	0	0	0	0	0	0	0	0	0	0	0	0	0	0	0	0	0	0
augustus_masked-scaffold1102-size102867-abinit-gene-0.3	-0.229640514	0.363556316	0.212565141	0.443730193	-0.442205655	0.515538718	1.389431571	1.74E-05	female_biased	1.831637226	1.62E-06	female_biased	FBgn0204407	Dvir\GJ17231	-0.745659737	0.283036434	Unbiased	FBgn0004828;FBgn0014857;FBgn0051613;FBgn0053803;FBgn0053806;FBgn0053809;FBgn0053812;FBgn0053815;FBgn0053818;FBgn0053821;FBgn0053824;FBgn0053827;FBgn0053830;FBgn0053833;FBgn0053836;FBgn0053839;FBgn0053842;FBgn0053845;FBgn0053848;FBgn0053851;FBgn0053854;FBgn0053857;FBgn0053860;FBgn0053863;FBgn0053866	His3.3B;His3.3A;His3:CG31613;His3:CG33803;His3:CG33806;His3:CG33809;His3:CG33812;His3:CG33815;His3:CG33818;His3:CG33821;His3:CG33824;His3:CG33827;His3:CG33830;His3:CG33833;His3:CG33836;His3:CG33839;His3:CG33842;His3:CG33845;His3:CG33848;His3:CG33851;His3:CG33854;His3:CG33857;His3:CG33860;His3:CG33863;His3:CG33866	0	0	0	0	0	0	0	0	0	0	0	0	0	0	0	0	0	0	0	0	0
augustus_masked-scaffold1103-size32832-abinit-gene-0.0	0.043182909	0.965158699	0.620467186	0.52553689	-0.577284277	0.83465829	-1.971395888	0.011234898	male_biased	-1.394111611	0.052369103	Unbiased	FBgn0210289	Dvir\GJ23187	0.642618957	0.531202794	Unbiased	FBgn0039064	CG4467	0	0	0	0	0	0	0	0	0	0	0	0	0	0	0	0	0	0	0	0	0
augustus_masked-scaffold11030-size1034-abinit-gene-0.0	-0.179247684	0.805283555	0.491982201	0.531348307	-0.671229885	0.759116207	-0.606897496	0.245656749	Unbiased	0.064332389	0.90550093	Unbiased	NA	NA	NA	NA	NA	NA	NA	0	0	0	0	0	0	0	0	0	0	0	0	0	0	0	0	0	0	0	0	0
augustus_masked-scaffold11032-size1034-abinit-gene-0.0	-0.247175507	0.400828431	-0.390946736	0.214347639	0.143771229	0.879627546	-0.763714636	0.004251036	male_biased	-0.907485865	0.001390278	male_biased	NA	NA	NA	NA	NA	NA	NA	0	0	0	0	0	0	0	0	0	0	0	0	0	0	0	0	0	0	0	0	0
augustus_masked-scaffold1108-size56757-abinit-gene-0.10	0.033774441	0.899392867	0.187658231	0.484128146	-0.15388379	0.841829354	1.329067749	1.60E-05	female_biased	1.482951539	6.02E-06	female_biased	FBgn0204717	Dvir\GJ17547	-0.650863679	0.459890823	Unbiased	FBgn0010520	Bka	0	0	0	0	0	0	0	0	0	0	0	0	0	0	0	0	0	0	0	0	0
augustus_masked-scaffold1108-size56757-abinit-gene-0.13	-0.042381067	0.923965357	0.218120921	0.63903096	-0.260501988	0.839676384	0.362699394	0.232233458	Unbiased	0.623201383	0.054069845	Unbiased	FBgn0208766	Dvir\GJ21647	-0.591027085	0.774939225	Unbiased	FBgn0085212	CG34183	0	0	0	0	0	0	0	0	0	0	0	0	0	0	0	0	0	0	0	0	0
augustus_masked-scaffold1108-size56757-abinit-gene-0.4	0.104985416	0.582369014	0.110464202	0.607740684	-0.005478785	0.991795506	0.242852408	0.098145546	Unbiased	0.248331193	0.094450477	Unbiased	FBgn0208713	Dvir\GJ21594	-0.975880944	0.325771083	Unbiased	FBgn0025700	CG5885	0	0	0	0	0	0	0	0	0	0	0	0	0	0	0	0	0	0	0	0	0
augustus_masked-scaffold1108-size56757-abinit-gene-0.6	-0.457500423	0.082198603	-0.540730642	0.0494384	0.083230219	0.920164659	1.573941453	4.39E-06	female_biased	1.490711233	6.10E-06	female_biased	FBgn0204718	Dvir\GJ17548	-0.96447959	0.109334089	Unbiased	FBgn0024285	Srp54	0	0	0	0	0	0	0	0	0	0	0	0	0	0	0	0	0	0	0	0	0
augustus_masked-scaffold1108-size56757-abinit-gene-0.7	-0.306329215	0.153486963	0.165384687	0.470328789	-0.471713902	0.373179386	0.598467888	0.002177965	female_biased	1.07018179	2.57E-05	female_biased	FBgn0208723	Dvir\GJ21604	0.280658358	0.765658607	Unbiased	FBgn0032157	Etl1	0	0	0	0	0	0	0	0	0	0	0	0	0	0	0	0	0	0	0	0	0
augustus_masked-scaffold1108-size56757-abinit-gene-0.8	-0.203790348	0.720508274	0.3630732	0.561432053	-0.566863549	0.741314078	-1.738206608	0.001458443	male_biased	-1.171343059	0.014485784	male_biased	FBgn0208734	Dvir\GJ21615	1.171914903	0.197638067	Unbiased	FBgn0032156	CG13124	0	0	0	0	0	0	0	0	0	0	0	0	0	0	0	0	0	0	0	0	0
augustus_masked-scaffold1108-size56757-abinit-gene-0.9	0.728583053	0.054406256	-0.37323942	0.287895936	1.101822473	0.160629919	0.672185947	0.015952791	female_biased	-0.429636526	0.097260866	Unbiased	FBgn0208745	Dvir\GJ21626	-1.089433643	0.281226424	Unbiased	FBgn0004867	RpS2	0	0	0	0	0	0	0	0	0	0	0	0	0	0	0	0	0	0	0	0	0
augustus_masked-scaffold1113-size55644-abinit-gene-0.0	-0.751639813	0.225330493	-0.198352746	0.789833503	-0.553287067	0.771006847	-1.195693917	0.020687816	male_biased	-0.642406851	0.171521506	Unbiased	FBgn0211010	Dvir\GJ23917	0.455288921	0.801054334	Unbiased	FBgn0039415	CG6142	0	0	0	0	0	0	0	0	0	0	0	0	0	0	0	0	0	0	0	0	0
augustus_masked-scaffold1113-size55644-abinit-gene-0.1	1.462104775	0.007133333	0.638013742	0.128896418	0.824091033	0.411631809	-0.07911046	0.788304377	Unbiased	-0.903201493	0.008728989	male_biased	FBgn0211009	Dvir\GJ23916	-0.342799418	0.736021419	Unbiased	FBgn0051324	CG31324	0	0	0	0	0	0	0	0	0	0	0	0	0	0	0	0	0	0	0	0	0
augustus_masked-scaffold1114-size31358-abinit-gene-0.2	-0.701375581	0.077815182	-0.617470998	0.115966282	-0.083904583	0.943427972	-0.420984142	0.132028101	Unbiased	-0.337079559	0.222345336	Unbiased	FBgn0199923	Dvir\GJ12686	-0.046787759	0.974427261	Unbiased	FBgn0035679	CG10467	0	0	0	0	0	0	0	0	0	0	0	0	0	0	0	0	0	0	0	0	0
augustus_masked-scaffold11176-size1020-abinit-gene-0.0	0.395191675	0.525049091	1.065190711	0.116624424	-0.669999037	0.720103364	-0.463262607	0.319078097	Unbiased	0.206736429	0.663840987	Unbiased	NA	NA	NA	NA	NA	NA	NA	0	0	0	0	0	0	0	0	0	0	0	0	0	0	0	0	0	0	0	0	0
augustus_masked-scaffold112-size74800-abinit-gene-0.5	-0.567185386	0.2124333	-0.24332312	0.638244081	-0.323862266	0.815895082	-0.674467091	0.059824613	Unbiased	-0.350604825	0.303167214	Unbiased	NA	NA	NA	NA	NA	NA	NA	0	0	0	0	0	0	0	0	0	0	0	0	0	0	0	0	0	0	0	0	0
augustus_masked-scaffold1122-size26204-abinit-gene-0.0	-1.437003638	0.00619045	-0.190892869	0.659679975	-1.246110769	0.160629919	-1.102818219	0.001947622	male_biased	0.14329255	0.611454363	Unbiased	NA	NA	NA	NA	NA	NA	NA	0	0	0	0	0	0	0	0	0	0	0	0	0	0	0	0	0	0	0	0	0
augustus_masked-scaffold1125-size28053-abinit-gene-0.0	0.173568811	0.648906248	0.170007761	0.695106248	0.00356105	0.997288256	-1.375110031	0.000432665	male_biased	-1.378671081	0.000413233	male_biased	FBgn0202032	Dvir\GJ14828	-0.033204846	0.981551276	Unbiased	FBgn0029804	CG3097	0	0	0	0	0	0	0	0	0	0	0	0	0	0	0	0	0	0	0	0	0
augustus_masked-scaffold1125-size28053-abinit-gene-0.1	0.697406607	0.104099451	0.579562917	0.17553923	0.11784369	0.930610986	-1.397949479	0.000594673	male_biased	-1.515793169	0.000333611	male_biased	NA	NA	NA	NA	NA	NA	NA	0	0	0	0	0	0	0	0	0	0	0	0	0	0	0	0	0	0	0	0	0
augustus_masked-scaffold1128-size17796-abinit-gene-0.0	-0.677559877	0.332165209	-0.601176997	0.429563263	-0.07638288	0.972116063	-0.887335452	0.107400437	Unbiased	-0.810952573	0.131300923	Unbiased	FBgn0208307	Dvir\GJ21174	-0.384153754	0.807576467	Unbiased	FBgn0033355	CG13748	0	0	0	0	0	0	0	0	0	0	0	0	0	0	0	0	0	0	0	0	0
augustus_masked-scaffold1128-size17796-abinit-gene-0.1	0.144697915	0.289661841	-0.034896539	0.838019901	0.179594455	0.640461852	-1.687763579	2.03E-08	male_biased	-1.867358033	8.43E-09	male_biased	FBgn0208323	Dvir\GJ21190	0.959755345	0.118732713	Unbiased	FBgn0027607	CG8230	0	0	0	0	0	0	0	0	0	0	0	0	0	0	0	0	0	0	0	0	0
augustus_masked-scaffold1128-size17796-abinit-gene-0.3	0.339186215	0.170729725	0.214183354	0.409828141	0.125002861	0.871738762	-1.284748574	2.09E-05	male_biased	-1.409751435	8.97E-06	male_biased	FBgn0208322	Dvir\GJ21189	0.51341472	0.565490269	Unbiased	FBgn0053199	CG33199	0	0	0	0	0	0	0	0	0	0	0	0	0	0	0	0	0	0	0	0	0
augustus_masked-scaffold1128-size17796-abinit-gene-0.4	-0.130695884	0.697186929	-0.094284922	0.812380016	-0.036410962	0.971273566	-2.354083852	1.98E-06	male_biased	-2.31767289	2.00E-06	male_biased	NA	NA	NA	NA	NA	NA	NA	0	0	0	0	0	0	0	0	0	0	0	0	0	0	0	0	0	0	0	0	0
augustus_masked-scaffold113-size50462-abinit-gene-0.2	-0.608436459	0.054003157	-0.168577977	0.586542471	-0.439858482	0.551815181	-1.796399606	4.20E-06	male_biased	-1.356541124	3.75E-05	male_biased	FBgn0209281	Dvir\GJ22168	-1.185426856	0.373864052	Unbiased	FBgn0033085	CG15908	0	0	0	0	0	0	0	0	0	0	0	0	0	0	0	0	0	0	0	0	0
augustus_masked-scaffold1131-size44983-abinit-gene-0.1	-0.273797569	0.133058146	0.161346741	0.394766217	-0.435144311	0.3027486	-0.018983062	0.888020207	Unbiased	0.416161249	0.007041157	female_biased	FBgn0199995	Dvir\GJ12759	-0.347562301	0.716757843	Unbiased	FBgn0036579	CG5027	0	0	0	0	0	0	0	0	0	0	0	0	0	0	0	0	0	0	0	0	0
augustus_masked-scaffold1131-size44983-abinit-gene-0.2	-0.305283649	0.230432191	-0.227692113	0.407068435	-0.077591536	0.928808042	-0.382284855	0.057813467	Unbiased	-0.304693319	0.122299206	Unbiased	FBgn0199889	Dvir\GJ12652	-0.039914741	0.983674289	Unbiased	FBgn0036580	PDCD-5	0	0	0	0	0	0	0	0	0	0	0	0	0	0	0	0	0	0	0	0	0
augustus_masked-scaffold1131-size44983-abinit-gene-0.3	-0.594539419	0.080095	-0.535055697	0.114835243	-0.059483723	0.952492938	0.257710843	0.275840739	Unbiased	0.317194566	0.184923875	Unbiased	FBgn0199996	Dvir\GJ12760	-0.990487298	0.402368861	Unbiased	FBgn0036581	MED10	0	0	0	0	0	0	0	0	0	0	0	0	0	0	0	0	0	0	0	0	0
augustus_masked-scaffold1134-size30922-abinit-gene-0.1	-0.649325414	0.018947429	-0.927719703	0.002875829	0.278394289	0.658651319	1.508166216	2.76E-06	female_biased	1.229771927	1.29E-05	female_biased	FBgn0206078	Dvir\GJ18932	-0.043056428	0.98347663	Unbiased	FBgn0030653	CG7860	0	0	0	0	1	0	0	0	0	0	0	0	0	0	0	0	0	0	0	0	0
augustus_masked-scaffold1134-size30922-abinit-gene-0.3	-0.092634588	0.761457409	0.283383693	0.375643499	-0.376018281	0.65536236	0.836507739	0.002418207	female_biased	1.21252602	0.000166972	female_biased	FBgn0206079	Dvir\GJ18933	-0.620817944	0.496483447	Unbiased	FBgn0030658	CG7872	0	0	0	0	0	0	0	0	0	0	0	0	0	0	0	0	0	0	0	0	0
augustus_masked-scaffold1138-size37222-abinit-gene-0.0	-0.229539404	0.14730923	-0.099890056	0.56244413	-0.129649348	0.783115659	-1.18635719	8.24E-07	male_biased	-1.056707842	1.92E-06	male_biased	FBgn0206804	Dvir\GJ19662	0.845649017	0.172157037	Unbiased	FBgn0086784	stmA	0	0	0	0	0	0	0	0	0	0	0	0	0	0	0	0	0	0	0	0	0
augustus_masked-scaffold1138-size37222-abinit-gene-0.2	-0.4107222	0.190237199	-0.229535792	0.5063567	-0.181186408	0.853204445	0.633665779	0.015520386	female_biased	0.814852187	0.003866069	female_biased	FBgn0206805	Dvir\GJ19663	-0.091887078	0.948399647	Unbiased	FBgn0034430	mip40	0	0	0	0	0	0	0	0	0	0	0	0	0	0	0	0	0	0	0	0	0
augustus_masked-scaffold114-size71434-abinit-gene-0.2	-0.176305733	0.327506392	-0.377916857	0.058947921	0.201611123	0.708542779	-0.97152317	1.87E-05	male_biased	-1.173134294	3.51E-06	male_biased	FBgn0200896	Dvir\GJ13675	0.33191719	0.739873536	Unbiased	FBgn0036096	CG8003	0	0	0	0	0	0	0	0	0	0	0	0	0	0	0	0	0	0	0	0	0
augustus_masked-scaffold114-size71434-abinit-gene-0.6	-0.351257049	0.106358635	-0.316198377	0.146289334	-0.035058672	0.956678961	-1.723739748	4.46E-07	male_biased	-1.688681076	4.41E-07	male_biased	FBgn0200893	Dvir\GJ13672	2.060701056	3.20E-05	male_biased	FBgn0036090	CG8009	0	0	0	0	0	0	0	0	0	0	0	0	0	0	0	0	0	0	0	0	0
augustus_masked-scaffold114-size71434-abinit-gene-0.8	-0.17535677	0.344780715	-0.10994833	0.607287803	-0.06540844	0.918746153	0.889678416	5.22E-05	female_biased	0.955086855	2.66E-05	female_biased	FBgn0200891	Dvir\GJ13670	-0.906946148	0.198839894	Unbiased	FBgn0001179	hay	0	0	0	0	0	0	0	0	0	0	0	0	0	0	0	0	0	0	0	0	0
augustus_masked-scaffold1142-size21381-abinit-gene-0.0	0.103884213	0.826369803	1.680537575	0.004994043	-1.576653362	0.1372007	-2.041467691	8.88E-05	male_biased	-0.464814329	0.17192258	Unbiased	FBgn0210089	Dvir\GJ22987	0.530047588	0.674964368	Unbiased	FBgn0039800;FBgn0039801	Npc2g;Npc2h	0	0	0	0	0	0	0	0	0	0	0	0	0	0	0	0	0	0	0	0	0
augustus_masked-scaffold1142-size21381-abinit-gene-0.1	-0.483284167	0.153685449	0.439193337	0.210190415	-0.922477503	0.237028224	-1.826094308	1.69E-05	male_biased	-0.903616805	0.002936494	male_biased	FBgn0210091	Dvir\GJ22989	0.068761725	0.980609371	Unbiased	FBgn0039800;FBgn0039801	Npc2g;Npc2h	0	0	0	0	0	0	0	0	0	0	0	0	0	0	0	0	0	0	0	0	0
augustus_masked-scaffold1143-size29169-abinit-gene-0.0	0.066097936	0.843535151	-0.078459424	0.843284157	0.14455736	0.887103597	1.821010258	1.08E-05	female_biased	1.676452898	1.92E-05	female_biased	FBgn0204146	Dvir\GJ16969	-0.65041522	0.61584556	Unbiased	FBgn0000810	fs(1)K10	0	0	0	0	0	0	0	0	0	0	0	0	0	0	0	0	0	0	0	0	0
augustus_masked-scaffold1144-size54435-abinit-gene-0.4	-0.127451084	0.490821027	-0.170413695	0.396916963	0.042962611	0.943427972	0.381581724	0.015082927	female_biased	0.338619113	0.027642797	female_biased	FBgn0207481	Dvir\GJ20341	-0.041409571	0.988540949	Unbiased	FBgn0034399	CG15083	0	0	0	0	0	0	0	0	0	0	0	0	0	0	0	0	0	0	0	0	0
augustus_masked-scaffold1146-size54146-abinit-gene-0.0	0.284043565	0.705834873	0.44824343	0.588020865	-0.164199864	0.944850235	-1.085522086	0.062190947	Unbiased	-0.921322222	0.111290836	Unbiased	FBgn0200993	Dvir\GJ13774	0.380880874	0.752146648	Unbiased	FBgn0001323	knrl	0	0	0	0	0	0	0	0	0	0	0	0	0	0	0	0	0	0	0	0	0
augustus_masked-scaffold1149-size19728-abinit-gene-0.0	-0.168001926	0.749208375	0.169517037	0.78317498	-0.337518962	0.833180186	-1.217413195	0.007025263	male_biased	-0.879894233	0.035103198	male_biased	FBgn0208481	Dvir\GJ21351	0.020569908	0.98977348	Unbiased	FBgn0267002	unc-104	0	0	0	0	0	0	0	0	0	0	0	0	0	0	0	0	0	0	0	0	0
augustus_masked-scaffold115-size186799-abinit-gene-0.4	0.127672552	0.466147529	-0.01464555	0.948581145	0.142318101	0.794288131	-2.791610969	3.60E-09	male_biased	-2.93392907	2.25E-09	male_biased	FBgn0210390	Dvir\GJ23288	1.886536232	0.000610821	male_biased	FBgn0261268	Cul3	0	0	0	0	0	0	0	0	0	0	0	0	0	0	0	0	0	0	0	0	0
augustus_masked-scaffold115-size186799-abinit-gene-0.6	-0.373006584	0.415107066	-0.507540759	0.314597018	0.134534175	0.931515904	1.60323817	0.000716739	female_biased	1.468703994	0.001227768	female_biased	FBgn0204568	Dvir\GJ17396	-1.605957146	0.020871198	female_biased	FBgn0259982	l(2)35Cc	0	0	0	0	0	0	0	0	0	0	0	0	0	0	0	0	0	0	0	0	0
augustus_masked-scaffold115-size186799-abinit-gene-1.0	-0.653515169	0.368990405	0.20215841	0.814209857	-0.855673579	0.677462731	-2.293181332	0.001262473	male_biased	-1.437507753	0.017863537	male_biased	NA	NA	NA	NA	NA	NA	NA	0	0	0	0	0	0	0	0	0	0	0	0	0	0	0	0	0	0	0	0	0
augustus_masked-scaffold115-size186799-abinit-gene-1.10	0.366953632	0.611218546	2.174824364	0.01479493	-1.807870732	0.296767287	-1.476964335	0.013814269	male_biased	0.330906397	0.552748448	Unbiased	FBgn0199413	Dvir\GJ12161	-1.224089871	0.560886032	Unbiased	NA	NA	0	0	0	0	0	0	0	0	0	0	0	0	0	0	0	0	0	0	0	0	0
augustus_masked-scaffold115-size186799-abinit-gene-1.8	-0.009552415	0.964282825	-0.395008881	0.062851328	0.385456466	0.432391597	2.06828766	6.30E-08	female_biased	1.682831194	2.49E-07	female_biased	FBgn0199411	Dvir\GJ12159	-1.509303974	0.034386136	female_biased	FBgn0004556	Dbp73D	0	0	0	0	0	0	0	0	0	0	0	0	0	0	0	0	0	0	0	0	0
augustus_masked-scaffold1155-size33072-abinit-gene-0.1	-0.309077201	0.445990413	0.234793666	0.608546721	-0.543870867	0.629824736	-1.636491869	0.00021529	male_biased	-1.092621002	0.003427017	male_biased	FBgn0201266	Dvir\GJ14048	0.013721056	0.995021719	Unbiased	NA	NA	0	0	0	0	0	0	0	0	0	0	0	0	0	0	0	0	0	0	0	0	0
augustus_masked-scaffold1155-size33072-abinit-gene-0.2	-0.923593525	0.041297801	-0.493891386	0.233789824	-0.429702139	0.710761915	-0.39908073	0.178684314	Unbiased	0.030621409	0.918475481	Unbiased	FBgn0198534	Dvir\GJ11273	1.021514597	0.238152646	Unbiased	NA	NA	0	0	0	0	0	0	0	0	0	0	0	0	0	0	0	0	0	0	0	0	0
augustus_masked-scaffold1155-size33072-abinit-gene-0.3	-0.444117078	0.090308221	-0.278341988	0.281151559	-0.16577509	0.827220208	-1.545837851	4.99E-06	male_biased	-1.380062761	1.14E-05	male_biased	FBgn0201267	Dvir\GJ14049	0.825174107	0.428024298	Unbiased	FBgn0036173	CG7394	0	0	0	0	0	0	0	0	0	0	0	0	0	0	0	0	0	0	0	0	0
augustus_masked-scaffold1155-size33072-abinit-gene-0.6	0.05001637	0.92290383	-0.401444892	0.445697208	0.451461262	0.759589493	2.786906703	1.28E-05	female_biased	2.335445441	4.36E-05	female_biased	FBgn0198532	Dvir\GJ11271	-1.926712783	0.002055161	female_biased	FBgn0003292	rt	0	0	0	0	0	0	0	0	0	0	0	0	0	0	0	0	0	0	0	0	0
augustus_masked-scaffold1158-size31879-abinit-gene-0.2	-0.498165107	0.2803292	-0.52554203	0.317765226	0.027376923	0.984190369	2.132165796	0.000110576	female_biased	2.104788873	0.00010412	female_biased	NA	NA	NA	NA	NA	NA	NA	0	0	0	0	0	0	0	0	0	0	0	0	0	0	0	0	0	0	0	0	0
augustus_masked-scaffold1158-size31879-abinit-gene-0.3	-0.415043482	0.048406977	-0.213071074	0.273783635	-0.201972408	0.710761915	-0.064218984	0.642481539	Unbiased	0.137753424	0.318239216	Unbiased	FBgn0204911	Dvir\GJ17742	-0.610635023	0.567371503	Unbiased	FBgn0032715	CG17597	0	0	0	0	0	0	0	0	0	0	0	0	0	0	0	0	0	0	0	0	0
augustus_masked-scaffold1158-size31879-abinit-gene-0.7	-0.240199769	0.275268788	-0.124191418	0.621120896	-0.116008351	0.870798117	-3.469389672	5.24E-09	male_biased	-3.353381321	5.69E-09	male_biased	FBgn0203487	Dvir\GJ16303	2.526445324	9.65E-08	male_biased	FBgn0031574	TTLL4B	0	0	0	0	0	0	0	0	0	0	0	0	0	0	0	0	0	0	0	0	0
augustus_masked-scaffold116-size166566-abinit-gene-0.0	0.217999498	0.50064459	0.211721814	0.567711856	0.006277684	0.994669375	0.629783827	0.020481453	female_biased	0.623506144	0.022661689	female_biased	FBgn0208452	Dvir\GJ21321	-0.485146879	0.604405631	Unbiased	NA	NA	0	0	0	0	0	0	0	0	0	0	0	0	0	0	0	0	0	0	0	0	0
augustus_masked-scaffold116-size166566-abinit-gene-0.2	-0.229338737	0.345444965	-0.367291028	0.166474814	0.137952291	0.860690612	1.563172048	5.08E-06	female_biased	1.425219756	9.67E-06	female_biased	FBgn0208176	Dvir\GJ21042	-1.262626996	0.068604014	Unbiased	FBgn0086895	pea	0	0	0	0	0	0	0	0	0	0	0	0	0	0	0	0	0	0	0	0	0
augustus_masked-scaffold116-size166566-abinit-gene-0.3	-0.502570677	0.167792148	-0.39323377	0.29397327	-0.109336908	0.92793248	-1.351178872	0.000312586	male_biased	-1.241841964	0.000543246	male_biased	FBgn0208450	Dvir\GJ21319	1.44181127	0.0857401	Unbiased	FBgn0040751	CG13018	0	0	0	0	0	0	0	0	0	0	0	0	0	0	0	0	0	0	0	0	0
augustus_masked-scaffold116-size166566-abinit-gene-0.7	-0.49605773	0.10511867	-0.309138999	0.324330412	-0.186918731	0.839750817	1.76468069	7.73E-06	female_biased	1.951599421	2.99E-06	female_biased	FBgn0202120	Dvir\GJ14917	0.688269089	0.904809821	Unbiased	FBgn0003687	Tbp	0	0	0	0	0	0	0	0	0	0	0	0	0	0	0	0	0	0	0	0	0
augustus_masked-scaffold116-size166566-abinit-gene-0.9	-0.043812675	0.942478307	-0.488870404	0.401961817	0.445057729	0.789046055	-0.708410925	0.093143463	Unbiased	-1.153468654	0.013637166	male_biased	FBgn0208182	Dvir\GJ21048	0.317576161	0.885582984	Unbiased	FBgn0019928	Ser8	0	0	0	0	0	0	0	0	0	0	0	0	0	0	0	0	0	0	0	0	0
augustus_masked-scaffold116-size166566-abinit-gene-1.1	-0.167914119	0.504848491	-0.195674127	0.482985124	0.027760008	0.972460371	0.686210748	0.003150335	female_biased	0.658450741	0.004099876	female_biased	FBgn0208185	Dvir\GJ21051	-0.730178949	0.307527329	Unbiased	FBgn0033351	AIMP1	0	0	0	0	0	0	0	0	0	0	0	0	0	0	0	0	0	0	0	0	0
augustus_masked-scaffold116-size166566-abinit-gene-1.10	-0.489117718	0.047036931	-0.036933617	0.890986036	-0.452184102	0.411631809	-0.386140483	0.027532847	male_biased	0.066043618	0.684268538	Unbiased	NA	NA	NA	NA	NA	NA	NA	0	0	0	0	0	0	0	0	0	0	0	0	0	0	0	0	0	0	0	0	0
augustus_masked-scaffold116-size166566-abinit-gene-1.4	0.336009767	0.184445711	0.090625981	0.764865814	0.245383786	0.754982805	1.284136337	2.81E-05	female_biased	1.038752551	0.000145204	female_biased	FBgn0208436	Dvir\GJ21304	0.084991487	0.94752569	Unbiased	FBgn0002552	lin	0	0	0	0	0	0	0	0	0	0	0	0	0	0	0	0	0	0	0	0	0
augustus_masked-scaffold1162-size60397-abinit-gene-0.2	0.060673785	0.694046757	0.096948321	0.568551158	-0.036274537	0.941395287	-0.010348946	0.929548756	Unbiased	0.025925591	0.823263546	Unbiased	FBgn0207670	Dvir\GJ20530	-0.717918347	0.277747427	Unbiased	FBgn0027529	tapas	0	0	0	0	0	0	0	0	0	0	0	0	0	0	0	0	0	0	0	0	0
augustus_masked-scaffold1162-size60397-abinit-gene-0.3	-0.416284992	0.173375191	-0.541913739	0.097919115	0.125628747	0.899537696	1.047220243	0.00059332	female_biased	0.921591496	0.001385961	female_biased	FBgn0208921	Dvir\GJ21803	-0.199953184	0.886953682	Unbiased	FBgn0034503	MED8	0	0	0	0	0	0	0	0	0	0	0	0	0	0	0	0	0	0	0	0	0
augustus_masked-scaffold1162-size60397-abinit-gene-0.5	-0.200980983	0.293898348	-0.078864915	0.731962101	-0.122116069	0.843341298	0.391094526	0.016266169	female_biased	0.513210595	0.003610256	female_biased	FBgn0207671	Dvir\GJ20531	-0.395472735	0.738705962	Unbiased	FBgn0010356	Taf5	0	0	0	0	0	0	0	0	0	0	0	0	0	0	0	0	0	0	0	0	0
augustus_masked-scaffold1162-size60397-abinit-gene-0.6	-0.092998516	0.534990352	0.329654577	0.050272555	-0.422653093	0.236281332	1.370296802	2.09E-07	female_biased	1.792949895	2.28E-08	female_biased	FBgn0208916	Dvir\GJ21798	-1.683932567	0.004588939	female_biased	FBgn0263510	nclb	0	0	0	0	0	0	0	0	0	0	0	0	0	0	0	0	0	0	0	0	0
augustus_masked-scaffold1162-size60397-abinit-gene-0.7	-1.021036907	0.01673946	-0.618267691	0.086217172	-0.402769216	0.669969438	-1.372834565	0.000173232	male_biased	-0.970065349	0.001926664	male_biased	FBgn0208915	Dvir\GJ21797	0.022798274	0.994873066	Unbiased	FBgn0050016	CG30016	0	0	0	0	0	0	0	0	0	0	0	0	0	0	0	0	0	0	0	0	0
augustus_masked-scaffold1170-size39341-abinit-gene-0.1	1.528673376	0.089732913	2.939076693	0.007932666	-1.410403317	0.519380556	-1.573175339	0.021678222	male_biased	-0.162772023	0.798332696	Unbiased	NA	NA	NA	NA	NA	NA	NA	0	0	0	0	0	0	0	0	0	0	0	0	0	0	0	0	0	0	0	0	0
augustus_masked-scaffold11701-size975-abinit-gene-0.0	-0.07038256	0.805147918	0.091274258	0.784034581	-0.161656818	0.851770422	0.847044754	0.001261842	female_biased	1.008701572	0.000348959	female_biased	FBgn0206161	Dvir\GJ19015	NA	NA	NA	NA	NA	0	0	0	0	0	0	0	0	0	0	0	0	0	0	0	0	0	0	0	0	0
augustus_masked-scaffold1171-size39208-abinit-gene-0.0	-0.314299869	0.183783222	-0.145089371	0.585366637	-0.169210499	0.814275081	1.28567641	1.60E-05	female_biased	1.454886909	5.22E-06	female_biased	FBgn0198565	Dvir\GJ11305	-0.909669893	0.200566071	Unbiased	FBgn0030789	Rrp45	0	0	0	0	0	0	0	0	0	0	0	0	0	0	0	0	0	0	0	0	0
augustus_masked-scaffold1171-size39208-abinit-gene-0.3	-0.36828632	0.059610326	0.003032274	0.990683244	-0.371318594	0.404859372	-0.174322317	0.185072035	Unbiased	0.196996277	0.14031595	Unbiased	FBgn0201240	Dvir\GJ14022	-1.054336879	0.227947121	Unbiased	FBgn0026150	ApepP	0	0	0	0	0	0	0	0	0	0	0	0	0	0	0	0	0	0	0	0	0
augustus_masked-scaffold1171-size39208-abinit-gene-0.5	-0.227629133	0.316683597	-0.572862132	0.030295303	0.345233	0.579524205	0.26471761	0.133457323	Unbiased	-0.080515389	0.642519197	Unbiased	FBgn0201243	Dvir\GJ14025	-0.685567826	0.343380678	Unbiased	FBgn0036135	mRpL2	0	0	0	0	0	0	0	0	0	0	0	0	0	0	1	0	0	0	0	0	0
augustus_masked-scaffold1171-size39208-abinit-gene-0.6	0.056209814	0.792838016	-0.091653617	0.698409635	0.147863431	0.813912029	-1.393893373	2.53E-06	male_biased	-1.541756804	9.52E-07	male_biased	FBgn0198563	Dvir\GJ11302	0.557866373	0.439929338	Unbiased	FBgn0036136	Ufd1-like	0	0	0	0	0	0	0	0	0	0	0	0	0	0	0	0	0	0	0	0	0
augustus_masked-scaffold1172-size21210-abinit-gene-0.1	-1.749099927	0.021619402	-1.509137136	0.030565421	-0.239962791	0.904539027	-1.50845484	0.00543874	male_biased	-1.268492049	0.013807747	male_biased	FBgn0260403	Dvir\Fuca	NA	NA	NA	NA	NA	0	0	0	0	0	0	0	0	0	0	0	0	0	0	0	0	0	0	0	0	0
augustus_masked-scaffold1173-size78255-abinit-gene-0.10	-0.11111456	0.765061518	-0.528212709	0.179005233	0.417098148	0.696523813	0.710343891	0.019404461	female_biased	0.293245742	0.283755017	Unbiased	FBgn0205251	Dvir\GJ18086	-1.088660348	0.556548222	Unbiased	FBgn0064115	GatC	0	0	0	0	0	0	0	0	0	0	0	0	0	0	0	0	0	0	0	0	0
augustus_masked-scaffold1173-size78255-abinit-gene-0.11	-0.318437424	0.190871582	-0.153821009	0.57484016	-0.164616415	0.827220208	1.364895428	1.29E-05	female_biased	1.529511843	4.55E-06	female_biased	FBgn0205314	Dvir\GJ18149	-1.222134114	0.16037817	Unbiased	FBgn0026373	RpII33	0	0	0	0	0	0	0	0	0	0	0	0	0	0	0	0	0	0	0	0	0
augustus_masked-scaffold1173-size78255-abinit-gene-0.12	-0.57991453	0.047036931	-0.652653876	0.02810153	0.072739346	0.932777382	0.572799114	0.009534135	female_biased	0.500059769	0.019252432	female_biased	FBgn0205250	Dvir\GJ18085	0.254609483	0.82992154	Unbiased	FBgn0260407	mRpS23	0	0	0	0	0	0	0	0	0	0	0	0	0	0	0	0	0	0	0	0	0
augustus_masked-scaffold1173-size78255-abinit-gene-0.3	-0.229876572	0.539709114	-0.436248621	0.284907308	0.206372048	0.863276042	1.338010745	0.000551954	female_biased	1.131638697	0.00165207	female_biased	FBgn0205255	Dvir\GJ18090	-1.247416967	0.348899321	Unbiased	FBgn0028658	Adat1	0	0	0	0	0	0	0	0	0	0	0	0	0	0	0	0	0	0	0	0	0
augustus_masked-scaffold1173-size78255-abinit-gene-0.5	2.749914114	0.014556437	0.957372401	0.265147771	1.792541713	0.387262381	-1.255919306	0.051991372	Unbiased	-3.048461019	0.000559823	male_biased	FBgn0205312	Dvir\GJ18147	-0.347314037	0.711768551	Unbiased	FBgn0000153	b	0	0	0	0	0	0	0	0	0	0	0	0	0	0	0	0	0	0	0	0	0
augustus_masked-scaffold1173-size78255-abinit-gene-0.9	-0.720379672	0.034003752	-0.404375261	0.194718757	-0.316004412	0.714415862	0.20036602	0.358714355	Unbiased	0.516370431	0.030185799	female_biased	FBgn0205252	Dvir\GJ18087	-0.407303518	0.776200676	Unbiased	FBgn0004407	DNApol-gamma35	0	0	0	0	0	0	0	0	0	0	0	0	0	0	0	0	0	0	0	0	0
augustus_masked-scaffold1174-size26602-abinit-gene-0.1	-0.785343397	0.133233509	-0.204248989	0.746715396	-0.581094408	0.705221815	2.224920306	0.000144852	female_biased	2.806014714	2.19E-05	female_biased	FBgn0205011	Dvir\GJ17843	NA	NA	NA	NA	NA	0	0	0	0	0	0	0	0	0	0	0	0	0	0	0	0	0	0	0	0	0
augustus_masked-scaffold1174-size26602-abinit-gene-0.3	0.82438614	0.027701739	0.471454786	0.156248199	0.352931355	0.699120065	0.087253394	0.708753911	Unbiased	-0.265677961	0.260471348	Unbiased	NA	NA	NA	NA	NA	NA	NA	0	0	0	0	0	0	0	0	0	0	0	0	0	0	0	0	0	0	0	0	0
augustus_masked-scaffold11758-size971-abinit-gene-0.0	0.128545511	0.384860242	-0.053319838	0.767874483	0.18186535	0.668856231	0.254670441	0.03459466	female_biased	0.072805091	0.516084809	Unbiased	NA	NA	NA	NA	NA	NA	NA	0	0	0	0	0	0	0	0	0	0	0	0	0	0	0	0	0	0	0	0	0
augustus_masked-scaffold1176-size40880-abinit-gene-0.4	0.449151191	0.122249558	0.781360374	0.019904227	-0.332209183	0.680116885	1.444041052	2.69E-05	female_biased	1.776250234	4.83E-06	female_biased	FBgn0199896	Dvir\GJ12659	NA	NA	NA	NA	NA	0	0	0	0	0	0	0	0	0	0	0	0	0	0	0	0	0	0	0	0	0
augustus_masked-scaffold1180-size62145-abinit-gene-0.10	0.047909591	0.837020096	0.033822502	0.901218373	0.014087089	0.982695568	0.127265372	0.432584785	Unbiased	0.113178283	0.485702186	Unbiased	FBgn0203258	Dvir\GJ16073	-0.315136893	0.728625665	Unbiased	FBgn0035270	CG13933	0	0	0	0	0	0	0	0	0	0	0	0	0	0	0	0	0	0	0	0	0
augustus_masked-scaffold1180-size62145-abinit-gene-0.3	-0.198940353	0.341580759	-0.473911267	0.046896777	0.274970914	0.644206159	0.08028768	0.614680238	Unbiased	-0.194683234	0.225758331	Unbiased	FBgn0203254	Dvir\GJ16069	-0.277272673	0.806587163	Unbiased	FBgn0035470	Ccz1	0	0	0	0	0	0	0	0	0	0	0	0	0	0	0	0	0	0	0	0	0
augustus_masked-scaffold1180-size62145-abinit-gene-0.7	-0.707458537	0.025384427	-0.364830223	0.194747455	-0.342628314	0.640144861	0.732287117	0.002578354	female_biased	1.074915431	0.000155736	female_biased	FBgn0203247	Dvir\GJ16062	-0.46538338	0.617422672	Unbiased	FBgn0035272	mRpL46	0	0	0	0	0	0	0	0	0	0	0	0	0	0	0	0	0	0	0	0	0
augustus_masked-scaffold1180-size62145-abinit-gene-0.8	-0.472817897	0.151768948	-0.063655511	0.875829501	-0.409162386	0.65262616	-0.313882759	0.196604316	Unbiased	0.095279628	0.695101766	Unbiased	FBgn0203257	Dvir\GJ16072	1.02639282	0.215465397	Unbiased	FBgn0035271	CG2021	0	0	0	0	0	0	0	0	0	0	0	0	0	0	0	0	0	0	0	0	0
augustus_masked-scaffold1180-size62145-abinit-gene-0.9	-0.547958612	0.145385189	-0.8276215	0.055326766	0.279662887	0.810984366	3.452610684	3.61E-07	female_biased	3.172947797	5.10E-07	female_biased	FBgn0203244	Dvir\GJ16059	-2.276665845	0.00130557	female_biased	FBgn0027903	CG12018	0	0	0	0	0	0	0	0	0	0	0	0	0	0	0	0	0	0	0	0	0
augustus_masked-scaffold1185-size39856-abinit-gene-0.3	2.046806811	0.008142848	-0.003621516	0.996608206	2.050428327	0.126041029	1.718462774	0.001556255	female_biased	-0.331965553	0.437499724	Unbiased	FBgn0201083	Dvir\GJ13864	-0.348909375	0.813984594	Unbiased	FBgn0036504	yellow-k	0	0	0	0	0	0	0	0	0	0	0	0	0	0	0	0	0	0	0	0	0
augustus_masked-scaffold1185-size39856-abinit-gene-0.4	-0.647373362	0.132176617	-0.542008128	0.2111452	-0.105365233	0.937686744	-2.413290712	1.26E-05	male_biased	-2.307925479	1.60E-05	male_biased	FBgn0198712	Dvir\GJ11454	4.990784994	1.19E-09	male_biased	NA	NA	0	0	0	0	0	0	0	0	0	0	0	0	0	0	0	0	0	0	0	0	0
augustus_masked-scaffold1185-size39856-abinit-gene-0.8	-0.537897454	0.107552996	-0.277946446	0.415960118	-0.259951008	0.788715744	-0.185858041	0.432782093	Unbiased	0.074092967	0.757044543	Unbiased	FBgn0198716	Dvir\GJ11458	0.115659217	0.926456376	Unbiased	FBgn0026738	CG7857	0	0	0	0	0	0	0	0	0	0	0	0	0	0	0	0	0	0	0	0	0
augustus_masked-scaffold1185-size39856-abinit-gene-0.9	-0.042240791	0.86248019	0.145442897	0.556807202	-0.187683688	0.781982196	-1.44763064	3.64E-06	male_biased	-1.259946952	1.04E-05	male_biased	FBgn0201078	Dvir\GJ13859	-0.161046889	0.909662656	Unbiased	FBgn0036501	CG7272	0	0	0	0	0	0	0	0	0	0	0	0	0	0	0	0	0	0	0	0	0
augustus_masked-scaffold1188-size47956-abinit-gene-0.3	-0.032225157	0.861347868	0.711098518	0.002680735	-0.743323675	0.064803313	0.53168375	0.00110462	female_biased	1.275007425	9.00E-07	female_biased	FBgn0204616	Dvir\GJ17444	-0.982830784	0.149512868	Unbiased	FBgn0053229	CG33229	0	0	0	0	0	0	0	0	0	0	0	0	0	0	0	0	0	0	0	0	0
augustus_masked-scaffold119-size100513-abinit-gene-0.1	-0.092966963	0.767929538	0.115854056	0.756641725	-0.208821019	0.828982875	1.583118407	2.96E-05	female_biased	1.791939426	1.00E-05	female_biased	FBgn0201207	Dvir\GJ13989	-1.057087853	0.249190911	Unbiased	FBgn0036922	CG14182	0	0	0	0	0	0	0	0	0	0	0	0	0	0	0	0	0	0	0	0	0
augustus_masked-scaffold119-size100513-abinit-gene-0.12	-0.36841372	0.072870186	-0.309569411	0.124495	-0.05884431	0.927202658	-0.298112638	0.046340018	male_biased	-0.239268328	0.101445185	Unbiased	NA	NA	NA	NA	NA	NA	NA	0	0	0	0	0	0	0	0	0	0	0	0	0	0	0	0	0	0	0	0	0
augustus_masked-scaffold119-size100513-abinit-gene-0.7	0.256105141	0.171262427	0.407781853	0.047641286	-0.151676711	0.788463828	0.231790386	0.10194579	Unbiased	0.383467097	0.014058051	female_biased	FBgn0201202	Dvir\GJ13984	-0.943814917	0.224272166	Unbiased	FBgn0260945	Atg1	0	0	0	0	0	0	0	0	0	0	0	0	0	0	0	0	0	0	0	1	0
augustus_masked-scaffold119-size100513-abinit-gene-0.8	-0.560170346	0.349517414	-0.050598702	0.947989868	-0.509571643	0.783115659	-1.563439665	0.004621593	male_biased	-1.053868022	0.033812259	male_biased	FBgn0013092	Dvir\Rh4	0.281801856	0.884957835	Unbiased	FBgn0003250	Rh4	0	0	0	0	0	0	0	0	0	0	0	0	0	0	0	0	0	0	0	0	0
augustus_masked-scaffold11904-size958-abinit-gene-0.0	-0.291745786	0.581347642	0.566313216	0.308886486	-0.858059002	0.535986417	-1.309259689	0.005445245	male_biased	-0.451200687	0.256319106	Unbiased	NA	NA	NA	NA	NA	NA	NA	0	0	0	0	0	0	0	0	0	0	0	0	0	0	0	0	0	0	0	0	0
augustus_masked-scaffold1193-size44255-abinit-gene-0.1	0.355080478	0.452864528	0.020553878	0.973747376	0.3345266	0.817132111	-1.769950889	0.000367705	male_biased	-2.104477489	0.000100258	male_biased	FBgn0200226	Dvir\GJ12992	0.564123017	0.61455487	Unbiased	NA	NA	0	0	0	0	0	0	0	0	0	0	0	0	0	0	0	0	0	0	0	0	0
augustus_masked-scaffold11948-size954-abinit-gene-0.0	0.760668136	0.113854875	-0.201778457	0.662522018	0.962446592	0.377966785	-5.741194935	3.45E-08	male_biased	-6.703641527	1.34E-08	male_biased	FBgn0204031	Dvir\GJ16852	4.47073689	8.25E-15	male_biased	FBgn0029753	CG4198	0	0	0	0	0	0	0	0	0	0	0	0	0	0	0	0	0	0	0	0	0
augustus_masked-scaffold1196-size61933-abinit-gene-0.0	0.760251256	0.304917415	0.194506508	0.831961165	0.565744748	0.804374457	-0.679953562	0.2208992	Unbiased	-1.24569831	0.041124589	male_biased	FBgn0197939	Dvir\GJ10661	0.535423055	0.683850865	Unbiased	FBgn0004573	5-HT7	0	0	0	0	0	0	0	0	0	0	0	0	0	0	0	0	0	0	0	0	0
augustus_masked-scaffold1197-size35774-abinit-gene-0.4	-0.512004318	0.067412875	-0.1182281	0.685484537	-0.393776218	0.562194405	-0.016594797	0.932126399	Unbiased	0.37718142	0.060134133	Unbiased	FBgn0197612	Dvir\GJ10326	-0.454798637	0.724942787	Unbiased	FBgn0264751	Vti1b	0	0	0	0	0	0	0	0	0	0	0	0	0	0	0	0	0	0	0	0	0
augustus_masked-scaffold1198-size16989-abinit-gene-0.2	-0.535968855	0.070626998	-0.170618366	0.576045253	-0.365350489	0.62558068	1.02741869	0.000300833	female_biased	1.392769179	2.50E-05	female_biased	FBgn0204416	Dvir\GJ17240	-0.988445062	0.305314554	Unbiased	FBgn0017457	U2af38	0	0	0	0	0	0	0	0	0	0	0	0	0	0	0	0	0	0	0	0	0
augustus_masked-scaffold1198-size16989-abinit-gene-0.3	-0.629758411	0.043072695	-0.287785037	0.305061737	-0.341973374	0.650869789	-3.176656181	4.05E-08	male_biased	-2.834682807	7.62E-08	male_biased	FBgn0211754	Dvir\GJ24677	1.133448278	0.050427284	Unbiased	FBgn0031247	CG11562	0	0	0	0	0	0	0	0	0	0	0	0	0	0	0	0	0	0	0	0	0
augustus_masked-scaffold1198-size16989-abinit-gene-0.4	-0.60124576	0.297930327	0.402711569	0.518904898	-1.003957329	0.508593169	-2.258063138	0.00027444	male_biased	-1.254105809	0.011359107	male_biased	NA	NA	NA	NA	NA	NA	NA	0	0	0	0	0	0	0	0	0	0	0	0	0	0	0	0	0	0	0	0	0
augustus_masked-scaffold12-size171406-abinit-gene-1.1	2.222210265	0.013574445	0.205216002	0.780345237	2.016994263	0.190919599	-4.491778387	4.37E-06	male_biased	-6.50877265	4.31E-07	male_biased	FBgn0013137	Dvir\salm	1.538313298	0.057112065	Unbiased	NA	NA	0	0	0	0	0	0	0	0	0	0	0	0	0	0	0	0	0	0	0	0	0
augustus_masked-scaffold120-size66365-abinit-gene-0.3	-0.580696872	0.130613058	-1.158961175	0.010926503	0.578264303	0.557958596	-1.239291806	0.000779402	male_biased	-1.817556109	4.31E-05	male_biased	FBgn0210119	Dvir\GJ23017	0.314849359	0.848626056	Unbiased	FBgn0004629;FBgn0038243	Cys;CG8066	0	0	0	0	0	0	0	0	0	0	0	0	0	0	0	0	0	0	0	0	0
augustus_masked-scaffold1200-size75956-abinit-gene-0.1	-0.013637705	0.93651709	-0.180447518	0.262890651	0.166809813	0.710881212	-2.851904243	1.09E-09	male_biased	-3.018714056	6.85E-10	male_biased	FBgn0200246	Dvir\GJ13012	1.633042576	0.070492186	Unbiased	FBgn0028582	lqf	0	0	0	0	0	0	0	0	0	0	0	0	0	0	0	0	0	0	0	0	0
augustus_masked-scaffold1201-size25508-abinit-gene-0.2	0.24821313	0.738427938	0.313533601	0.704476616	-0.065320472	0.977779488	-0.981265148	0.077266125	Unbiased	-0.915944676	0.106074513	Unbiased	FBgn0206905	Dvir\GJ19763	3.377920252	9.35E-06	male_biased	FBgn0033855	link	0	0	0	0	0	0	0	0	0	0	0	0	0	0	0	0	0	0	0	0	0
augustus_masked-scaffold12033-size947-abinit-gene-0.0	-0.745494532	0.142733652	0.18992629	0.741590098	-0.935420822	0.455712303	-1.651528847	0.00082704	male_biased	-0.716108025	0.065272031	Unbiased	NA	NA	NA	NA	NA	NA	NA	0	0	0	0	0	0	0	0	0	0	0	0	0	0	0	0	0	0	0	0	0
augustus_masked-scaffold1204-size20681-abinit-gene-0.0	-0.114957671	0.445171466	0.335024209	0.048899001	-0.44998188	0.218380503	-0.088649408	0.435562566	Unbiased	0.361332472	0.006858391	female_biased	FBgn0206291	Dvir\GJ19146	-0.563815399	0.499372884	Unbiased	FBgn0030030	CG1636	0	0	0	0	0	0	0	0	0	0	0	0	0	0	0	0	0	0	0	0	0
augustus_masked-scaffold1204-size20681-abinit-gene-0.1	-0.190632671	0.624165591	-0.61480514	0.132498028	0.424172469	0.71029841	-1.358013768	0.000540266	male_biased	-1.782186237	6.49E-05	male_biased	FBgn0206170	Dvir\GJ19024	0.904146828	0.39257325	Unbiased	FBgn0030029	CG15343	0	0	0	0	0	0	0	0	0	0	0	0	0	0	0	0	0	0	0	0	0
augustus_masked-scaffold1204-size20681-abinit-gene-0.4	-0.624690996	0.382725404	-0.28161192	0.738060482	-0.343079076	0.881351399	-1.801645917	0.005644589	male_biased	-1.458566841	0.017059645	male_biased	FBgn0206289	Dvir\GJ19144	-0.696933802	0.411548457	Unbiased	FBgn0030027	CG1632	0	0	0	0	0	0	0	0	0	0	0	0	0	0	0	0	0	0	0	0	0
augustus_masked-scaffold1207-size77361-abinit-gene-0.2	-0.14326999	0.621206034	-0.906647572	0.010482497	0.763377582	0.269001505	-0.227371085	0.29197549	Unbiased	-0.990748667	0.000597196	male_biased	FBgn0198332	Dvir\GJ11071	-0.708624218	0.54205917	Unbiased	FBgn0026565	Ass	0	0	0	0	0	0	0	0	0	0	0	0	0	0	0	0	0	0	0	1	0
augustus_masked-scaffold12079-size945-abinit-gene-0.0	-0.678138452	0.29678051	-0.081721611	0.921048086	-0.596416841	0.768199487	-1.863704726	0.002555036	male_biased	-1.267287886	0.020821564	male_biased	NA	NA	NA	NA	NA	NA	NA	0	0	0	0	0	0	0	0	0	0	0	0	0	0	0	0	0	0	0	0	0
augustus_masked-scaffold121-size91240-abinit-gene-0.10	0.219937953	0.261676714	0.016179716	0.948603976	0.203758237	0.734056897	-0.088946981	0.546900126	Unbiased	-0.292705218	0.06183534	Unbiased	FBgn0199764	Dvir\GJ12524	-0.623312871	0.567537583	Unbiased	FBgn0035763	CG8602	0	0	0	0	0	0	0	0	0	0	0	0	0	0	0	0	0	0	0	0	0
augustus_masked-scaffold121-size91240-abinit-gene-0.4	-0.702700517	0.378284193	-0.577198639	0.498774811	-0.125501878	0.961179673	-5.707978979	7.53E-06	male_biased	-5.582477101	7.73E-06	male_biased	FBgn0200114	Dvir\GJ12879	3.101881606	1.68E-06	male_biased	FBgn0063498	GstE2	0	0	0	0	0	0	0	0	0	0	0	0	0	0	0	0	0	0	0	0	0
augustus_masked-scaffold121-size91240-abinit-gene-0.6	-0.458423972	0.075015778	-0.194767316	0.44838202	-0.263656656	0.706758969	0.241601251	0.177810395	Unbiased	0.505257907	0.012358056	female_biased	FBgn0200113	Dvir\GJ12878	-0.452740154	0.633813475	Unbiased	FBgn0035866	Arl5	0	0	0	0	0	0	0	0	0	0	0	0	0	0	0	0	0	0	0	0	0
augustus_masked-scaffold121-size91240-abinit-gene-0.8	-0.175035927	0.348515525	-0.03898276	0.87132378	-0.136053167	0.815205803	0.802506997	0.000126972	female_biased	0.938560164	3.29E-05	female_biased	FBgn0200112	Dvir\GJ12877	-0.541390856	0.513191973	Unbiased	FBgn0002909	mus312	0	0	0	0	0	0	0	0	0	0	0	0	0	0	0	0	0	0	0	0	0
augustus_masked-scaffold121-size91240-abinit-gene-0.9	0.172440776	0.411159977	0.144310246	0.540119896	0.02813053	0.966751999	-0.719454344	0.000650194	male_biased	-0.747584875	0.000484185	male_biased	FBgn0200111	Dvir\GJ12876	0.700882393	0.446116848	Unbiased	FBgn0259203	CG42307	0	0	0	0	0	0	0	0	0	0	0	0	0	0	0	0	0	0	0	0	0
augustus_masked-scaffold1210-size16892-abinit-gene-0.1	-0.069862015	0.877717776	-0.848091381	0.063637199	0.778229367	0.468910302	-0.426351551	0.175963095	Unbiased	-1.204580918	0.002023511	male_biased	FBgn0208799	Dvir\GJ21680	-0.460905407	0.731079184	Unbiased	FBgn0034518	CG13430	0	0	0	0	0	0	0	0	0	0	0	0	0	0	0	0	0	0	0	0	0
augustus_masked-scaffold1212-size59540-abinit-gene-0.0	-0.471307132	0.223630429	-0.070679509	0.883245175	-0.400627623	0.733187613	-1.865097611	5.17E-05	male_biased	-1.464469988	0.000303732	male_biased	FBgn0199050	Dvir\GJ11796	0.088117737	0.953173389	Unbiased	FBgn0028886	CG15279	0	0	0	0	0	0	0	0	0	0	0	0	0	0	0	0	0	0	0	0	0
augustus_masked-scaffold1215-size37399-abinit-gene-0.3	-0.309750892	0.217437854	-0.297052805	0.26730792	-0.012698087	0.986558099	0.346370278	0.077798789	Unbiased	0.359068366	0.070513011	Unbiased	FBgn0206685	Dvir\GJ19542	-0.396706889	0.673517723	Unbiased	FBgn0031310	Vps29	0	0	0	0	0	0	0	0	0	0	0	0	0	0	0	0	0	0	0	0	0
augustus_masked-scaffold1216-size31869-abinit-gene-0.5	-0.264735565	0.112694736	-0.153520099	0.3639861	-0.111215467	0.818371492	-0.235752497	0.058944111	Unbiased	-0.12453703	0.29624093	Unbiased	FBgn0205371	Dvir\GJ18206	0.068856463	0.965238134	Unbiased	FBgn0033751	CG8818	0	0	0	0	0	0	0	0	0	0	0	0	0	0	0	0	0	0	0	0	0
augustus_masked-scaffold122-size160112-abinit-gene-1.1	-0.318803199	0.111551973	0.022937497	0.923587908	-0.341740696	0.491723598	0.430705106	0.008739038	female_biased	0.772445802	0.000161823	female_biased	FBgn0209757	Dvir\GJ22653	-0.211543994	0.833844452	Unbiased	FBgn0261641	CG42724	0	0	0	0	0	0	0	0	0	0	0	0	0	0	0	0	0	0	0	0	0
augustus_masked-scaffold122-size160112-abinit-gene-1.2	0.148313396	0.543197836	0.374109211	0.153799669	-0.225795814	0.766264151	0.587997055	0.006263201	female_biased	0.81379287	0.000770246	female_biased	NA	NA	NA	NA	NA	NA	NA	0	0	0	0	0	0	0	0	0	0	0	0	0	0	0	0	0	0	0	0	0
augustus_masked-scaffold1221-size16734-abinit-gene-0.2	-0.579249143	0.100755043	-0.177624288	0.650258405	-0.401624855	0.677328464	1.753606172	2.66E-05	female_biased	2.155231027	4.54E-06	female_biased	FBgn0209526	Dvir\GJ22414	-0.955929195	0.565109041	Unbiased	FBgn0034726	Mes4	0	0	0	0	0	0	0	0	0	0	0	0	0	0	0	0	0	0	0	0	0
augustus_masked-scaffold1225-size45558-abinit-gene-0.0	0.446940852	0.047012536	0.259545946	0.214290607	0.187394905	0.759296995	0.601892094	0.001351686	female_biased	0.414497189	0.013292806	female_biased	FBgn0207222	Dvir\GJ20081	-0.449601275	0.671144161	Unbiased	FBgn0034072	Dg	0	0	0	0	0	0	0	0	0	0	0	0	0	0	0	0	0	0	0	0	0
augustus_masked-scaffold1225-size45558-abinit-gene-0.1	-0.286612003	0.298279951	-0.170017686	0.589958808	-0.116594317	0.899537696	0.188136138	0.368159273	Unbiased	0.304730455	0.15448532	Unbiased	FBgn0209398	Dvir\GJ22285	-1.131396955	0.524530428	Unbiased	FBgn0083983	mRpL34	0	0	0	0	0	0	0	0	0	0	0	0	0	0	0	0	0	0	0	0	0
augustus_masked-scaffold1225-size45558-abinit-gene-0.3	-0.193743623	0.301835989	-0.246047656	0.221037832	0.052304033	0.933604108	0.168695244	0.236665639	Unbiased	0.116391211	0.412618777	Unbiased	FBgn0209399	Dvir\GJ22286	-0.490207723	0.568023053	Unbiased	FBgn0014020	Rho1	0	0	0	0	0	0	0	0	0	0	0	0	0	0	0	0	0	0	0	0	0
augustus_masked-scaffold1227-size26120-abinit-gene-0.0	-0.422881444	0.541134234	-0.341822539	0.664363801	-0.081058905	0.969326845	-0.944029818	0.080540268	Unbiased	-0.862970913	0.10514414	Unbiased	NA	NA	NA	NA	NA	NA	NA	0	0	0	0	0	0	0	0	0	0	0	0	0	0	0	0	0	0	0	0	0
augustus_masked-scaffold1229-size16659-abinit-gene-0.2	-0.596247065	0.093248417	-0.461636778	0.194718757	-0.134610288	0.903867464	-0.009587785	0.970584452	Unbiased	0.125022503	0.616680198	Unbiased	FBgn0205173	Dvir\GJ18008	0.501849948	0.702929432	Unbiased	FBgn0032811	CG10268	0	0	0	0	0	0	0	0	0	0	0	0	0	0	0	0	0	0	0	0	0
augustus_masked-scaffold1229-size16659-abinit-gene-0.5	-0.394586909	0.421397573	-0.980416242	0.070563879	0.585829334	0.679018851	-0.820814501	0.039284405	male_biased	-1.406643835	0.002343325	male_biased	FBgn0205393	Dvir\GJ18231	-0.272610795	0.838771409	Unbiased	FBgn0032810	CG13077	0	0	0	0	0	0	0	0	0	0	0	0	0	0	0	0	0	0	0	0	0
augustus_masked-scaffold123-size100118-abinit-gene-0.0	-0.420114163	0.154522333	-1.668686383	0.000486574	1.248572219	0.075377675	3.495866216	4.61E-08	female_biased	2.247293997	9.05E-07	female_biased	FBgn0203260	Dvir\GJ16075	-1.94772313	0.001042628	female_biased	FBgn0022702	Cht2	0	0	0	0	0	0	0	0	0	0	0	0	0	0	0	0	0	0	0	0	0
augustus_masked-scaffold123-size100118-abinit-gene-0.10	0.000888167	0.997428733	0.511801779	0.056222573	-0.510913612	0.40633236	0.946614699	0.000221385	female_biased	1.457528311	6.43E-06	female_biased	NA	NA	NA	NA	NA	NA	NA	0	0	0	0	0	0	0	0	0	0	0	0	0	0	0	0	0	0	0	0	0
augustus_masked-scaffold123-size100118-abinit-gene-0.12	-0.271712036	0.273289424	-0.730471203	0.015376414	0.458759166	0.483186048	0.144672726	0.441811775	Unbiased	-0.314086441	0.106703335	Unbiased	FBgn0208407	Dvir\GJ21275	-0.503166951	0.564796464	Unbiased	FBgn0035065	CG3589	0	0	0	0	0	0	0	0	0	0	0	0	0	0	0	0	0	0	0	0	0
augustus_masked-scaffold123-size100118-abinit-gene-0.2	-0.891951436	0.029541447	-1.208331768	0.006433837	0.316380332	0.766264151	-0.375746678	0.150345294	Unbiased	-0.69212701	0.016618057	male_biased	FBgn0203241	Dvir\GJ16056	-0.261429287	0.802989169	Unbiased	FBgn0035266	Gk2	0	0	1	0	0	0	0	0	0	0	0	0	0	0	0	0	0	0	0	0	0
augustus_masked-scaffold123-size100118-abinit-gene-0.5	-0.488252989	0.074163581	-0.310030752	0.244743254	-0.178222238	0.816824707	0.078025082	0.679411629	Unbiased	0.25624732	0.17938769	Unbiased	FBgn0208219	Dvir\GJ21085	-0.038540034	0.983462322	Unbiased	FBgn0040666	CG12848	0	0	0	0	0	0	0	0	0	0	0	0	0	0	0	0	0	0	0	0	0
augustus_masked-scaffold1230-size59937-abinit-gene-0.0	0.266320101	0.455863808	-0.150693474	0.732478082	0.417013575	0.698405012	1.95409116	2.32E-05	female_biased	1.537077585	0.00013984	female_biased	NA	NA	NA	NA	NA	NA	NA	0	0	0	0	0	0	0	0	0	0	0	0	0	0	0	0	0	0	0	0	0
augustus_masked-scaffold1230-size59937-abinit-gene-0.4	-0.598668717	0.033308976	-0.436498896	0.097919115	-0.162169821	0.830841369	1.562245965	4.23E-06	female_biased	1.724415786	1.58E-06	female_biased	FBgn0200772	Dvir\GJ13548	-1.045078858	0.156620835	Unbiased	FBgn0036354	Poc1	0	0	0	0	0	0	0	0	0	0	0	0	0	0	0	0	0	0	0	0	0
augustus_masked-scaffold1234-size69784-abinit-gene-0.1	1.78074746	0.059073792	0.504960395	0.593164042	1.275787065	0.571175072	0.923093149	0.139702955	Unbiased	-0.352693917	0.577959964	Unbiased	FBgn0205233	Dvir\GJ18068	-0.424705398	0.79924307	Unbiased	FBgn0001967	NimC3	0	0	0	0	0	0	0	0	0	0	0	0	0	0	0	0	0	0	0	0	0
augustus_masked-scaffold1235-size20481-abinit-gene-0.0	-0.404847313	0.670861579	-0.702441608	0.482645333	0.297594295	0.92473163	-1.611925383	0.034504719	male_biased	-1.909519678	0.016431302	male_biased	FBgn0204772	Dvir\GJ17603	-0.000597531	0.999995072	Unbiased	FBgn0031542	CG15414	0	0	0	0	0	0	0	0	0	0	0	0	0	0	0	0	0	0	0	0	0
augustus_masked-scaffold12352-size925-abinit-gene-0.0	0.607864929	0.446148599	0.77750936	0.36069973	-0.169644431	0.946699403	-1.351610647	0.03652431	male_biased	-1.181966216	0.065782782	Unbiased	FBgn0209581	Dvir\GJ22470	NA	NA	NA	NA	NA	0	0	0	0	0	0	0	0	0	0	0	0	0	0	0	0	0	0	0	0	0
augustus_masked-scaffold1236-size68049-abinit-gene-0.3	0.011365571	0.964282825	0.135011113	0.601345038	-0.123645542	0.863318068	1.381202672	6.81E-06	female_biased	1.504848214	3.03E-06	female_biased	FBgn0198524	Dvir\GJ11263	-0.917218563	0.172197857	Unbiased	FBgn0036187	RIOK1	0	0	0	0	0	0	0	0	0	0	0	0	0	0	0	0	0	0	0	0	0
augustus_masked-scaffold1236-size68049-abinit-gene-0.6	-0.045891585	0.781955634	-0.158591079	0.34985421	0.112699494	0.817132111	-1.506757217	1.60E-07	male_biased	-1.61945671	7.79E-08	male_biased	FBgn0201272	Dvir\GJ14054	0.563640394	0.43515597	Unbiased	FBgn0042138	CG18815	0	0	0	0	0	0	0	0	0	0	0	0	0	0	0	0	0	0	0	0	0
augustus_masked-scaffold1236-size68049-abinit-gene-0.7	-0.184366999	0.37523622	-0.44039573	0.059536417	0.256028731	0.668856231	0.751482674	0.000476894	female_biased	0.495453943	0.007348066	female_biased	FBgn0201271	Dvir\GJ14053	-0.824956054	0.321836743	Unbiased	FBgn0036184	PCID2	0	0	0	0	0	0	0	0	0	0	0	0	0	0	0	0	0	0	0	0	0
augustus_masked-scaffold1237-size54138-abinit-gene-0.3	0.0276902	0.948834262	0.308528037	0.522671503	-0.280837837	0.827199881	3.923957257	2.66E-07	female_biased	4.204795094	1.46E-07	female_biased	FBgn0204176	Dvir\GJ16999	-2.516007981	0.000135466	female_biased	FBgn0029915	CG14434	0	0	0	0	0	0	0	0	0	0	0	0	0	0	0	0	0	0	0	0	0
augustus_masked-scaffold1238-size16567-abinit-gene-0.2	-0.377191254	0.161567863	-0.249309765	0.371450037	-0.127881489	0.878781508	-1.731984686	3.57E-06	male_biased	-1.604103197	6.01E-06	male_biased	FBgn0208340	Dvir\GJ21207	0.986700281	0.299329873	Unbiased	FBgn0013762	Cdk5	0	0	0	0	0	0	0	0	0	0	0	0	0	0	0	0	0	0	0	0	0
augustus_masked-scaffold1238-size16567-abinit-gene-0.3	0.103234084	0.568791992	-0.022317915	0.922112952	0.125551999	0.820288976	-0.581703815	0.000926833	male_biased	-0.707255814	0.000208153	male_biased	FBgn0208295	Dvir\GJ21162	0.165866875	0.89329911	Unbiased	FBgn0034313	CG5726	0	0	0	0	0	0	0	0	0	0	0	0	0	0	0	0	0	0	0	0	0
augustus_masked-scaffold124-size51034-abinit-gene-0.3	-0.03787964	0.933468866	0.654757779	0.130447089	-0.692637419	0.517537988	-1.313850063	0.00099348	male_biased	-0.621212644	0.055012396	Unbiased	FBgn0201567	Dvir\GJ14354	-0.485999349	0.787570885	Unbiased	FBgn0039031	Gbp3	0	0	0	0	0	0	0	0	0	0	0	0	0	0	0	0	0	0	0	0	0
augustus_masked-scaffold1242-size27343-abinit-gene-0.0	0.310502143	0.133026065	0.412604927	0.065110124	-0.102102783	0.87438867	3.836402065	1.23E-09	female_biased	3.938504848	9.00E-10	female_biased	FBgn0206208	Dvir\GJ19063	-2.245103348	5.86E-06	female_biased	FBgn0002873	mud	0	0	0	0	0	0	0	0	0	0	0	0	0	0	0	0	0	0	0	0	0
augustus_masked-scaffold12434-size920-abinit-gene-0.0	0.162906352	0.442864971	-0.062491247	0.813834474	0.225397599	0.727758524	0.579257997	0.00316549	female_biased	0.353860398	0.04162194	female_biased	FBgn0204155	Dvir\GJ16978	0.080537324	0.965377569	Unbiased	FBgn0014411	Vps26	0	0	0	0	0	0	0	0	0	0	0	0	0	0	0	0	0	0	0	0	0
augustus_masked-scaffold1245-size60511-abinit-gene-0.6	-0.320873331	0.377747936	0.460750531	0.243917877	-0.781623861	0.409224081	0.446773863	0.115472693	Unbiased	1.228397724	0.000816696	female_biased	FBgn0199734	Dvir\GJ12494	0.352930699	0.713205452	Unbiased	FBgn0031764	CG9107	0	0	0	0	0	0	0	0	0	0	0	0	0	0	0	0	0	0	0	0	0
augustus_masked-scaffold1246-size55486-abinit-gene-0.0	0.395863275	0.424777291	0.374907849	0.491996794	0.020955426	0.987875414	-1.196510473	0.006612204	male_biased	-1.217465899	0.006277146	male_biased	FBgn0203299	Dvir\GJ16114	-0.072545675	0.958434704	Unbiased	FBgn0031299	CG4629	0	0	0	0	0	0	0	0	0	0	0	0	0	0	0	0	0	0	0	0	0
augustus_masked-scaffold1248-size34368-abinit-gene-0.4	0.191939	0.31231295	0.350052799	0.091217754	-0.1581138	0.788463828	-0.098812198	0.490528151	Unbiased	0.059301602	0.682923014	Unbiased	FBgn0199817	Dvir\GJ12577	-0.007737831	0.996477184	Unbiased	FBgn0264693	ens	0	0	0	0	0	0	0	0	0	0	0	0	0	0	0	0	0	0	0	0	0
augustus_masked-scaffold1249-size52510-abinit-gene-0.6	-0.06775239	0.816968965	0.100822759	0.761320784	-0.168575149	0.847085153	0.084389865	0.685947295	Unbiased	0.252965014	0.228318279	Unbiased	FBgn0204474	Dvir\GJ17301	-0.454205331	0.681122523	Unbiased	FBgn0032597	CG17904	0	0	0	0	0	0	0	0	0	0	0	0	0	0	0	0	0	0	0	0	0
augustus_masked-scaffold1249-size52510-abinit-gene-0.7	-0.142773645	0.59596398	0.281571728	0.321656529	-0.424345373	0.55280249	0.665122275	0.005148528	female_biased	1.089467648	0.000163448	female_biased	FBgn0204473	Dvir\GJ17300	-0.488745054	0.6412276	Unbiased	FBgn0032596	Prosbeta4	0	0	0	0	0	0	0	0	0	0	0	0	0	0	0	0	0	0	0	0	0
augustus_masked-scaffold12583-size910-abinit-gene-0.0	-0.585140348	0.322741881	-0.435548808	0.52165634	-0.14959154	0.939086962	-0.418304982	0.361903965	Unbiased	-0.268713443	0.549037475	Unbiased	NA	NA	NA	NA	NA	NA	NA	0	0	0	0	0	0	0	0	0	0	0	0	0	0	0	0	0	0	0	0	0
augustus_masked-scaffold1260-size49815-abinit-gene-0.0	-0.520307353	0.007688361	-0.098074286	0.536329862	-0.422233067	0.218380503	-3.264749318	2.48E-10	male_biased	-2.842516251	6.21E-10	male_biased	FBgn0201497	Dvir\GJ14282	2.605005272	2.73E-06	male_biased	FBgn0028487	f-cup	0	0	0	0	0	0	0	0	0	0	0	0	0	0	0	0	0	0	0	0	0
augustus_masked-scaffold1260-size49815-abinit-gene-0.10	0.286473056	0.143811582	0.597891183	0.010352445	-0.311418127	0.534710926	-0.325278198	0.033703366	male_biased	-0.01386007	0.924096637	Unbiased	FBgn0201671	Dvir\GJ14460	0.014699762	0.992736683	Unbiased	FBgn0027930	MP1	0	0	0	0	0	0	0	0	0	0	0	0	0	0	0	0	0	0	0	0	0
augustus_masked-scaffold1260-size49815-abinit-gene-0.2	0.509819554	0.013379427	0.227922176	0.179005233	0.281897379	0.500859409	-0.319990378	0.016194158	male_biased	-0.601887756	0.000281198	male_biased	FBgn0201679	Dvir\GJ14468	NA	NA	NA	NA	NA	0	0	0	0	0	0	0	0	0	0	0	0	0	0	0	0	0	0	0	0	0
augustus_masked-scaffold1260-size49815-abinit-gene-0.5	-0.385602841	0.239380782	-0.791959021	0.035982504	0.40635618	0.662229007	0.691648794	0.013613924	female_biased	0.285292614	0.252240336	Unbiased	FBgn0201501	Dvir\GJ14286	-0.758317218	0.3205694	Unbiased	FBgn0039557	CG12259	0	0	0	0	0	0	0	0	0	0	0	0	0	0	0	0	0	0	0	0	0
augustus_masked-scaffold1260-size49815-abinit-gene-0.6	-0.441198529	0.124094095	-0.514240945	0.092372367	0.073042416	0.936847625	1.960592795	2.23E-06	female_biased	1.887550379	2.59E-06	female_biased	FBgn0201675	Dvir\GJ14464	-1.062904323	0.112025894	Unbiased	FBgn0021750	SerRS-m	0	0	0	0	0	0	0	0	0	0	0	0	0	0	0	0	0	0	0	0	0
augustus_masked-scaffold1265-size52839-abinit-gene-0.3	-0.151280922	0.415928539	-0.012383186	0.959678054	-0.138897737	0.81177172	0.720882142	0.000274396	female_biased	0.859779879	6.40E-05	female_biased	FBgn0206128	Dvir\GJ18982	-0.336566533	0.820752593	Unbiased	FBgn0031114	cactin	0	0	0	0	0	0	0	0	0	0	0	0	0	0	0	0	0	0	0	0	0
augustus_masked-scaffold1265-size52839-abinit-gene-0.5	-0.4241846	0.602453176	0.204052193	0.836071023	-0.628236793	0.797127302	-1.883677141	0.008238998	male_biased	-1.255440348	0.052049082	Unbiased	FBgn0206336	Dvir\GJ19191	0.270623364	0.803048041	Unbiased	FBgn0031116	CG1695	0	0	0	0	0	0	0	0	0	0	0	0	0	0	0	0	0	0	0	0	0
augustus_masked-scaffold1266-size48327-abinit-gene-0.4	0.250113836	0.640946045	-0.457541411	0.421449391	0.707655246	0.628666423	-0.60612998	0.134009131	Unbiased	-1.313785227	0.005635049	male_biased	FBgn0211103	Dvir\GJ24016	-0.582426062	0.515546806	Unbiased	FBgn0039297	CG11852	0	0	0	0	0	0	0	0	0	0	0	0	0	0	0	0	0	0	0	0	0
augustus_masked-scaffold1267-size25876-abinit-gene-0.0	0.290078014	0.162845822	0.563483437	0.020070624	-0.273405423	0.628666423	1.610439236	7.52E-07	female_biased	1.883844659	1.86E-07	female_biased	FBgn0205903	Dvir\GJ18751	-1.523865407	0.003208081	female_biased	FBgn0030320	CG2247	0	0	0	0	0	0	0	0	0	0	0	0	0	0	0	0	0	0	0	0	0
augustus_masked-scaffold1267-size25876-abinit-gene-0.1	0.235108173	0.306155772	-0.149487166	0.5704858	0.384595339	0.532877559	1.077188964	6.45E-05	female_biased	0.692593625	0.001691856	female_biased	FBgn0206556	Dvir\GJ19413	-1.02263871	0.175782247	Unbiased	FBgn0030318	rho-4	0	0	0	0	0	0	0	0	0	0	0	0	0	0	0	0	0	0	0	0	0
augustus_masked-scaffold1267-size25876-abinit-gene-0.3	0.760825066	0.069162722	0.094735362	0.845357608	0.666089704	0.512642416	1.144150767	0.001644853	female_biased	0.478061063	0.108579801	Unbiased	NA	NA	NA	NA	NA	NA	NA	0	0	0	0	0	0	0	0	0	0	0	0	0	0	0	0	0	0	0	0	0
augustus_masked-scaffold1269-size43359-abinit-gene-0.1	-0.592439474	0.067412875	-0.957895431	0.010037189	0.365455957	0.660833756	2.166036202	1.72E-06	female_biased	1.800580245	6.27E-06	female_biased	FBgn0202307	Dvir\GJ15110	-0.74875246	0.356115237	Unbiased	FBgn0040010	CG17493	0	0	0	0	0	0	0	0	0	0	0	0	0	0	0	0	0	0	0	0	0
augustus_masked-scaffold1269-size43359-abinit-gene-0.4	0.197885344	0.754756368	0.409968214	0.550230492	-0.21208287	0.918746153	-0.703129954	0.134075426	Unbiased	-0.491047084	0.289836367	Unbiased	FBgn0202297	Dvir\Obp28a	0.053238711	0.984077143	Unbiased	FBgn0011283	Obp28a	0	0	0	0	0	0	0	0	0	0	0	0	0	0	0	0	0	0	0	0	0
augustus_masked-scaffold127-size85436-abinit-gene-0.12	-1.182270486	0.00619045	-1.059472949	0.007494931	-0.122797537	0.906802763	-0.400193809	0.096333487	Unbiased	-0.277396272	0.237256654	Unbiased	FBgn0199017	Dvir\GJ11763	-0.176646697	0.903802438	Unbiased	FBgn0085484	Pdxk	0	0	0	0	0	0	0	0	0	0	0	0	0	0	0	0	0	0	0	0	0
augustus_masked-scaffold127-size85436-abinit-gene-0.9	-0.454088358	0.238022488	-0.393747865	0.344992104	-0.060340493	0.96208237	0.939986012	0.006271147	female_biased	1.000326505	0.004334753	female_biased	FBgn0199020	Dvir\GJ11766	-0.362131621	0.766244147	Unbiased	FBgn0035980	mRRF1	0	0	0	0	0	0	0	0	0	0	0	0	0	0	0	0	0	0	0	0	0
augustus_masked-scaffold1273-size82452-abinit-gene-0.0	-0.318730081	0.254297078	-0.526791964	0.092706272	0.208061883	0.812790752	2.243302132	9.27E-07	female_biased	2.035240248	1.70E-06	female_biased	FBgn0206130	Dvir\GJ18984	-1.050949968	0.387573625	Unbiased	FBgn0004957	por	0	0	0	0	0	0	0	0	0	0	0	0	0	0	0	0	0	0	0	0	0
augustus_masked-scaffold1273-size82452-abinit-gene-0.1	-0.214916826	0.674161793	-1.255404511	0.03431861	1.040487685	0.428072776	1.248169297	0.006233123	female_biased	0.207681612	0.584664174	Unbiased	NA	NA	NA	NA	NA	NA	NA	0	0	0	0	0	0	0	0	0	0	0	0	0	0	0	0	0	0	0	0	0
augustus_masked-scaffold1273-size82452-abinit-gene-0.4	0.575419281	0.087716399	0.477444176	0.161856759	0.097975105	0.92793248	1.228537275	0.000255978	female_biased	1.13056217	0.000477223	female_biased	NA	NA	NA	NA	NA	NA	NA	0	0	0	0	0	0	0	0	0	0	0	0	0	0	0	0	0	0	0	0	0
augustus_masked-scaffold1274-size27350-abinit-gene-0.0	0.198802666	0.455120493	0.316820253	0.264545283	-0.118017587	0.892566338	-0.802815244	0.00160512	male_biased	-0.684797657	0.004503413	male_biased	FBgn0199392	Dvir\GJ12140	0.104299367	0.943179609	Unbiased	FBgn0031771	ND-51	0	0	0	0	0	0	0	0	0	0	0	0	0	0	0	0	0	0	0	0	0
augustus_masked-scaffold1274-size27350-abinit-gene-0.3	-0.359541988	0.059364768	-0.266758461	0.132078892	-0.092783527	0.861826507	-4.521395924	1.10E-10	male_biased	-4.428612397	1.15E-10	male_biased	FBgn0202971	Dvir\GJ15783	3.277841439	7.83E-09	male_biased	FBgn0031774	CG9147	0	0	0	0	0	0	0	0	0	0	0	0	0	0	0	0	0	0	0	0	0
augustus_masked-scaffold1277-size47739-abinit-gene-0.4	-0.241360295	0.230738739	-0.099667863	0.671267639	-0.141692432	0.820496396	1.153076715	1.15E-05	female_biased	1.294769147	3.95E-06	female_biased	FBgn0205830	Dvir\GJ18676	-1.304309157	0.027987488	female_biased	FBgn0264691	Lst8	0	0	0	0	0	0	0	0	0	0	0	0	0	0	0	0	0	0	0	0	0
augustus_masked-scaffold1277-size47739-abinit-gene-0.6	-0.614564414	0.070204994	0.088678732	0.816295153	-0.703243146	0.362491077	0.019185993	0.935732802	Unbiased	0.722429139	0.0076211	female_biased	FBgn0205826	Dvir\GJ18672	-0.824192423	0.325854017	Unbiased	FBgn0029529	CG13365	0	0	0	0	0	0	0	0	0	0	0	0	0	0	0	0	0	0	0	0	0
augustus_masked-scaffold12787-size897-abinit-gene-0.0	-0.29719081	0.208988713	-0.328797538	0.190278547	0.031606729	0.966392029	-0.555215607	0.007070763	male_biased	-0.586822336	0.005180193	male_biased	NA	NA	NA	NA	NA	NA	NA	0	0	0	0	0	0	0	0	0	0	0	0	0	0	0	0	0	0	0	0	0
augustus_masked-scaffold128-size82958-abinit-gene-0.0	0.280435673	0.270065039	0.081959365	0.792075463	0.198476308	0.801017209	-0.909829985	0.000488999	male_biased	-1.108306293	0.000103426	male_biased	FBgn0208611	Dvir\GJ21485	0.028068875	0.988498183	Unbiased	FBgn0051635	CG31635	0	0	0	0	0	0	0	0	0	0	0	0	0	0	0	0	0	0	0	0	0
augustus_masked-scaffold1280-size59912-abinit-gene-0.1	0.293903108	0.300490115	0.401107038	0.190614479	-0.10720393	0.913125792	0.230717318	0.283315836	Unbiased	0.337921247	0.127716479	Unbiased	FBgn0209111	Dvir\GJ21997	-0.830756102	0.186816033	Unbiased	FBgn0034400	CG15099	0	0	0	0	0	0	0	0	0	0	0	0	0	0	0	0	0	0	0	0	0
augustus_masked-scaffold1281-size24832-abinit-gene-0.3	-0.333620636	0.621872063	-0.404115801	0.584982492	0.070495165	0.973974158	-2.859037932	0.000187295	male_biased	-2.929533097	0.000147393	male_biased	FBgn0199832	Dvir\GJ12593	1.799323913	0.007784646	male_biased	FBgn0037028	CG3618	0	0	0	0	0	0	0	0	0	0	0	0	0	0	0	0	0	0	0	0	0
augustus_masked-scaffold1284-size39172-abinit-gene-0.1	0.835081336	0.064163997	0.374330053	0.380862384	0.460751284	0.69209865	-0.882909396	0.01024266	male_biased	-1.343660679	0.000790934	male_biased	FBgn0201379	Dvir\GJ14161	-0.098025601	0.950772898	Unbiased	FBgn0003867	tsl	0	0	0	0	0	0	0	0	0	0	0	0	0	0	0	0	0	0	0	0	0
augustus_masked-scaffold1286-size77674-abinit-gene-0.4	0.075759497	0.795366941	0.326392226	0.272356773	-0.250632729	0.771116411	0.169319839	0.418994437	Unbiased	0.419952568	0.059809861	Unbiased	FBgn0202980	Dvir\GJ15793	-0.732260129	0.251908757	Unbiased	FBgn0027108	Inx2	0	0	0	0	0	0	0	0	0	0	0	0	0	0	0	0	0	0	0	0	0
augustus_masked-scaffold1287-size46851-abinit-gene-0.1	-0.555174947	0.143284344	-0.838865278	0.052880223	0.283690332	0.80713165	2.302332064	8.41E-06	female_biased	2.018641733	1.88E-05	female_biased	FBgn0203813	Dvir\GJ16629	-1.171767973	0.278884176	Unbiased	FBgn0029813	AgmNAT	0	0	0	0	0	0	0	0	0	0	0	0	0	0	0	0	0	0	0	0	0
augustus_masked-scaffold1288-size49607-abinit-gene-0.2	0.042169044	0.861959778	0.369718212	0.123283031	-0.327549168	0.584971234	1.357678767	6.39E-06	female_biased	1.685227935	9.35E-07	female_biased	FBgn0206442	Dvir\GJ19298	-2.359842113	0.000155423	female_biased	FBgn0027602	CG8611	0	0	0	0	0	0	0	0	0	0	0	0	0	0	0	0	0	0	0	0	0
augustus_masked-scaffold129-size187042-abinit-gene-1.10	-0.29154808	0.170886416	0.195784658	0.395953034	-0.487332738	0.353135364	1.883593423	2.86E-07	female_biased	2.370926162	4.11E-08	female_biased	FBgn0044888	Dvir\Nelf-E	-1.057744102	0.125773401	Unbiased	FBgn0017430	Nelf-E	0	0	0	0	0	0	0	0	0	0	0	0	0	0	0	0	0	0	0	0	0
augustus_masked-scaffold129-size187042-abinit-gene-1.9	-0.093566721	0.598748775	-0.42266366	0.034716174	0.329096939	0.470812673	0.955223458	1.63E-05	female_biased	0.62612652	0.000451021	female_biased	FBgn0044889	Dvir\RpL14	-0.887896341	0.126930967	Unbiased	FBgn0017579	RpL14	0	0	0	0	0	0	0	0	0	0	0	0	0	0	1	0	0	0	0	0	0
augustus_masked-scaffold1294-size58738-abinit-gene-0.5	-0.05127509	0.822610734	-0.122024083	0.616392819	0.070748993	0.923555598	1.337156857	5.57E-06	female_biased	1.266407863	7.96E-06	female_biased	FBgn0198572	Dvir\GJ11312	-2.2196383	2.43E-06	female_biased	FBgn0250848	26-29-p	0	0	0	0	0	0	0	0	0	0	0	0	0	0	0	0	0	0	0	0	0
augustus_masked-scaffold1298-size25921-abinit-gene-0.3	0.113531541	0.701721906	0.140625843	0.678431959	-0.027094302	0.977720172	0.621332461	0.012588434	female_biased	0.648426763	0.010483874	female_biased	FBgn0204385	Dvir\GJ17208	-0.370612965	0.864732525	Unbiased	FBgn0259717	CG42371	0	0	0	0	0	0	0	0	0	0	0	0	0	0	0	0	0	0	0	0	0
augustus_masked-scaffold13-size125346-abinit-gene-0.12	0.418895364	0.605332328	0.548570884	0.534769761	-0.129675521	0.96007474	-0.953747659	0.118046514	Unbiased	-0.824072138	0.180088706	Unbiased	NA	NA	NA	NA	NA	NA	NA	0	0	0	0	0	0	0	0	0	0	0	0	0	0	0	0	0	0	0	0	0
augustus_masked-scaffold13-size125346-abinit-gene-0.13	0.49256366	0.422147504	0.657358628	0.31636682	-0.164794968	0.935529039	-1.004073892	0.042948959	male_biased	-0.839278924	0.085172662	Unbiased	FBgn0200754	Dvir\GJ13530	0.193510414	0.861813528	Unbiased	FBgn0036821	CG3961	0	0	0	0	0	0	0	0	0	0	0	0	0	0	0	0	0	0	0	0	0
augustus_masked-scaffold13-size125346-abinit-gene-0.14	0.271960929	0.098024404	0.205294285	0.2111452	0.066666644	0.895620596	0.45525056	0.001728018	female_biased	0.388583916	0.004840031	female_biased	FBgn0199100	Dvir\GJ11846	-0.566113969	0.444116954	Unbiased	FBgn0014075	Uggt	0	0	0	0	0	0	0	0	0	0	0	0	0	0	0	0	0	0	0	0	0
augustus_masked-scaffold13-size125346-abinit-gene-0.16	-0.157157365	0.464153602	0.025889769	0.923924783	-0.183047134	0.782354273	-0.736247846	0.000648604	male_biased	-0.553200713	0.004407191	male_biased	FBgn0199099	Dvir\GJ11845	0.67133934	0.489824259	Unbiased	FBgn0085284	Blos3	0	0	0	0	0	0	0	0	0	0	0	0	0	0	0	0	0	0	0	0	0
augustus_masked-scaffold13-size125346-abinit-gene-0.2	1.245373316	0.123783718	3.611514732	0.002347041	-2.366141417	0.204242202	-2.307119098	0.001841696	male_biased	0.059022319	0.921302315	Unbiased	FBgn0199107	Dvir\GJ11853	-0.738022928	0.496775921	Unbiased	FBgn0036831	CG6839	0	0	0	0	0	0	0	0	0	0	0	0	0	0	0	0	0	0	0	0	0
augustus_masked-scaffold13-size125346-abinit-gene-0.5	-0.032548783	0.86697213	-0.019393462	0.930929561	-0.013155321	0.981374103	0.331661265	0.02261346	female_biased	0.344816586	0.019678504	female_biased	FBgn0200751	Dvir\GJ13527	-0.432786217	0.624879447	Unbiased	FBgn0027057	CSN1b	0	0	0	0	0	0	0	0	0	0	0	0	0	0	0	0	0	0	0	0	0
augustus_masked-scaffold13-size125346-abinit-gene-0.6	-0.409993717	0.212335218	-0.288024756	0.418352088	-0.121968961	0.914208137	0.711711643	0.011402933	female_biased	0.833680604	0.004742588	female_biased	FBgn0199105	Dvir\GJ11851	-0.347004399	0.723209292	Unbiased	FBgn0036827	CG6843	0	0	0	0	0	0	0	0	0	0	0	0	0	0	0	0	0	0	0	0	0
augustus_masked-scaffold13-size125346-abinit-gene-0.8	-0.960437392	0.09570627	-0.089605387	0.902831675	-0.870832005	0.565879657	3.043887106	2.59E-05	female_biased	3.914719111	3.56E-06	female_biased	FBgn0199104	Dvir\GJ11850	0.544553751	0.787883264	Unbiased	FBgn0052625;FBgn0085312	CG32625;CG34283	0	0	0	0	0	0	0	0	0	0	0	0	0	0	0	0	0	0	0	0	0
augustus_masked-scaffold13-size125346-abinit-gene-0.9	-0.121800069	0.379672002	-0.31561177	0.044757157	0.193811701	0.616317451	0.586032901	0.000134562	female_biased	0.3922212	0.002452875	female_biased	FBgn0199103	Dvir\GJ11849	-1.136183768	0.0727337	Unbiased	FBgn0036825	RpL26	0	0	0	0	0	0	0	0	0	0	0	0	0	0	1	0	0	0	0	0	0
augustus_masked-scaffold13-size125346-abinit-gene-1.0	0.03215532	0.88188284	-0.300563538	0.156248199	0.332718858	0.526569331	0.418071177	0.012968152	female_biased	0.085352319	0.567477564	Unbiased	FBgn0199095	Dvir\GJ11841	-0.542218955	0.482589231	Unbiased	FBgn0053969	CG33969	0	0	0	0	0	0	0	0	0	0	0	0	0	0	0	0	0	0	0	0	0
augustus_masked-scaffold13-size125346-abinit-gene-1.2	-1.113245515	0.065088562	-0.025681821	0.969600898	-1.087563694	0.417074372	-3.609484893	4.72E-06	male_biased	-2.521921198	5.80E-05	male_biased	FBgn0199093	Dvir\GJ11839	-0.009622041	0.995519464	Unbiased	FBgn0036984	CG13248	0	0	0	0	0	0	0	0	0	0	0	0	0	0	0	0	0	0	0	0	0
augustus_masked-scaffold13-size125346-abinit-gene-1.4	-0.60198217	0.054392376	-0.483201427	0.101505885	-0.118780742	0.895325558	-1.431937402	2.49E-05	male_biased	-1.31315666	4.59E-05	male_biased	FBgn0199096	Dvir\GJ11842	1.045024236	0.101465283	Unbiased	FBgn0027565	CG5498	0	0	0	0	0	0	0	0	0	0	0	0	0	0	0	0	0	0	0	0	0
augustus_masked-scaffold130-size166479-abinit-gene-0.1	-0.61169194	0.201998056	-0.028925906	0.961927271	-0.582766034	0.662229007	-1.430471497	0.001707484	male_biased	-0.847705463	0.030051476	male_biased	FBgn0207966	Dvir\GJ20829	-0.117825229	0.942670631	Unbiased	FBgn0033446	CG1648	0	0	0	0	0	0	0	0	0	0	0	0	0	0	0	0	0	0	0	0	0
augustus_masked-scaffold130-size166479-abinit-gene-0.4	0.218585122	0.541855225	-0.14713606	0.724864189	0.365721183	0.737959926	-1.385250965	0.000283403	male_biased	-1.750972147	4.52E-05	male_biased	FBgn0207964	Dvir\GJ20827	0.371435087	0.709629583	Unbiased	FBgn0033448	hebe	0	0	0	0	0	0	0	0	0	0	0	0	0	0	0	0	0	0	0	0	0
augustus_masked-scaffold130-size166479-abinit-gene-1.10	-0.489672013	0.134856518	-0.747814487	0.069846258	0.258142474	0.809446688	5.146256985	9.82E-09	female_biased	4.888114511	1.02E-08	female_biased	FBgn0208642	Dvir\GJ21522	-3.104038911	2.36E-06	female_biased	FBgn0033890	Ctf4	0	0	0	0	0	0	0	0	0	0	0	0	0	0	0	0	0	0	0	0	0
augustus_masked-scaffold130-size166479-abinit-gene-1.5	-0.066116466	0.705007805	0.129524263	0.495506012	-0.195640729	0.699120065	0.700216191	0.000171317	female_biased	0.89585692	2.15E-05	female_biased	FBgn0207956	Dvir\GJ20819	0.020887962	0.989007344	Unbiased	FBgn0034184	CG9646	0	0	0	0	0	0	0	0	0	0	0	0	0	0	0	0	0	0	0	0	0
augustus_masked-scaffold1301-size46449-abinit-gene-0.1	-0.688707714	0.080959634	-0.524524586	0.176387271	-0.164183128	0.889664935	-0.953635414	0.003908797	male_biased	-0.789452286	0.011465675	male_biased	FBgn0201643	Dvir\GJ14432	NA	NA	NA	NA	NA	0	0	0	0	0	0	0	0	0	0	0	0	0	0	0	0	0	0	0	0	0
augustus_masked-scaffold1301-size46449-abinit-gene-0.7	-0.62469543	0.049274287	-0.133676979	0.683275271	-0.491018451	0.508593169	1.224352628	0.000104901	female_biased	1.715371079	6.15E-06	female_biased	FBgn0201632	Dvir\GJ14421	NA	NA	NA	NA	NA	0	0	0	0	0	0	0	0	0	0	0	0	0	0	0	0	0	0	0	0	0
augustus_masked-scaffold1301-size46449-abinit-gene-0.8	-0.344745717	0.202153707	-0.049878099	0.882829893	-0.294867617	0.710761915	2.355675683	3.79E-07	female_biased	2.6505433	1.34E-07	female_biased	FBgn0069459	Dvir\mod(mdg4)	-1.374447882	0.02164032	female_biased	FBgn0002781;FBgn0261837	mod(mdg4);pre-mod(mdg4)-T	0	0	0	0	0	0	0	0	0	0	0	0	0	0	0	0	0	0	0	0	0
augustus_masked-scaffold1302-size31150-abinit-gene-0.2	-0.741031245	0.07383386	-1.20294555	0.011013626	0.461914305	0.668856231	1.092066972	0.002305622	female_biased	0.630152667	0.040098704	female_biased	FBgn0203134	Dvir\GJ15948	-1.051747318	0.235850431	Unbiased	FBgn0027259	Kmn1	0	0	0	0	0	0	0	0	0	0	0	0	0	0	0	0	0	0	0	0	0
augustus_masked-scaffold1302-size31150-abinit-gene-0.4	0.053508101	0.85841815	-0.249193811	0.397071658	0.302701911	0.71029841	1.835542971	3.27E-06	female_biased	1.53284106	1.28E-05	female_biased	FBgn0203135	Dvir\GJ15949	-1.939100547	6.38E-05	female_biased	FBgn0003277	RpII215	0	0	0	0	0	0	0	0	0	0	0	0	0	0	0	0	0	0	0	0	0
augustus_masked-scaffold1303-size100410-abinit-gene-0.1	-0.208781437	0.690731162	-0.148733319	0.814209857	-0.060048118	0.970080868	-0.657465118	0.100313808	Unbiased	-0.597417	0.133919987	Unbiased	FBgn0206646	Dvir\GJ19503	NA	NA	NA	NA	NA	0	0	0	0	0	0	0	0	0	0	0	0	0	0	0	0	0	0	0	0	0
augustus_masked-scaffold1303-size100410-abinit-gene-0.2	-0.386400815	0.263846913	-0.27538616	0.469342299	-0.111014654	0.925758817	-0.12802736	0.625334434	Unbiased	-0.017012706	0.949110866	Unbiased	FBgn0205801	Dvir\GJ18647	-0.685224734	0.74680788	Unbiased	FBgn0029771	CG12730	0	0	0	0	0	0	0	0	0	0	0	0	0	0	0	0	0	0	0	0	0
augustus_masked-scaffold1305-size60285-abinit-gene-0.1	1.188776664	0.030728418	1.538271459	0.008458084	-0.349494795	0.804374457	-1.021573112	0.009882261	male_biased	-0.672078317	0.066316227	Unbiased	FBgn0202657	Dvir\GJ15464	-0.396058373	0.783895483	Unbiased	FBgn0025595	AkhR	0	0	0	0	0	0	0	0	0	0	0	0	0	0	0	0	0	0	0	0	0
augustus_masked-scaffold1305-size60285-abinit-gene-0.2	-0.107324358	0.668067952	0.294608904	0.267569436	-0.401933262	0.542891234	1.658698209	3.18E-06	female_biased	2.060631471	4.69E-07	female_biased	FBgn0199694	Dvir\GJ12452	-1.018526081	0.097860127	Unbiased	FBgn0031851	Aatf	0	0	0	0	0	0	0	0	0	0	0	0	0	0	0	0	0	0	0	0	0
augustus_masked-scaffold1305-size60285-abinit-gene-0.5	0.775407675	0.016258436	0.646704924	0.02886865	0.128702751	0.87438867	1.484214658	9.59E-06	female_biased	1.355511907	1.93E-05	female_biased	FBgn0199705	Dvir\GJ12463	-1.035967211	0.094031322	Unbiased	FBgn0046704	Liprin-alpha	0	0	0	0	0	0	0	0	0	0	0	0	0	0	0	0	0	0	0	0	0
augustus_masked-scaffold1306-size57921-abinit-gene-0.3	-0.203529293	0.282703787	-0.28401215	0.167254059	0.080482857	0.899317177	0.471363194	0.005635189	female_biased	0.390880337	0.015959379	female_biased	FBgn0206125	Dvir\GJ18979	-0.745219777	0.320262646	Unbiased	FBgn0031119	CG1812	0	0	0	0	0	0	0	0	0	0	0	0	0	0	0	0	0	0	0	0	0
augustus_masked-scaffold1306-size57921-abinit-gene-0.5	-0.200404277	0.353972971	-0.269291787	0.255191237	0.06888751	0.92724116	1.932395273	3.41E-07	female_biased	1.863507763	3.81E-07	female_biased	FBgn0206340	Dvir\GJ19195	-1.510932126	0.047348809	female_biased	FBgn0027791	O-fut2	0	0	0	0	0	0	0	0	0	0	0	0	0	0	0	0	0	0	0	0	0
augustus_masked-scaffold1306-size57921-abinit-gene-0.6	-0.08530737	0.720508274	-0.383083452	0.125409425	0.297776082	0.651855578	-0.554771136	0.006736815	male_biased	-0.852547218	0.000376119	male_biased	FBgn0206341	Dvir\GJ19196	0.151693693	0.896012216	Unbiased	FBgn0266284	Ns3	0	0	0	0	0	0	0	0	0	0	0	0	0	0	0	0	0	0	0	0	0
augustus_masked-scaffold1307-size30199-abinit-gene-0.2	-0.545490499	0.077272094	-0.038894081	0.914925788	-0.506596419	0.500859409	1.137194024	0.000209445	female_biased	1.643790443	1.01E-05	female_biased	FBgn0210471	Dvir\GJ23370	-1.350886096	0.015409841	female_biased	FBgn0037700	CG8149	0	0	0	0	0	0	0	0	0	0	0	0	0	0	0	0	0	0	0	0	0
augustus_masked-scaffold1307-size30199-abinit-gene-0.6	-0.421062295	0.179672255	-0.354150476	0.279698576	-0.066911819	0.945476079	-0.208535276	0.367207447	Unbiased	-0.141623457	0.541311605	Unbiased	FBgn0210944	Dvir\GJ23849	0.644361258	0.403585829	Unbiased	FBgn0039212	Syx18	0	0	0	0	0	0	0	0	0	0	0	0	0	0	0	0	0	0	0	0	0
augustus_masked-scaffold1308-size50724-abinit-gene-0.0	-0.354170121	0.24968084	-0.429305579	0.205921111	0.075135457	0.941338059	2.505527007	8.69E-07	female_biased	2.43039155	9.22E-07	female_biased	FBgn0206349	Dvir\GJ19204	-3.240549035	5.04E-11	female_biased	FBgn0026144	CBP	0	0	0	0	0	0	0	0	0	0	0	0	0	0	0	0	0	0	0	0	0
augustus_masked-scaffold1308-size50724-abinit-gene-0.2	-0.044164831	0.849550764	-0.109159753	0.661230347	0.064994922	0.929044763	1.188673372	1.43E-05	female_biased	1.123678449	2.08E-05	female_biased	FBgn0206348	Dvir\GJ19203	-0.564871722	0.558125888	Unbiased	FBgn0040334	Tsp3A	0	0	0	0	0	0	0	0	0	0	0	0	0	0	0	0	0	0	0	0	0
augustus_masked-scaffold1312-size64442-abinit-gene-0.3	-1.04731104	0.071359346	-0.54830352	0.326103313	-0.49900752	0.759662134	-0.797967021	0.055933183	Unbiased	-0.298959501	0.444701832	Unbiased	FBgn0209355	Dvir\GJ22242	-0.976993814	0.390399713	Unbiased	FBgn0034275	CG5002	0	0	0	0	0	0	0	0	0	0	0	0	0	0	0	0	0	0	0	0	0
augustus_masked-scaffold1312-size64442-abinit-gene-0.4	-0.421339345	0.202453828	-0.599552774	0.094024794	0.178213429	0.864569748	0.734185093	0.009876537	female_biased	0.555971664	0.03753269	female_biased	FBgn0209354	Dvir\GJ22241	2.824065156	0.000356532	male_biased	NA	NA	0	0	0	0	0	0	0	0	0	0	0	0	0	0	0	0	0	0	0	0	0
augustus_masked-scaffold1313-size21982-abinit-gene-0.0	-0.176626227	0.731474507	0.012578132	0.985699313	-0.189204359	0.909790881	-1.569413344	0.001145018	male_biased	-1.380208985	0.002670459	male_biased	NA	NA	NA	NA	NA	NA	NA	0	0	0	0	0	0	0	0	0	0	0	0	0	0	0	0	0	0	0	0	0
augustus_masked-scaffold1314-size49432-abinit-gene-0.0	-0.127162681	0.555644486	0.159413452	0.506042905	-0.286576133	0.631566406	0.693216761	0.000980334	female_biased	0.979792894	6.78E-05	female_biased	FBgn0197814	Dvir\GJ10534	-2.07861723	0.007284489	female_biased	FBgn0039627	CG11837	0	0	0	0	0	0	0	0	0	0	0	0	0	0	0	0	0	0	0	0	0
augustus_masked-scaffold1314-size49432-abinit-gene-0.2	-0.556624342	0.069326308	-0.544370321	0.07406985	-0.012254021	0.987534185	0.166726592	0.42318043	Unbiased	0.178980613	0.389538201	Unbiased	FBgn0197898	Dvir\GJ10619	-1.658540968	0.106472667	Unbiased	FBgn0265351	nac	0	0	0	0	0	0	0	0	0	0	0	0	0	0	0	0	0	0	0	0	0
augustus_masked-scaffold1314-size49432-abinit-gene-0.5	-0.82403649	0.015058108	-0.568405583	0.052880223	-0.255630907	0.757312233	-0.509778504	0.019785123	male_biased	-0.254147598	0.203667902	Unbiased	FBgn0197810	Dvir\GJ10530	-0.374959891	0.763472201	Unbiased	FBgn0051463	CG31463	0	0	0	0	0	0	0	0	0	0	0	0	0	0	0	0	0	0	0	0	0
augustus_masked-scaffold1315-size72164-abinit-gene-0.4	0.289716908	0.112242926	0.171855348	0.353016745	0.11786156	0.827059925	1.752222989	9.87E-08	female_biased	1.634361429	1.43E-07	female_biased	FBgn0199173	Dvir\GJ11920	-2.084338519	4.97E-05	female_biased	FBgn0037137	Nopp140	0	0	0	0	0	0	0	0	0	0	0	0	0	0	0	0	0	0	0	0	0
augustus_masked-scaffold1317-size67552-abinit-gene-0.7	-0.923578828	0.217437854	-0.202119363	0.825812634	-0.721459465	0.756695287	-0.95081046	0.099848662	Unbiased	-0.229350995	0.682232743	Unbiased	FBgn0205696	Dvir\GJ18538	0.515615945	0.496775921	Unbiased	FBgn0030362	regucalcin	0	0	0	0	0	0	0	0	0	0	0	0	0	0	0	0	0	0	0	0	0
augustus_masked-scaffold1318-size52908-abinit-gene-0.4	-0.529926306	0.756464926	-1.783235754	0.333037789	1.253309447	0.80879959	0.602664021	0.636826497	Unbiased	-0.650645427	0.601095046	Unbiased	FBgn0207804	Dvir\GJ20666	1.27496743	0.154637183	Unbiased	FBgn0034511	GNBP-like3	0	0	0	0	0	0	0	0	0	0	0	0	0	0	0	0	0	0	0	0	0
augustus_masked-scaffold1319-size40510-abinit-gene-0.2	-0.667061781	0.017177796	-0.298622993	0.208494853	-0.368438788	0.530443445	0.313879073	0.071495079	Unbiased	0.68231786	0.001317408	female_biased	FBgn0210761	Dvir\GJ23664	0.1556749	0.919584758	Unbiased	FBgn0051673	CG31673	0	0	0	0	0	0	0	0	0	0	0	0	1	0	0	0	0	0	0	0	0
augustus_masked-scaffold1319-size40510-abinit-gene-0.3	-0.907885512	0.020359544	-0.882625452	0.017610632	-0.02526006	0.979916827	-0.508537859	0.042075016	male_biased	-0.483277799	0.052938171	Unbiased	FBgn0210750	Dvir\GJ23653	0.039603372	0.97763338	Unbiased	FBgn0032889	CG9331	0	0	0	0	0	0	0	0	0	1	0	0	0	0	0	0	0	0	0	0	0
augustus_masked-scaffold1319-size40510-abinit-gene-0.6	-0.370481192	0.220520624	-0.48382732	0.13308996	0.113346128	0.91211756	-0.80669273	0.003423815	male_biased	-0.920038858	0.001429036	male_biased	FBgn0210728	Dvir\GJ23631	-0.182715106	0.876608008	Unbiased	FBgn0032886	CG9328	0	0	0	0	0	0	0	0	0	0	0	0	0	0	0	0	0	0	0	0	0
augustus_masked-scaffold1319-size40510-abinit-gene-0.7	-0.316841826	0.243068459	-0.452516926	0.118841835	0.1356751	0.876940607	-1.497634886	1.58E-05	male_biased	-1.633309986	7.07E-06	male_biased	NA	NA	NA	NA	NA	NA	NA	0	0	0	0	0	0	0	0	0	0	0	0	0	0	0	0	0	0	0	0	0
augustus_masked-scaffold132-size58653-abinit-gene-0.4	-0.778402632	0.107442229	-0.385057963	0.43266116	-0.393344669	0.778676665	-1.395895484	0.001510996	male_biased	-1.002550815	0.010867669	male_biased	FBgn0203386	Dvir\GJ16201	-0.460219894	0.774387057	Unbiased	FBgn0051974	CG31974	0	0	0	0	0	0	0	0	0	0	0	0	0	0	0	0	0	0	0	0	0
augustus_masked-scaffold1321-size54054-abinit-gene-0.1	-0.965356069	0.010886817	-1.151641405	0.003333406	0.186285336	0.835568373	-1.311377202	7.18E-05	male_biased	-1.497662538	2.22E-05	male_biased	FBgn0200172	Dvir\GJ12938	-0.164431965	0.895207237	Unbiased	FBgn0035673	CG6602	0	0	0	0	0	0	0	0	0	0	0	0	0	0	0	0	0	0	0	0	0
augustus_masked-scaffold1321-size54054-abinit-gene-0.10	0.021876544	0.917148017	-0.125655992	0.549744186	0.147532536	0.798275898	-0.873261606	5.97E-05	male_biased	-1.020794142	1.52E-05	male_biased	NA	NA	NA	NA	NA	NA	NA	0	0	0	0	0	0	0	0	0	0	0	0	0	0	0	0	0	0	0	0	0
augustus_masked-scaffold1321-size54054-abinit-gene-0.11	0.033125602	0.870041364	0.429082478	0.040834474	-0.395956876	0.402032567	0.850585546	6.31E-05	female_biased	1.246542422	2.43E-06	female_biased	NA	NA	NA	NA	NA	NA	NA	0	0	0	0	0	0	0	0	0	0	0	0	0	0	0	0	0	0	0	0	0
augustus_masked-scaffold1321-size54054-abinit-gene-0.4	0.015192997	0.942102107	-0.094833702	0.660654356	0.110026698	0.851852976	0.764181609	0.000165459	female_biased	0.654154911	0.000516912	female_biased	FBgn0199677	Dvir\GJ12435	-0.920766809	0.161888158	Unbiased	FBgn0011016	SsRbeta	0	0	0	0	0	0	0	0	0	0	0	0	0	0	0	0	0	0	0	0	0
augustus_masked-scaffold1321-size54054-abinit-gene-0.7	-0.228667818	0.268102158	0.145090106	0.534031414	-0.373757924	0.496187121	2.062039325	1.32E-07	female_biased	2.435797249	3.12E-08	female_biased	FBgn0200175	Dvir\GJ12941	-2.152051053	3.91E-06	female_biased	FBgn0002183	dre4	0	0	0	0	0	0	0	0	0	0	0	0	0	0	0	0	0	0	0	0	0
augustus_masked-scaffold1321-size54054-abinit-gene-0.9	0.333415523	0.138724382	0.147328937	0.547292865	0.186086586	0.781603913	0.749614636	0.000607388	female_biased	0.563528051	0.004192874	female_biased	FBgn0199674	Dvir\GJ12432	-0.141831792	0.904235945	Unbiased	FBgn0035285	CG12025	0	0	0	0	0	0	0	0	0	0	0	0	0	0	0	0	0	0	0	0	0
augustus_masked-scaffold1325-size50434-abinit-gene-0.0	0.631425186	0.013961351	0.536298541	0.021541282	0.095126645	0.881605225	1.878089272	1.79E-07	female_biased	1.782962627	2.26E-07	female_biased	FBgn0210215	Dvir\GJ23113	-1.43924328	0.009816436	female_biased	FBgn0263396	sqd	0	0	0	0	0	0	0	0	0	0	0	0	0	0	0	0	0	0	0	0	0
augustus_masked-scaffold1326-size36164-abinit-gene-0.1	-0.358213709	0.038851483	-0.532703636	0.00578048	0.174489927	0.687812163	0.325455378	0.01101845	female_biased	0.150965451	0.185428584	Unbiased	FBgn0205933	Dvir\GJ18782	-0.471364841	0.659716561	Unbiased	FBgn0064116	CG33713	0	0	0	0	0	0	0	0	0	0	0	0	0	0	0	0	0	0	0	0	0
augustus_masked-scaffold1326-size36164-abinit-gene-0.5	-0.053553604	0.836038501	0.423912347	0.106479456	-0.477465951	0.44002152	0.832934227	0.000602267	female_biased	1.310400178	1.63E-05	female_biased	FBgn0206160	Dvir\GJ19014	-0.968414863	0.136013087	Unbiased	FBgn0261931	CG42797	0	0	0	0	0	0	0	0	0	0	0	0	0	0	0	0	0	0	0	0	0
augustus_masked-scaffold1326-size36164-abinit-gene-0.7	0.178311928	0.335205858	-0.029111891	0.902489484	0.207423819	0.710761915	1.315846516	2.04E-06	female_biased	1.108422697	7.85E-06	female_biased	NA	NA	NA	NA	NA	NA	NA	0	0	0	0	0	0	0	0	0	0	0	0	0	0	0	0	0	0	0	0	0
augustus_masked-scaffold1327-size27651-abinit-gene-0.2	0.055135269	0.870893244	-0.255695751	0.447726205	0.310831021	0.746037098	0.339225973	0.150612622	Unbiased	0.028394953	0.905361962	Unbiased	FBgn0211778	Dvir\GJ24702	-0.835728201	0.538356696	Unbiased	FBgn0038590	CG12320	0	0	0	0	0	0	0	0	0	0	0	0	0	0	0	0	0	0	0	0	0
augustus_masked-scaffold1335-size122246-abinit-gene-0.5	0.09074371	0.626746196	0.304532021	0.126263228	-0.21378831	0.693494271	0.882381315	4.89E-05	female_biased	1.096169625	7.49E-06	female_biased	FBgn0202293	Dvir\GJ15094	-0.703137632	0.323965622	Unbiased	FBgn0025186	ari-2	0	0	0	0	0	0	0	0	0	0	0	0	0	0	0	0	0	0	0	0	0
augustus_masked-scaffold1337-size29805-abinit-gene-0.0	-1.200074172	0.133634259	-0.280674409	0.742599777	-0.919399763	0.660072524	-2.66211708	0.000658623	male_biased	-1.742717317	0.007641178	male_biased	FBgn0210307	Dvir\GJ23205	1.913974951	0.021029845	male_biased	FBgn0259823	CG42404	0	0	0	0	0	0	0	0	0	0	0	0	0	0	0	0	0	0	0	0	0
augustus_masked-scaffold1337-size29805-abinit-gene-0.6	0.172146087	0.475625013	0.315093765	0.223632714	-0.142947678	0.851852976	0.041684112	0.821413693	Unbiased	0.18463179	0.31396383	Unbiased	FBgn0210311	Dvir\GJ23209	-1.100726127	0.091929312	Unbiased	FBgn0038313	CG4338	0	0	0	0	0	0	0	0	0	0	0	0	0	0	0	0	0	0	0	0	0
augustus_masked-scaffold1339-size17590-abinit-gene-0.1	-0.743079398	0.021015714	-0.038602062	0.907372281	-0.704477337	0.260083985	1.507497374	1.08E-05	female_biased	2.21197471	4.06E-07	female_biased	FBgn0199845	Dvir\GJ12606	-0.915388998	0.240541658	Unbiased	FBgn0036641	Smn	0	0	0	0	0	0	0	0	0	0	0	0	0	0	0	0	0	0	0	0	0
augustus_masked-scaffold1340-size44000-abinit-gene-0.1	0.605097549	0.476852444	0.620542899	0.508034963	-0.01544535	0.995156349	-1.029569868	0.114584042	Unbiased	-1.014124518	0.129302062	Unbiased	FBgn0209535	Dvir\GJ22423	0.086927652	0.968603896	Unbiased	FBgn0034413	CG15115	0	0	0	0	0	0	0	0	0	0	0	0	0	0	0	0	0	0	0	0	0
augustus_masked-scaffold1341-size51629-abinit-gene-0.0	0.140123235	0.884421422	-0.712052792	0.453675058	0.852176027	0.757312233	-0.89804184	0.179576524	Unbiased	-1.750217867	0.019890126	male_biased	NA	NA	NA	NA	NA	NA	NA	0	0	0	0	0	0	0	0	0	0	0	0	0	0	0	0	0	0	0	0	0
augustus_masked-scaffold1343-size47091-abinit-gene-0.0	-1.133210017	0.012315773	-1.509537841	0.002275705	0.376327824	0.710761915	-1.047252105	0.001508058	male_biased	-1.423579929	0.00015953	male_biased	FBgn0211115	Dvir\GJ24028	0.563975642	0.61455487	Unbiased	FBgn0032400	CG6770	0	0	0	0	0	0	0	0	0	0	0	0	0	0	0	0	0	0	0	0	0
augustus_masked-scaffold1343-size47091-abinit-gene-0.1	-0.428787217	0.324584043	-0.858839443	0.085311973	0.430052226	0.759116207	1.619258708	0.000511123	female_biased	1.189206482	0.003542775	female_biased	FBgn0211104	Dvir\GJ24017	-1.118656855	0.407646991	Unbiased	FBgn0032401	Plzf	0	0	0	0	0	0	0	0	0	0	0	0	0	0	0	0	0	0	0	0	0
augustus_masked-scaffold1343-size47091-abinit-gene-0.4	0.119429222	0.57953209	0.360630327	0.11895185	-0.241201105	0.703530077	0.962328194	8.00E-05	female_biased	1.2035293	1.20E-05	female_biased	FBgn0211093	Dvir\GJ24006	-1.311221603	0.031420004	female_biased	FBgn0028425	JhI-21	0	0	0	0	0	0	0	0	0	0	0	0	0	0	0	0	0	0	0	0	0
augustus_masked-scaffold135-size175197-abinit-gene-1.11	-0.217128294	0.440186861	0.218506671	0.491209621	-0.435634966	0.574385371	1.509235668	2.31E-05	female_biased	1.944870634	2.68E-06	female_biased	FBgn0198150	Dvir\GJ10882	-0.699521015	0.339489204	Unbiased	FBgn0260243	E(var)3-9	0	0	0	0	0	0	0	0	0	0	0	0	0	0	0	0	0	0	0	0	0
augustus_masked-scaffold135-size175197-abinit-gene-1.12	-0.15452726	0.398455875	-0.103734349	0.621120896	-0.050792911	0.933604108	0.280261188	0.055047768	Unbiased	0.331054099	0.029118372	female_biased	FBgn0197587	Dvir\GJ10301	-0.510221377	0.627122896	Unbiased	FBgn0037648	CG11975	0	0	0	0	0	0	0	0	0	0	0	0	0	0	0	0	0	0	0	0	0
augustus_masked-scaffold135-size175197-abinit-gene-1.14	-0.457259083	0.129801358	0.151129765	0.661230347	-0.608388848	0.41766079	2.457814728	5.73E-07	female_biased	3.066203576	9.36E-08	female_biased	FBgn0197588	Dvir\GJ10302	-1.460231861	0.064885445	Unbiased	FBgn0037652	CG11980	0	0	0	0	0	0	0	0	0	0	0	0	0	0	0	0	0	0	0	0	0
augustus_masked-scaffold135-size175197-abinit-gene-1.4	0.09562216	0.476852444	-0.097886109	0.514336543	0.193508269	0.601197531	0.771292592	1.07E-05	female_biased	0.577784323	0.000108746	female_biased	FBgn0198154	Dvir\GJ10886	-1.304984363	0.065313481	Unbiased	FBgn0037874	Tctp	0	0	0	0	0	0	0	0	0	0	0	0	0	0	0	0	0	0	0	0	0
augustus_masked-scaffold135-size175197-abinit-gene-1.5	-0.394232564	0.059872931	-0.702666728	0.004516186	0.308434164	0.532056727	0.2045368	0.151074482	Unbiased	-0.103897364	0.456335637	Unbiased	FBgn0197584	Dvir\GJ10298	-0.036579056	0.983258304	Unbiased	FBgn0039335	Vps33B	0	0	0	0	0	0	0	0	0	0	0	0	0	0	0	0	0	0	0	0	0
augustus_masked-scaffold135-size175197-abinit-gene-1.6	-0.429092337	0.188034482	-0.167096087	0.659679975	-0.26199625	0.794725506	2.072746592	5.35E-06	female_biased	2.334742842	1.79E-06	female_biased	FBgn0198153	Dvir\GJ10885	-1.577985919	0.009041796	female_biased	FBgn0039336	CG4553	0	0	0	0	0	0	0	0	0	0	0	0	0	0	0	0	0	0	0	0	0
augustus_masked-scaffold135-size175197-abinit-gene-1.7	-0.805018381	0.054553866	-0.584349729	0.142179009	-0.220668652	0.851130365	0.761854285	0.014949927	female_biased	0.982522937	0.003538102	female_biased	FBgn0197585	Dvir\GJ10299	-0.76862752	0.438371286	Unbiased	FBgn0039337	MED28	0	0	0	0	0	0	0	0	0	0	0	0	0	0	0	0	0	0	0	0	0
augustus_masked-scaffold135-size175197-abinit-gene-1.8	-0.443027909	0.100831378	-0.017648167	0.957183752	-0.425379743	0.528004464	0.71108874	0.002573258	female_biased	1.136468483	8.06E-05	female_biased	NA	NA	NA	NA	NA	NA	NA	0	0	0	0	0	0	0	0	0	0	0	0	0	0	0	0	0	0	0	0	0
augustus_masked-scaffold135-size175197-abinit-gene-1.9	0.206141659	0.271761403	0.299292167	0.139102065	-0.093150509	0.877853853	0.716623603	0.000298855	female_biased	0.809774112	0.000109585	female_biased	FBgn0198151	Dvir\GJ10883	-0.280727382	0.813223754	Unbiased	FBgn0039338	XNP	0	0	0	0	0	0	0	0	0	0	0	0	0	0	0	0	0	0	0	0	0
augustus_masked-scaffold1350-size55727-abinit-gene-0.1	0.601117515	0.45870984	-0.42026834	0.639500743	1.021385855	0.652517247	-2.835009885	0.000741442	male_biased	-3.85639574	9.85E-05	male_biased	FBgn0206888	Dvir\GJ19746	0.536833805	0.645872245	Unbiased	FBgn0004607	zfh2	0	0	0	0	0	0	0	0	0	0	0	0	0	0	0	0	0	0	0	0	0
augustus_masked-scaffold1352-size78457-abinit-gene-0.0	0.769087912	0.065223022	0.694541051	0.086780746	0.074546861	0.949332953	0.30580934	0.272801835	Unbiased	0.231262479	0.408729253	Unbiased	FBgn0201229	Dvir\GJ14011	-0.710875265	0.278862671	Unbiased	FBgn0284221	Sema5c	0	0	0	0	0	0	0	0	0	0	0	0	0	0	0	0	0	0	0	0	0
augustus_masked-scaffold1355-size29320-abinit-gene-0.0	0.247908064	0.234829583	0.218917282	0.324895472	0.028990782	0.965617161	-0.246696782	0.123686753	Unbiased	-0.275687564	0.091991411	Unbiased	FBgn0206302	Dvir\GJ19157	-0.194127071	0.85153111	Unbiased	FBgn0001186	Hex-A	0	0	0	0	0	0	0	0	0	0	0	0	0	0	0	0	0	0	0	0	0
augustus_masked-scaffold1357-size61666-abinit-gene-0.0	-4.868748068	0.004105751	-1.894218767	0.086470083	-2.974529301	0.225113608	-1.346214834	0.097498496	Unbiased	1.628314466	0.04045966	female_biased	FBgn0209590	Dvir\GJ22479	-1.57652698	0.15478677	Unbiased	FBgn0010385	Def	0	0	0	0	0	0	0	0	0	0	0	0	0	0	0	0	0	0	0	0	0
augustus_masked-scaffold1357-size61666-abinit-gene-0.5	-0.670853841	0.229125487	-0.416263685	0.49207365	-0.254590156	0.887881962	-1.457045533	0.004110792	male_biased	-1.202455378	0.011900778	male_biased	FBgn0013078	Dvir\Fmrf	0.064202323	0.977928816	Unbiased	FBgn0000715	FMRFa	0	0	0	0	0	0	0	0	0	0	0	0	0	0	0	0	0	0	0	0	0
augustus_masked-scaffold13610-size846-abinit-gene-0.0	0.063782672	0.784653788	0.097594817	0.711870458	-0.033812146	0.963570449	0.370414397	0.040381667	female_biased	0.404226543	0.02921972	female_biased	NA	NA	NA	NA	NA	NA	NA	0	0	0	0	0	0	0	0	0	0	0	0	0	0	0	0	0	0	0	0	0
augustus_masked-scaffold1363-size21962-abinit-gene-0.2	-0.034623637	0.892390356	0.3286894	0.181966663	-0.363313038	0.558393203	-0.702798813	0.001438878	male_biased	-0.339485775	0.064034517	Unbiased	FBgn0204711	Dvir\GJ17541	-0.170071677	0.893873953	Unbiased	FBgn0015031	cype	0	0	0	0	0	0	0	0	0	0	0	0	0	0	0	0	0	0	0	0	0
augustus_masked-scaffold1365-size77360-abinit-gene-0.12	0.09090516	0.792613712	-0.513228898	0.147894694	0.604134058	0.485344923	0.211673609	0.393642347	Unbiased	-0.392460449	0.125226355	Unbiased	FBgn0205688	Dvir\GJ18530	-0.913393154	0.177291411	Unbiased	FBgn0030347	CG15739	0	0	0	0	0	0	0	0	0	0	0	0	0	0	0	0	0	0	0	0	0
augustus_masked-scaffold1365-size77360-abinit-gene-0.5	2.50E-05	0.999867702	0.037442749	0.895173619	-0.037417758	0.958393053	1.858269222	5.18E-07	female_biased	1.89568698	3.81E-07	female_biased	FBgn0206587	Dvir\GJ19444	-1.795237786	0.039963972	female_biased	FBgn0260450	CalpC	0	0	0	0	0	0	0	0	0	0	0	0	0	0	0	0	0	0	0	0	0
augustus_masked-scaffold1365-size77360-abinit-gene-0.6	-0.374547613	0.268089991	-0.629849983	0.11989586	0.25530237	0.817132111	4.873912782	2.39E-08	female_biased	4.618610412	2.63E-08	female_biased	FBgn0205679	Dvir\GJ18521	-2.965299509	3.29E-08	female_biased	FBgn0027521	CG3679	0	0	0	0	0	0	0	0	0	0	0	0	0	0	0	0	0	0	0	0	0
augustus_masked-scaffold1367-size45415-abinit-gene-0.3	-0.312005775	0.161851119	-0.035899244	0.895252013	-0.276106531	0.654621034	-0.937618833	0.000111221	male_biased	-0.661512302	0.001432025	male_biased	FBgn0209677	Dvir\GJ22570	0.026021817	0.98977348	Unbiased	FBgn0016672	Ipp	0	0	0	0	0	0	0	0	0	0	0	0	0	0	0	0	0	0	0	0	0
augustus_masked-scaffold137-size142473-abinit-gene-0.0	0.840831255	0.094529638	0.076976149	0.895252013	0.763855106	0.535986417	-0.460787805	0.191388662	Unbiased	-1.224642911	0.004180482	male_biased	FBgn0200996	Dvir\GJ13777	0.062183278	0.970521449	Unbiased	FBgn0037012	Rcd2	0	0	0	0	0	0	0	0	0	0	0	0	0	0	0	0	0	0	0	0	0
augustus_masked-scaffold137-size142473-abinit-gene-0.11	-0.638317653	0.176145117	0.336338696	0.508990726	-0.974656348	0.411631809	-1.887528941	0.00021426	male_biased	-0.912872592	0.019111994	male_biased	FBgn0198780	Dvir\GJ11522	-0.088379092	0.963247086	Unbiased	FBgn0036996	mag	0	0	0	0	0	0	0	0	0	0	0	0	0	0	0	0	0	0	0	0	0
augustus_masked-scaffold137-size142473-abinit-gene-0.12	-0.312268286	0.611693186	0.272879078	0.691642799	-0.585147364	0.757288188	-1.974744918	0.001012305	male_biased	-1.389597554	0.00877866	male_biased	FBgn0201002	Dvir\GJ13783	0.249923688	0.95627608	Unbiased	FBgn0036995	atk	0	0	0	0	0	0	0	0	0	0	0	0	0	0	0	0	0	0	0	0	0
augustus_masked-scaffold137-size142473-abinit-gene-0.13	-0.519321712	0.125859217	0.049447035	0.908899536	-0.568768747	0.519380556	2.973090516	3.79E-07	female_biased	3.541859264	9.12E-08	female_biased	FBgn0201003	Dvir\GJ13784	-1.9111573	0.000784442	female_biased	FBgn0036994	CG5199	0	0	0	0	0	0	0	0	0	0	0	0	0	0	0	0	0	0	0	0	0
augustus_masked-scaffold137-size142473-abinit-gene-0.18	0.283534776	0.046407393	0.040630088	0.78778788	0.242904688	0.442557596	-0.231595201	0.023042576	male_biased	-0.474499889	0.000256396	male_biased	FBgn0198777	Dvir\GJ11519	-0.036236291	0.980609371	Unbiased	FBgn0284421	Psn	0	0	0	0	0	0	0	0	0	0	0	0	0	0	0	0	0	0	0	0	0
augustus_masked-scaffold137-size142473-abinit-gene-1.1	0.666471056	0.007813853	0.762351143	0.002919252	-0.095880087	0.871627471	0.697603468	0.000301369	female_biased	0.793483555	0.000107043	female_biased	FBgn0201010	Dvir\GJ13791	-0.938127911	0.1081387	Unbiased	FBgn0261360;FBgn0266136	CG42637;Gyc76C	0	0	0	0	0	0	0	0	0	0	0	0	0	0	0	0	0	0	0	0	0
augustus_masked-scaffold137-size142473-abinit-gene-1.2	0.522769841	0.010442279	0.609363271	0.003626755	-0.08659343	0.860690612	0.660008533	0.000117858	female_biased	0.746601963	4.14E-05	female_biased	FBgn0201007	Dvir\GJ13788	-0.973071552	0.259250683	Unbiased	FBgn0264561	Glg1	0	0	0	0	0	0	0	0	0	0	0	0	0	0	0	0	0	0	0	0	0
augustus_masked-scaffold137-size142473-abinit-gene-1.3	-0.757468396	0.150132697	0.033458462	0.959622344	-0.790926858	0.563827533	-1.203321535	0.007516184	male_biased	-0.412394677	0.282529851	Unbiased	FBgn0198776	Dvir\GJ11518	0.116162633	0.931920147	Unbiased	FBgn0037090	Est-Q	0	0	0	0	0	0	0	0	0	0	0	0	0	0	0	0	0	0	0	0	0
augustus_masked-scaffold137-size142473-abinit-gene-1.5	-0.364095108	0.136122783	0.164389429	0.54147279	-0.528484537	0.381582065	1.648117974	2.34E-06	female_biased	2.176602511	2.13E-07	female_biased	FBgn0198774	Dvir\GJ11516	-1.082801543	0.178356803	Unbiased	FBgn0037087	CG7519	0	0	0	0	0	0	0	0	0	0	0	0	0	0	0	0	0	0	0	0	0
augustus_masked-scaffold1374-size155254-abinit-gene-0.2	-0.707747469	0.133058146	-0.231799314	0.664543048	-0.475948155	0.733187613	1.538687952	0.000808211	female_biased	2.014636107	0.000104863	female_biased	FBgn0203628	Dvir\GJ16444	-0.740398381	0.409184308	Unbiased	FBgn0259722	CG42376	0	0	0	0	0	0	0	0	0	0	0	0	0	0	0	0	0	0	0	0	0
augustus_masked-scaffold1374-size155254-abinit-gene-0.3	0.614552281	0.097009539	0.336622908	0.365265123	0.277929374	0.796129828	0.269712585	0.299027442	Unbiased	-0.008216788	0.97549351	Unbiased	FBgn0206563	Dvir\GJ19420	-2.145965089	0.012775164	female_biased	FBgn0002948	nod	0	0	0	0	0	0	0	0	0	0	0	0	0	0	0	0	0	0	0	0	0
augustus_masked-scaffold1376-size40991-abinit-gene-0.0	-0.834182975	0.293234417	-0.143025122	0.881969552	-0.691157853	0.773774883	-2.578280172	0.001119957	male_biased	-1.887122319	0.006787866	male_biased	FBgn0199164	Dvir\GJ11911	NA	NA	NA	NA	NA	0	0	0	0	0	0	0	0	0	0	0	0	0	0	0	0	0	0	0	0	0
augustus_masked-scaffold1377-size43779-abinit-gene-0.0	-0.326491441	0.701699382	0.494677461	0.590597237	-0.821168902	0.751571558	-1.790933848	0.012214134	male_biased	-0.969764946	0.131131565	Unbiased	FBgn0210678	Dvir\GJ23581	0.737443437	0.60454289	Unbiased	FBgn0037676	CG8861	0	0	0	0	0	0	0	0	0	0	0	0	0	0	0	0	0	0	0	0	0
augustus_masked-scaffold1377-size43779-abinit-gene-0.2	-0.12230975	0.62045791	0.027496191	0.929090663	-0.149805941	0.846417984	0.223647719	0.226507143	Unbiased	0.37345366	0.056378957	Unbiased	FBgn0210675	Dvir\GJ23578	-0.206318568	0.852070881	Unbiased	FBgn0037679	Aduk	0	0	0	0	0	0	0	0	0	0	0	0	0	0	0	0	0	0	0	0	0
augustus_masked-scaffold138-size115805-abinit-gene-0.11	-0.791327929	0.0768837	-0.57335884	0.228332129	-0.217969088	0.87438867	3.585375053	7.91E-07	female_biased	3.803344141	3.95E-07	female_biased	FBgn0209792	Dvir\GJ22688	-0.809013388	0.453594609	Unbiased	FBgn0037481	MAGE	0	0	0	0	0	0	0	0	0	0	0	0	0	0	0	0	0	0	0	0	0
augustus_masked-scaffold138-size115805-abinit-gene-0.2	-0.107532186	0.85097602	0.226703571	0.709738545	-0.334235757	0.840334718	-1.305606684	0.005608286	male_biased	-0.971370926	0.025926906	male_biased	FBgn0209797	Dvir\GJ22693	0.309789398	0.724644005	Unbiased	FBgn0014863	Mlp84B	0	0	0	0	0	0	0	0	0	0	0	0	0	0	0	0	0	0	0	0	0
augustus_masked-scaffold138-size115805-abinit-gene-0.5	-0.417120572	0.067137932	-0.529566412	0.026456269	0.11244584	0.862522331	0.099276418	0.518611742	Unbiased	-0.013169422	0.932927827	Unbiased	FBgn0209794	Dvir\GJ22690	-0.129840814	0.919632808	Unbiased	FBgn0037473	CG10068	0	0	0	0	0	0	0	0	0	0	0	0	0	0	0	0	0	0	0	0	0
augustus_masked-scaffold138-size115805-abinit-gene-0.8	0.028191405	0.911836947	0.141291319	0.585375973	-0.113099914	0.877738397	0.403630803	0.030053326	female_biased	0.516730717	0.009346794	female_biased	FBgn0211654	Dvir\GJ24575	-1.195758122	0.053567279	Unbiased	FBgn0037478	CG2656	0	0	0	0	0	0	0	0	0	0	0	0	0	0	0	0	0	0	0	0	0
augustus_masked-scaffold138-size115805-abinit-gene-1.1	0.037106105	0.961563449	0.329855954	0.667396678	-0.292749849	0.893875791	-1.909677606	0.002711254	male_biased	-1.616927757	0.007321911	male_biased	FBgn0211656	Dvir\GJ24577	0.262098617	0.880717366	Unbiased	FBgn0002306	sas	0	0	0	0	0	0	0	0	0	0	0	0	0	0	0	0	0	0	0	0	0
augustus_masked-scaffold13820-size837-abinit-gene-0.1	-0.018822002	0.975487916	0.072079238	0.918442671	-0.090901241	0.95972582	-1.259941739	0.009216024	male_biased	-1.169040498	0.014213293	male_biased	NA	NA	NA	NA	NA	NA	NA	0	0	0	0	0	0	0	0	0	0	0	0	0	0	0	0	0	0	0	0	0
augustus_masked-scaffold1383-size45068-abinit-gene-0.2	1.34765696	0.027885553	0.596471278	0.262018303	0.751185682	0.579524205	-0.645401053	0.096080061	Unbiased	-1.396586735	0.002935894	male_biased	NA	NA	NA	NA	NA	NA	NA	0	0	0	0	0	0	0	0	0	0	0	0	0	0	0	0	0	0	0	0	0
augustus_masked-scaffold13862-size834-abinit-gene-0.0	-0.554574215	0.322741881	-0.191603379	0.781351384	-0.362970835	0.839750817	-0.695221153	0.113153902	Unbiased	-0.332250318	0.432656601	Unbiased	NA	NA	NA	NA	NA	NA	NA	0	0	0	0	0	0	0	0	0	0	0	0	0	0	0	0	0	0	0	0	0
augustus_masked-scaffold13883-size833-abinit-gene-0.0	-0.259114386	0.462116478	-0.360631317	0.401652917	0.10151693	0.935047342	3.816899744	1.60E-07	female_biased	3.715382814	1.50E-07	female_biased	FBgn0202407	Dvir\GJ15211	-3.875630592	1.01E-07	female_biased	FBgn0040347	mus81	0	0	0	0	0	0	0	0	0	0	0	0	0	0	0	0	0	0	0	0	0
augustus_masked-scaffold139-size180844-abinit-gene-0.5	-0.106067273	0.923203644	-0.386171059	0.749827361	0.280103786	0.933604108	0.479629423	0.525328773	Unbiased	0.199525637	0.792828304	Unbiased	FBgn0205092	Dvir\GJ17925	NA	NA	NA	NA	NA	0	0	0	0	0	0	0	0	0	0	0	0	0	0	0	0	0	0	0	0	0
augustus_masked-scaffold139-size180844-abinit-gene-1.1	0.236849597	0.654037307	0.049299139	0.940792317	0.187550457	0.917319216	-0.670997477	0.096171449	Unbiased	-0.858547934	0.042762299	male_biased	NA	NA	NA	NA	NA	NA	NA	0	0	0	0	0	0	0	0	0	0	0	0	0	0	0	0	0	0	0	0	0
augustus_masked-scaffold1391-size59061-abinit-gene-0.0	-0.441802706	0.479524464	-0.224462425	0.730416895	-0.21734028	0.915794555	-6.383569379	2.55E-07	male_biased	-6.166229099	2.54E-07	male_biased	FBgn0204898	Dvir\GJ17729	3.365843856	5.02E-07	male_biased	FBgn0032857	CG10947	0	0	0	0	0	0	0	0	0	0	0	0	0	0	0	0	0	0	0	0	0
augustus_masked-scaffold14-size177586-abinit-gene-1.0	-0.078564682	0.787671195	0.768422273	0.020369067	-0.846986955	0.207850288	0.110842628	0.59744196	Unbiased	0.957829583	0.000638087	female_biased	FBgn0203869	Dvir\GJ16686	-0.555312278	0.496775921	Unbiased	FBgn0032864	CG2493	0	0	0	0	0	0	0	0	0	0	0	0	0	0	0	0	0	0	0	0	0
augustus_masked-scaffold14-size177586-abinit-gene-1.1	-0.755444388	0.140598884	-0.178084391	0.706729889	-0.577359997	0.65114943	-6.145338849	2.58E-08	male_biased	-5.567978852	3.50E-08	male_biased	FBgn0198436	Dvir\GJ11175	3.453637266	0.000167167	male_biased	FBgn0032375	CG14932	0	0	0	0	0	0	0	0	0	0	0	0	0	0	0	0	0	0	0	0	0
augustus_masked-scaffold14-size177586-abinit-gene-1.2	-0.284055364	0.371970073	-0.153696113	0.684680797	-0.130359251	0.90462102	1.779406669	1.77E-05	female_biased	1.909765921	9.06E-06	female_biased	FBgn0203860	Dvir\GJ16676	-2.605633267	9.80E-06	female_biased	FBgn0032374	CG14931	0	0	0	0	0	0	0	0	0	0	0	0	0	0	0	0	0	0	0	0	0
augustus_masked-scaffold140-size106990-abinit-gene-0.13	-0.225503543	0.267403867	-0.192346399	0.380827884	-0.033157144	0.960100972	-0.710834206	0.000566647	male_biased	-0.677677062	0.000778921	male_biased	NA	NA	NA	NA	NA	NA	NA	0	0	0	0	0	0	0	0	0	0	0	0	0	0	0	0	0	0	0	0	0
augustus_masked-scaffold140-size106990-abinit-gene-0.4	0.187820255	0.442126315	0.025619798	0.935343257	0.162200458	0.834218282	-0.985530992	0.000198295	male_biased	-1.14773145	5.63E-05	male_biased	FBgn0211489	Dvir\GJ24409	-1.062626716	0.17991543	Unbiased	FBgn0038953	CG18596	0	0	0	0	0	0	0	0	0	0	0	0	0	0	0	0	0	0	0	0	0
augustus_masked-scaffold140-size106990-abinit-gene-0.5	-0.454882151	0.067556718	0.126733037	0.611544497	-0.581615188	0.275990901	-7.239918286	5.74E-11	male_biased	-6.658303098	9.97E-11	male_biased	FBgn0211493	Dvir\GJ24413	5.780579287	3.67E-25	male_biased	FBgn0263048	Gpdh3	0	0	0	0	0	0	0	0	0	0	0	0	0	0	0	0	0	0	0	0	0
augustus_masked-scaffold140-size106990-abinit-gene-0.9	-0.033834169	0.969395376	-0.604609607	0.483108048	0.570775437	0.815895082	-1.94007832	0.006906194	male_biased	-2.510853757	0.001526323	male_biased	FBgn0211495	Dvir\GJ24415	-0.343337683	0.891803534	Unbiased	FBgn0038959	CG13856	0	0	0	0	0	0	0	0	0	0	0	0	0	0	0	0	0	0	0	0	0
augustus_masked-scaffold1404-size21158-abinit-gene-0.1	-0.151675408	0.463544215	0.031244055	0.905223908	-0.182919462	0.777751313	0.588631565	0.002396681	female_biased	0.771551027	0.000346802	female_biased	FBgn0200070	Dvir\GJ12835	NA	NA	NA	NA	NA	0	0	0	0	0	0	0	0	0	0	0	0	0	0	0	0	0	0	0	0	0
augustus_masked-scaffold1405-size42194-abinit-gene-0.3	-0.241560547	0.345735832	-0.130832025	0.661230347	-0.110728522	0.897966029	1.35438848	2.44E-05	female_biased	1.465117002	1.17E-05	female_biased	FBgn0210123	Dvir\GJ23021	-1.063943554	0.063909945	Unbiased	FBgn0262743	Fs(2)Ket	0	0	0	0	0	0	0	0	0	0	0	0	0	0	0	0	0	0	0	0	0
augustus_masked-scaffold1414-size15147-abinit-gene-0.0	-0.677109562	0.048109753	-0.52865813	0.100294327	-0.148451433	0.877336236	-0.848774202	0.002301963	male_biased	-0.700322769	0.007385153	male_biased	FBgn0204429	Dvir\GJ17253	0.424489988	0.770775459	Unbiased	FBgn0053635	CG33635	0	0	0	0	0	0	0	0	0	0	0	0	0	0	0	0	0	0	0	0	0
augustus_masked-scaffold1414-size15147-abinit-gene-0.3	-0.228723634	0.390411088	-0.52637843	0.076738127	0.297654795	0.710761915	0.922034386	0.000672518	female_biased	0.62437959	0.008111452	female_biased	FBgn0204430	Dvir\GJ17254	-1.12312592	0.182554167	Unbiased	FBgn0031227	CG3709	0	0	0	0	0	0	0	0	0	0	0	0	0	0	0	0	0	0	0	0	0
augustus_masked-scaffold1415-size28513-abinit-gene-0.3	-0.526452071	0.535336043	0.564574835	0.567783891	-1.091026906	0.656891634	-0.470275491	0.463632688	Unbiased	0.620751415	0.340727403	Unbiased	FBgn0208539	Dvir\GJ21413	0.823262525	0.835889312	Unbiased	FBgn0040730	CG15127	0	0	0	0	0	0	0	0	0	0	0	0	0	0	0	0	0	0	0	0	0
augustus_masked-scaffold1418-size37622-abinit-gene-0.0	-0.343071765	0.298967619	-0.154911935	0.692288129	-0.18815983	0.860339986	1.820028018	2.07E-05	female_biased	2.008187848	8.59E-06	female_biased	FBgn0208411	Dvir\GJ21279	-0.893415505	0.248289571	Unbiased	FBgn0017551	Rca1	0	0	0	0	0	0	0	0	0	0	0	0	0	0	0	0	0	0	0	0	0
augustus_masked-scaffold142-size401332-abinit-gene-1.0	0.39572645	0.443714817	0.143341395	0.82249341	0.252385054	0.879009431	-1.376396143	0.003814484	male_biased	-1.628781198	0.001350371	male_biased	FBgn0209260	Dvir\GJ22146	-0.107455646	0.929391189	Unbiased	FBgn0033483	egr	0	0	0	0	0	0	0	0	0	0	0	0	0	0	0	0	0	0	0	0	0
augustus_masked-scaffold142-size401332-abinit-gene-1.6	-0.110227809	0.867239425	0.234525765	0.741301132	-0.344753574	0.855421458	-0.837278699	0.074594897	Unbiased	-0.492525125	0.278055622	Unbiased	FBgn0209256	Dvir\GJ22142	1.04340555	0.339209993	Unbiased	FBgn0034030	CG8192	0	0	0	0	0	0	0	0	0	0	0	0	0	0	0	0	0	0	0	0	0
augustus_masked-scaffold142-size401332-abinit-gene-1.8	-0.732239091	0.009471218	-0.863697141	0.003331876	0.131458049	0.845189186	0.398379974	0.023603456	female_biased	0.266921925	0.106602082	Unbiased	FBgn0207352	Dvir\GJ20212	-0.371701359	0.833421228	Unbiased	FBgn0010531	Ccs	0	0	0	0	0	0	0	0	0	0	0	0	0	0	0	0	0	0	0	0	0
augustus_masked-scaffold142-size401332-abinit-gene-2.11	-0.156344822	0.658273725	-0.37655595	0.320813503	0.220211128	0.843793768	1.564289506	9.81E-05	female_biased	1.344078378	0.000285987	female_biased	FBgn0207366	Dvir\GJ20226	-0.913519061	0.295270271	Unbiased	FBgn0033265	coil	0	0	0	0	0	0	0	0	0	0	0	0	0	0	0	0	0	0	0	0	0
augustus_masked-scaffold142-size401332-abinit-gene-2.12	-0.075223511	0.73074705	0.018375987	0.946906147	-0.093599498	0.893270229	-0.715028305	0.000725114	male_biased	-0.621428807	0.001903527	male_biased	FBgn0209246	Dvir\GJ22132	1.01260772	0.266297443	Unbiased	FBgn0033264	Nup50	0	0	0	0	0	0	0	0	0	0	0	0	0	0	0	0	0	0	0	0	0
augustus_masked-scaffold142-size401332-abinit-gene-2.15	-0.396650572	0.143419968	-0.410555143	0.134412882	0.013904571	0.985399034	-3.243680758	2.73E-08	male_biased	-3.257585329	2.30E-08	male_biased	FBgn0207369	Dvir\GJ20229	3.310577954	2.75E-06	male_biased	FBgn0033258	CG8712	0	0	0	0	0	0	0	0	0	0	0	0	0	0	0	0	0	0	0	0	0
augustus_masked-scaffold142-size401332-abinit-gene-2.3	-0.66265972	0.023481248	-0.39461724	0.125088944	-0.26804248	0.705735291	-0.186930934	0.298738327	Unbiased	0.081111546	0.653469004	Unbiased	FBgn0209249	Dvir\GJ22135	-0.187824906	0.868104388	Unbiased	FBgn0034986	mRpS17	0	0	0	0	0	0	0	0	0	0	0	0	0	0	0	0	0	0	0	0	0
augustus_masked-scaffold142-size401332-abinit-gene-2.5	-0.0901309	0.632781199	-0.313301854	0.114178186	0.223170954	0.673576933	-3.563979942	1.14E-09	male_biased	-3.787150896	6.94E-10	male_biased	FBgn0207359	Dvir\GJ20219	2.133548635	0.000125321	male_biased	FBgn0010504	kermit	0	0	0	0	0	0	0	0	0	0	0	0	0	0	0	0	0	0	0	0	0
augustus_masked-scaffold142-size401332-abinit-gene-3.0	-0.478334159	0.068043669	-0.31011404	0.21892149	-0.168220119	0.817132111	-0.076605251	0.66775268	Unbiased	0.091614868	0.607317526	Unbiased	FBgn0207372	Dvir\GJ20232	0.039348734	0.980609371	Unbiased	FBgn0021814	Vps28	0	0	0	0	0	0	0	0	0	0	0	0	0	0	0	0	0	0	0	0	0
augustus_masked-scaffold1420-size48917-abinit-gene-0.0	0.334086828	0.111595826	0.453726292	0.044485466	-0.119639464	0.850424847	1.075396477	1.75E-05	female_biased	1.195035941	6.85E-06	female_biased	FBgn0202519	Dvir\GJ15325	-1.053524492	0.062473273	Unbiased	FBgn0262740	Evi5	0	0	0	0	0	0	0	0	0	0	0	0	0	0	0	0	0	0	0	0	0
augustus_masked-scaffold1420-size48917-abinit-gene-0.5	-0.140476229	0.439350987	0.17770931	0.363132356	-0.31818554	0.512642416	-0.822160674	7.78E-05	male_biased	-0.503975135	0.002770687	male_biased	FBgn0202516	Dvir\GJ15322	-0.569814903	0.533876596	Unbiased	NA	NA	0	0	0	0	0	0	0	0	0	0	0	0	0	0	0	0	0	0	0	0	0
augustus_masked-scaffold1423-size33594-abinit-gene-0.6	-0.105371375	0.727796685	0.186049296	0.577610127	-0.29142067	0.754203638	0.99676277	0.000730023	female_biased	1.28818344	0.000102231	female_biased	FBgn0201698	Dvir\GJ14487	-0.616144771	0.513531461	Unbiased	FBgn0261789	SmD2	0	0	0	0	0	0	0	0	0	0	0	0	0	0	0	0	0	0	0	0	0
augustus_masked-scaffold1423-size33594-abinit-gene-0.7	-0.099042544	0.708174075	-0.916326968	0.006463815	0.817284424	0.189563968	0.564992742	0.011518106	female_biased	-0.252291682	0.202898621	Unbiased	FBgn0201488	Dvir\GJ14273	-0.533880197	0.682482631	Unbiased	FBgn0037435	CG18048	0	0	0	0	0	0	0	0	0	0	0	0	0	0	0	0	0	0	0	0	0
augustus_masked-scaffold1426-size50210-abinit-gene-0.3	-0.313783994	0.291215624	-0.538189602	0.103716107	0.224405608	0.811415158	1.757958627	1.12E-05	female_biased	1.533553019	2.99E-05	female_biased	FBgn0207757	Dvir\GJ20619	-0.487115134	0.678545072	Unbiased	FBgn0033990	CG10265	0	0	0	0	0	0	0	0	0	0	0	0	0	0	0	0	0	0	0	0	0
augustus_masked-scaffold1429-size15012-abinit-gene-0.0	-0.141018854	0.599455222	-0.223335947	0.439249545	0.082317092	0.927685668	-0.095464359	0.632917544	Unbiased	-0.177781451	0.372443867	Unbiased	FBgn0208154	Dvir\GJ21019	-0.842227386	0.336467802	Unbiased	FBgn0034270	PIG-A	0	0	0	0	0	0	0	0	0	0	0	0	0	0	0	0	0	0	0	0	0
augustus_masked-scaffold1429-size15012-abinit-gene-0.2	-0.264822993	0.308676394	-0.349481296	0.212148582	0.084658303	0.924588565	-0.167783758	0.394288901	Unbiased	-0.252442062	0.206490854	Unbiased	FBgn0208153	Dvir\GJ21018	-0.482949471	0.666171338	Unbiased	FBgn0085220	Ufm1	0	0	0	0	0	0	0	0	0	0	0	0	0	0	0	0	0	0	0	0	0
augustus_masked-scaffold143-size91301-abinit-gene-0.13	0.34976422	0.107184637	0.427905378	0.059396525	-0.078141157	0.910525187	2.631938973	1.87E-08	female_biased	2.710080131	1.33E-08	female_biased	FBgn0204737	Dvir\GJ17567	-2.807400248	3.29E-06	female_biased	FBgn0026196	nop5	0	0	0	0	0	0	0	0	0	0	0	0	0	0	0	0	0	0	0	0	0
augustus_masked-scaffold143-size91301-abinit-gene-0.14	0.117402977	0.491333308	0.068514727	0.741301132	0.04888825	0.933362402	1.595034164	2.09E-07	female_biased	1.546145914	2.25E-07	female_biased	FBgn0204739	Dvir\GJ17569	-1.982523559	0.012527432	female_biased	FBgn0028554	x16	0	0	0	0	0	0	0	0	0	0	0	0	0	0	0	0	0	0	0	0	0
augustus_masked-scaffold143-size91301-abinit-gene-0.2	-0.248414474	0.550198683	0.071976517	0.915479979	-0.320390991	0.830418978	7.045012265	1.64E-08	female_biased	7.365403255	1.11E-08	female_biased	FBgn0208527	Dvir\GJ21401	-3.690966151	9.17E-07	female_biased	FBgn0000351	cort	0	0	0	0	0	0	0	0	0	0	0	0	0	0	0	0	0	0	0	0	0
augustus_masked-scaffold143-size91301-abinit-gene-0.3	-0.668988643	0.194849859	-0.242963585	0.707559782	-0.426025058	0.796237581	3.443999733	6.97E-06	female_biased	3.870024791	2.55E-06	female_biased	FBgn0208518	Dvir\GJ21390	-1.544577175	0.115985701	Unbiased	FBgn0031848	Nse1	0	0	0	0	0	0	0	0	0	0	0	0	0	0	0	0	0	0	0	0	0
augustus_masked-scaffold1431-size73768-abinit-gene-0.1	-0.461625985	0.564153897	0.898256911	0.284907308	-1.359882896	0.517537988	-2.087546377	0.004481306	male_biased	-0.727663481	0.225987629	Unbiased	FBgn0210733	Dvir\GJ23636	0.008067168	0.996806742	Unbiased	FBgn0037684	Srr	0	0	0	0	0	0	0	0	0	0	0	0	0	0	0	0	0	0	0	0	0
augustus_masked-scaffold1431-size73768-abinit-gene-0.4	-0.59915052	0.014594684	-0.251961285	0.212643411	-0.347189235	0.483620422	-0.451779175	0.006745711	male_biased	-0.10458994	0.461398093	Unbiased	FBgn0210734	Dvir\GJ23637	2.517130704	0.146682515	Unbiased	FBgn0037685	Or85f	0	0	0	0	0	0	0	0	0	0	0	0	0	0	0	0	0	0	0	0	0
augustus_masked-scaffold1431-size73768-abinit-gene-0.5	-0.59034524	0.028235158	-0.386395833	0.108615464	-0.203949407	0.769143527	-0.994125956	8.93E-05	male_biased	-0.790176549	0.000494505	male_biased	FBgn0210672	Dvir\GJ23575	1.378822363	0.014645429	male_biased	FBgn0037688	CG9356	0	0	0	0	0	0	0	0	0	0	0	0	0	0	0	0	0	0	0	0	0
augustus_masked-scaffold14325-size811-abinit-gene-0.0	-0.832185101	0.011032747	-0.887895004	0.00578048	0.055709903	0.944249469	-0.275804525	0.146771027	Unbiased	-0.331514428	0.088201338	Unbiased	FBgn0207988	Dvir\GJ20852	-0.54317933	0.642625315	Unbiased	FBgn0011556;FBgn0043471	zetaTry;kappaTry	0	0	0	0	1	0	1	0	0	0	0	0	0	0	0	0	0	0	0	0	0
augustus_masked-scaffold1433-size14956-abinit-gene-0.3	-0.67683013	0.107442229	-0.478863345	0.265314941	-0.197966785	0.877738397	1.255932578	0.001269218	female_biased	1.453899363	0.000423015	female_biased	FBgn0203322	Dvir\GJ16137	-0.30907329	0.839401263	Unbiased	FBgn0032921	Mpp6	0	0	0	0	0	0	0	0	0	0	0	0	0	0	0	0	0	0	0	0	0
augustus_masked-scaffold1436-size29045-abinit-gene-0.0	1.662113226	0.033497957	0.87945689	0.206954426	0.782656337	0.673576933	-0.361375994	0.453990381	Unbiased	-1.144032331	0.034388937	male_biased	FBgn0202711	Dvir\GJ15518	0.159652382	0.926456376	Unbiased	FBgn0035574	RhoGEF64C	0	0	0	0	0	0	0	0	0	0	0	0	0	0	0	0	0	0	0	0	0
augustus_masked-scaffold1438-size64040-abinit-gene-0.4	-0.294358863	0.315144162	-0.248989337	0.447703459	-0.045369526	0.96282204	1.472060523	4.13E-05	female_biased	1.517430049	2.91E-05	female_biased	FBgn0205423	Dvir\GJ18262	-0.560557054	0.638996677	Unbiased	FBgn0016970	l(2)k10201	0	0	0	0	0	0	0	0	0	0	0	0	0	0	0	0	0	0	0	0	0
augustus_masked-scaffold1438-size64040-abinit-gene-0.5	-0.366950776	0.201183497	-0.511300435	0.103959081	0.14434966	0.876718058	2.014745984	2.37E-06	female_biased	1.870396324	3.74E-06	female_biased	FBgn0205213	Dvir\GJ18048	-0.924217799	0.297106598	Unbiased	FBgn0050392	CG30392	0	0	0	0	0	0	0	0	0	0	0	0	0	0	0	0	0	0	0	0	0
augustus_masked-scaffold1438-size64040-abinit-gene-0.8	-0.193788179	0.256897595	-0.36000624	0.057967453	0.16621806	0.758648365	1.35528645	7.24E-07	female_biased	1.18906839	1.92E-06	female_biased	FBgn0205235	Dvir\GJ18070	-1.59488243	0.032580212	female_biased	FBgn0086904	Nacalpha	0	0	0	0	0	0	0	0	0	0	0	0	0	0	0	0	0	0	0	0	0
augustus_masked-scaffold1438-size64040-abinit-gene-0.9	0.334050733	0.080292836	0.266206502	0.15952936	0.067844231	0.909928849	0.458093495	0.004018163	female_biased	0.390249264	0.010536086	female_biased	FBgn0205402	Dvir\GJ18240	-0.739808743	0.406389202	Unbiased	FBgn0020930	Dgkepsilon	0	0	0	0	0	0	0	0	0	0	0	0	0	0	0	0	0	0	0	0	0
augustus_masked-scaffold1439-size14919-abinit-gene-0.0	0.008329041	0.980995883	0.20987498	0.564067651	-0.201545939	0.844191217	-0.772802823	0.006693872	male_biased	-0.571256884	0.031432311	male_biased	FBgn0199679	Dvir\GJ12437	-0.680615808	0.296089327	Unbiased	FBgn0035670	CG10472	0	0	0	0	0	0	0	0	0	0	0	0	0	0	0	0	0	0	0	0	0
augustus_masked-scaffold1439-size14919-abinit-gene-0.2	-0.395847383	0.301471691	-0.349711856	0.40845132	-0.046135527	0.969698805	1.236018274	0.001164918	female_biased	1.282153802	0.000868634	female_biased	FBgn0200167	Dvir\GJ12933	-0.769426035	0.342482575	Unbiased	FBgn0028980	tant	0	0	0	0	0	0	0	0	0	0	0	0	0	0	0	0	0	0	0	0	0
augustus_masked-scaffold1439-size14919-abinit-gene-0.3	0.813237237	0.035522209	-0.001542228	0.997677526	0.814779465	0.303173923	-0.65102508	0.017898376	male_biased	-1.465804545	9.00E-05	male_biased	FBgn0199684	Dvir\GJ12442	-2.331524551	0.005436156	female_biased	FBgn0020906	Jon25Bi	0	0	0	0	0	0	0	0	0	0	0	0	0	0	0	0	0	0	0	0	0
augustus_masked-scaffold1439-size14919-abinit-gene-0.4	2.686191668	0.030842304	2.275277326	0.048574695	0.410914342	0.900282765	-0.666562392	0.362500024	Unbiased	-1.077476734	0.165866068	Unbiased	NA	NA	NA	NA	NA	NA	NA	0	0	0	0	0	0	0	0	0	0	0	0	0	0	0	0	0	0	0	0	0
augustus_masked-scaffold1441-size23942-abinit-gene-0.0	0.089688393	0.614902882	0.131290584	0.499927307	-0.041602191	0.941893727	0.841975972	4.85E-05	female_biased	0.883578163	3.00E-05	female_biased	FBgn0200969	Dvir\GJ13748	-1.029294731	0.059926592	Unbiased	FBgn0026418	Hsc70Cb	0	0	0	0	0	0	0	0	0	0	0	0	0	0	0	0	0	0	0	0	0
augustus_masked-scaffold1445-size14848-abinit-gene-0.0	0.335395377	0.613082845	0.430471265	0.556812405	-0.095075888	0.964024736	-1.331891443	0.016546451	male_biased	-1.236815555	0.024648413	male_biased	FBgn0207443	Dvir\GJ20303	-0.176003246	0.868668279	Unbiased	FBgn0028371	jbug	0	0	0	0	0	0	0	0	0	0	0	0	0	0	0	0	0	0	0	0	0
augustus_masked-scaffold1448-size23905-abinit-gene-0.0	1.089377951	0.082996198	0.440121542	0.4826558	0.649256409	0.699966549	-1.153719164	0.01718514	male_biased	-1.802975574	0.001432923	male_biased	FBgn0210159	Dvir\GJ23057	0.229175708	0.835945275	Unbiased	FBgn0265274	Inx3	0	0	0	0	0	0	0	0	0	0	0	0	0	0	0	0	0	0	0	0	0
augustus_masked-scaffold1457-size16792-abinit-gene-0.0	0.399070129	0.168554043	0.951015721	0.008747508	-0.551945592	0.453545888	1.55253526	1.79E-05	female_biased	2.104480852	1.44E-06	female_biased	FBgn0199695	Dvir\GJ12453	-1.160660553	0.100584316	Unbiased	FBgn0000017	Abl	0	0	0	0	0	0	0	0	0	0	0	0	0	0	0	0	0	0	0	1	0
augustus_masked-scaffold1458-size32417-abinit-gene-0.0	-0.180799139	0.486556932	-0.25217541	0.369578096	0.071376272	0.934647203	0.017636771	0.930571783	Unbiased	-0.0537395	0.787578551	Unbiased	FBgn0201779	Dvir\GJ14572	-0.021925113	0.98977348	Unbiased	FBgn0028436	ECSIT	0	0	0	0	0	0	0	0	0	0	0	0	0	0	0	0	0	0	0	0	0
augustus_masked-scaffold146-size89606-abinit-gene-0.2	-0.257673727	0.173787229	-0.673124391	0.00542314	0.415450664	0.380649028	0.858483562	6.47E-05	female_biased	0.443032898	0.006813059	female_biased	FBgn0210127	Dvir\GJ23025	-1.291280307	0.074862001	Unbiased	FBgn0037561	CG9630	0	0	0	0	0	0	0	0	0	0	0	0	0	0	0	0	0	1	0	1	0
augustus_masked-scaffold146-size89606-abinit-gene-0.4	-0.381029362	0.080769402	-0.300373993	0.15934869	-0.080655369	0.904539027	-1.624688576	6.13E-07	male_biased	-1.544033207	8.02E-07	male_biased	FBgn0210128	Dvir\GJ23026	0.54947433	0.58397617	Unbiased	FBgn0038471	CG5220	0	0	0	0	0	0	0	0	0	0	0	0	0	0	0	0	0	0	0	0	0
augustus_masked-scaffold146-size89606-abinit-gene-0.5	-0.791781076	0.177443905	-0.245459544	0.723757455	-0.546321532	0.764462021	1.343166751	0.008671198	female_biased	1.889488284	0.001079669	female_biased	NA	NA	NA	NA	NA	NA	NA	0	0	0	0	0	0	0	0	0	0	0	0	0	0	0	0	0	0	0	0	0
augustus_masked-scaffold146-size89606-abinit-gene-0.6	-0.370543116	0.327583195	-0.117978661	0.802645922	-0.252564456	0.834218282	1.287549963	0.000823097	female_biased	1.540114419	0.000217183	female_biased	FBgn0211289	Dvir\GJ24206	-2.966702561	1.35E-05	female_biased	FBgn0014861	Mcm2	0	0	0	0	0	0	0	0	0	0	0	0	0	0	0	0	0	0	0	0	0
augustus_masked-scaffold1460-size70535-abinit-gene-0.2	-0.089211754	0.70008553	0.011473937	0.969600898	-0.10068569	0.892244174	1.020745223	8.27E-05	female_biased	1.121430914	3.59E-05	female_biased	FBgn0197477	Dvir\GJ10190	-1.137430616	0.226912596	Unbiased	FBgn0038723	CG6195	0	0	0	0	0	0	0	0	0	0	0	0	0	0	0	0	0	0	0	0	0
augustus_masked-scaffold1460-size70535-abinit-gene-0.4	0.213728719	0.47906686	-0.696733649	0.084459247	0.910462368	0.264377864	5.698066791	4.08E-09	female_biased	4.787604423	9.19E-09	female_biased	FBgn0197478	Dvir\GJ10191	-1.707112564	0.013915268	female_biased	FBgn0040602	CG14545	0	0	0	0	0	0	0	0	0	0	0	0	0	0	0	0	0	0	0	0	0
augustus_masked-scaffold147-size255492-abinit-gene-0.0	0.937903428	0.162845822	1.181943839	0.089531946	-0.24404041	0.91211756	-1.513569138	0.007158957	male_biased	-1.269528727	0.021578587	male_biased	NA	NA	NA	NA	NA	NA	NA	0	0	0	0	0	0	0	0	0	0	0	0	0	0	0	0	0	0	0	0	0
augustus_masked-scaffold147-size255492-abinit-gene-1.1	-0.109876473	0.417125836	-0.394513685	0.015376414	0.284637213	0.412021358	0.782242589	1.01E-05	female_biased	0.497605376	0.000370206	female_biased	FBgn0207112	Dvir\GJ19970	-1.340978882	0.271455183	Unbiased	FBgn0034138	RpS15	0	0	0	0	0	0	0	0	0	0	0	0	0	0	1	0	0	0	0	0	0
augustus_masked-scaffold147-size255492-abinit-gene-1.10	-0.023830435	0.952430051	0.101341073	0.82249341	-0.125171508	0.918746153	1.220301454	0.00072348	female_biased	1.345472962	0.000344716	female_biased	NA	NA	NA	NA	NA	NA	NA	0	0	0	0	0	0	0	0	0	0	0	0	0	0	0	0	0	0	0	0	0
augustus_masked-scaffold147-size255492-abinit-gene-1.2	0.576933651	0.058249884	-0.054550353	0.872539732	0.631484004	0.342330067	-0.027433041	0.8942898	Unbiased	-0.658917045	0.005899294	male_biased	FBgn0209495	Dvir\GJ22382	-0.104329898	0.93351172	Unbiased	FBgn0050394	CG30394	0	0	0	0	0	0	0	0	0	0	0	0	0	0	0	0	0	0	0	0	0
augustus_masked-scaffold147-size255492-abinit-gene-1.5	0.327946657	0.111914468	0.56693172	0.015376414	-0.238985063	0.667893024	0.470359145	0.006241272	female_biased	0.709344208	0.000392792	female_biased	FBgn0207110	Dvir\GJ19968	-0.929538325	0.129616276	Unbiased	FBgn0261554	CG42672	0	0	0	0	0	0	0	0	0	0	0	0	0	0	0	0	0	0	0	0	0
augustus_masked-scaffold147-size255492-abinit-gene-1.6	0.624968703	0.157455071	1.465251321	0.00882589	-0.840282618	0.453914735	0.345243405	0.286507114	Unbiased	1.185526023	0.003526167	female_biased	NA	NA	NA	NA	NA	NA	NA	0	0	0	0	0	0	0	0	0	0	0	0	0	0	0	0	0	0	0	0	0
augustus_masked-scaffold147-size255492-abinit-gene-1.8	-0.152494012	0.366887314	-0.283393483	0.121585144	0.130899472	0.804114438	-0.330757534	0.019535119	male_biased	-0.461657006	0.003099434	male_biased	FBgn0209497	Dvir\GJ22384	-0.457790938	0.604130939	Unbiased	FBgn0001291	Jra	0	0	0	0	0	0	0	0	0	0	0	0	0	0	0	0	0	0	0	0	0
augustus_masked-scaffold147-size255492-abinit-gene-2.1	-0.660134151	0.076680156	-0.065570864	0.883825509	-0.594563287	0.519839464	3.849021529	1.02E-07	female_biased	4.443584816	3.21E-08	female_biased	FBgn0207211	Dvir\GJ20070	-3.661093905	7.97E-08	female_biased	FBgn0022772	Orc1	0	0	0	0	0	0	0	0	0	0	0	0	0	0	0	0	0	0	0	0	0
augustus_masked-scaffold147-size255492-abinit-gene-2.8	0.098463575	0.49994688	-0.304463744	0.061200605	0.40292732	0.25278292	1.044649872	1.70E-06	female_biased	0.641722553	9.16E-05	female_biased	FBgn0208914	Dvir\GJ21796	-0.887096292	0.203567441	Unbiased	FBgn0020312	Tmtc3	0	0	0	0	0	0	0	0	0	0	0	0	0	0	0	0	0	0	0	0	0
augustus_masked-scaffold1478-size30289-abinit-gene-0.3	-0.399638024	0.184313626	-0.234926824	0.46810788	-0.1647112	0.861826507	-0.32473552	0.151660452	Unbiased	-0.160024319	0.471250855	Unbiased	FBgn0205637	Dvir\GJ18478	0.070349597	0.97356963	Unbiased	FBgn0030694	CG15602	0	0	0	0	0	0	0	0	0	0	0	0	0	0	0	0	0	0	0	0	0
augustus_masked-scaffold1478-size30289-abinit-gene-0.5	-0.187634403	0.41004174	0.081356413	0.773026895	-0.268990816	0.688086478	1.231751941	1.99E-05	female_biased	1.500742757	3.55E-06	female_biased	FBgn0205723	Dvir\GJ18565	-1.125491898	0.050427284	Unbiased	FBgn0030695	PGRP-LE	0	0	0	0	0	0	0	0	0	0	0	0	0	0	0	0	0	0	0	0	0
augustus_masked-scaffold1478-size30289-abinit-gene-0.6	-0.263292079	0.122425397	-0.28427192	0.1068389	0.020979841	0.967322407	0.693084049	0.000122803	female_biased	0.672104209	0.000145091	female_biased	FBgn0205639	Dvir\GJ18480	-0.859487459	0.278884176	Unbiased	FBgn0030692	mRpS30	0	0	0	0	0	0	0	0	0	0	0	0	0	0	0	0	0	0	0	0	0
augustus_masked-scaffold148-size60264-abinit-gene-0.3	-0.047732657	0.843055849	0.150573765	0.548047186	-0.198306422	0.773718415	1.023730754	6.76E-05	female_biased	1.222037177	1.47E-05	female_biased	FBgn0207132	Dvir\GJ19991	-1.554210266	0.003044734	female_biased	FBgn0034853	Ice1	0	0	0	0	0	0	0	0	0	0	0	0	0	0	0	0	0	0	0	0	0
augustus_masked-scaffold148-size60264-abinit-gene-0.8	0.509410369	0.424777291	0.70684301	0.296650035	-0.197432641	0.92793248	-1.028456933	0.043850756	male_biased	-0.831024293	0.100096887	Unbiased	FBgn0209475	Dvir\GJ22362	0.408844676	0.802598766	Unbiased	FBgn0050411	CG30411	0	0	0	0	0	0	0	0	0	0	0	0	0	0	0	0	0	0	0	0	0
augustus_masked-scaffold1480-size42382-abinit-gene-0.5	-0.10885565	0.572821367	-0.004252964	0.988078389	-0.104602687	0.863088566	-0.131368103	0.359777174	Unbiased	-0.026765417	0.854966494	Unbiased	FBgn0203866	Dvir\GJ16683	-0.061416674	0.96470657	Unbiased	FBgn0029789	PGAP1	0	0	0	0	0	0	0	0	0	0	0	0	0	0	0	0	0	0	0	0	0
augustus_masked-scaffold1481-size63985-abinit-gene-0.1	-0.217545307	0.251315968	-0.176498716	0.38591839	-0.041046591	0.945476079	-3.237556886	2.30E-09	male_biased	-3.196510295	2.25E-09	male_biased	FBgn0198357	Dvir\GJ11096	3.370223108	1.99E-09	male_biased	FBgn0046225	CG17230	0	0	0	0	0	0	0	0	0	0	0	0	0	0	0	0	0	0	0	0	0
augustus_masked-scaffold1482-size64738-abinit-gene-0.3	-0.411685669	0.459588222	-0.160151269	0.816295153	-0.251534399	0.890159465	-0.555909658	0.191070451	Unbiased	-0.304375258	0.467614458	Unbiased	FBgn0201595	Dvir\GJ14382	-0.513510787	0.68230312	Unbiased	FBgn0032087	CG9568	0	0	0	0	0	0	0	0	0	0	0	0	0	0	0	0	0	0	0	0	0
augustus_masked-scaffold1482-size64738-abinit-gene-0.5	-0.605191994	0.634622661	-0.661380617	0.661074858	0.056188623	0.987534185	0.554312881	0.568195067	Unbiased	0.498124258	0.602331253	Unbiased	NA	NA	NA	NA	NA	NA	NA	0	0	0	0	0	0	0	0	0	0	0	0	0	0	0	0	0	0	0	0	0
augustus_masked-scaffold1483-size25893-abinit-gene-0.1	0.524339	0.333303444	0.277737082	0.658053217	0.246601918	0.889664935	-0.924926652	0.035774215	male_biased	-1.17152857	0.013013598	male_biased	NA	NA	NA	NA	NA	NA	NA	0	0	0	0	0	0	0	0	0	0	0	0	0	0	0	0	0	0	0	0	0
augustus_masked-scaffold1484-size34796-abinit-gene-0.0	0.020334106	0.902834274	-1.11311567	0.000100757	1.133449776	0.004046747	0.603087012	0.000189681	female_biased	-0.530362764	0.000471382	male_biased	FBgn0210074	Dvir\GJ22972	0.420790388	0.733079783	Unbiased	FBgn0038256	CG7530	0	0	0	0	0	0	0	0	0	0	0	0	0	0	0	0	0	0	0	0	1
augustus_masked-scaffold149-size45222-abinit-gene-0.0	0.397345359	0.082126409	0.141051689	0.547739613	0.25629367	0.668856231	-2.660606702	2.09E-08	male_biased	-2.916900372	9.78E-09	male_biased	NA	NA	NA	NA	NA	NA	NA	0	0	0	0	0	0	0	0	0	0	0	0	0	0	0	0	0	0	0	0	0
augustus_masked-scaffold1497-size32256-abinit-gene-0.2	-0.359611359	0.663754963	-0.265682251	0.787914834	-0.093929108	0.970378484	-0.757124822	0.220388885	Unbiased	-0.663195715	0.279927939	Unbiased	NA	NA	NA	NA	NA	NA	NA	0	0	0	0	0	0	0	0	0	0	0	0	0	0	0	0	0	0	0	0	0
augustus_masked-scaffold150-size92387-abinit-gene-0.0	-0.429794135	0.095584873	-0.017861986	0.953960865	-0.41193215	0.519380556	0.14877488	0.410932484	Unbiased	0.560707029	0.007944911	female_biased	FBgn0210041	Dvir\GJ22938	-0.376162175	0.713880617	Unbiased	FBgn0038806	CG5412	0	0	0	0	0	0	0	0	0	0	0	0	0	0	0	0	0	0	0	0	0
augustus_masked-scaffold150-size92387-abinit-gene-0.4	-0.082608091	0.736519038	-0.070098035	0.81380204	-0.012510056	0.986051604	1.253814262	2.42E-05	female_biased	1.266324318	2.04E-05	female_biased	FBgn0211373	Dvir\GJ24293	-0.647805959	0.457864462	Unbiased	FBgn0038811	Pus1	0	0	0	0	0	0	0	0	0	0	0	0	0	0	0	0	0	0	0	0	0
augustus_masked-scaffold1501-size71858-abinit-gene-0.0	-0.019788201	0.963130841	-0.229322526	0.59640423	0.209534324	0.862121092	0.711775699	0.023197316	female_biased	0.502241375	0.091089408	Unbiased	NA	NA	NA	NA	NA	NA	NA	0	0	0	0	0	0	0	0	0	0	0	0	0	0	0	0	0	0	0	0	0
augustus_masked-scaffold1501-size71858-abinit-gene-0.3	-0.282552744	0.500979872	0.336607321	0.477303744	-0.619160064	0.591538788	0.85621415	0.016906613	female_biased	1.475374214	0.000646077	female_biased	FBgn0197401	Dvir\GJ10113	-0.824561666	0.554030188	Unbiased	FBgn0026417	Hus1-like	0	0	0	0	0	0	0	0	0	0	0	0	0	0	0	0	0	0	0	0	0
augustus_masked-scaffold1502-size22333-abinit-gene-0.0	0.138839576	0.626787237	-0.425826093	0.157657042	0.564665669	0.43400337	-0.369722109	0.091939998	Unbiased	-0.934387778	0.000816696	male_biased	FBgn0199818	Dvir\GJ12578	-0.32651504	0.730889439	Unbiased	FBgn0035499	Chd64	0	0	0	0	0	0	0	0	0	0	0	0	0	0	0	0	0	0	0	0	0
augustus_masked-scaffold1502-size22333-abinit-gene-0.1	-0.431037506	0.103271721	-0.216006495	0.438579799	-0.215031011	0.781982196	1.920569564	1.13E-06	female_biased	2.135600574	4.00E-07	female_biased	NA	NA	NA	NA	NA	NA	NA	0	0	0	0	0	0	0	0	0	0	0	0	0	0	0	0	0	0	0	0	0
augustus_masked-scaffold1505-size37034-abinit-gene-0.3	-1.238908349	0.015058108	-1.162695814	0.014274953	-0.076212536	0.951176459	0.00147361	0.996288705	Unbiased	0.077686146	0.793033701	Unbiased	FBgn0210327	Dvir\GJ23225	-0.679998588	0.30334724	Unbiased	FBgn0266064	GlyS	0	0	0	0	0	0	0	0	0	0	0	0	0	0	0	0	0	0	0	0	0
augustus_masked-scaffold1508-size52800-abinit-gene-0.0	0.181737896	0.405183309	0.50340586	0.047009375	-0.321667964	0.593937864	1.951889226	3.31E-07	female_biased	2.273557189	8.96E-08	female_biased	FBgn0202837	Dvir\GJ15647	-1.01652398	0.101520427	Unbiased	FBgn0031736	CG11030	0	0	0	0	0	0	0	0	0	0	0	0	0	0	0	0	0	0	0	0	0
augustus_masked-scaffold1509-size74838-abinit-gene-0.1	-1.350187795	0.024183444	-0.992594347	0.063759824	-0.357593448	0.811415158	-1.159762747	0.00701178	male_biased	-0.802169298	0.040399954	male_biased	FBgn0204372	Dvir\GJ17195	-0.291539653	0.888656671	Unbiased	NA	NA	0	0	0	0	0	0	0	0	0	0	0	0	0	0	0	0	0	0	0	0	0
augustus_masked-scaffold1509-size74838-abinit-gene-0.3	0.445434791	0.413010096	1.006441004	0.101593414	-0.561006212	0.745100601	1.229807176	0.010336341	female_biased	1.790813389	0.001181744	female_biased	FBgn0204373	Dvir\GJ17196	1.54180464	0.092047485	Unbiased	FBgn0032414	CG17211	0	0	0	0	0	0	0	0	0	0	0	0	0	0	0	0	0	0	0	0	0
augustus_masked-scaffold151-size104511-abinit-gene-0.3	-0.673557951	0.071309291	-0.596703708	0.109437223	-0.076854242	0.944249469	1.475210098	0.000124204	female_biased	1.55206434	7.34E-05	female_biased	FBgn0198625	Dvir\GJ11366	NA	NA	NA	NA	NA	0	0	0	0	0	0	0	0	0	0	0	0	0	0	0	0	0	0	0	0	0
augustus_masked-scaffold1510-size23745-abinit-gene-0.3	0.342347599	0.533835535	-0.300042226	0.445030881	0.642389825	0.617093938	-9.006201294	1.74E-09	male_biased	-9.648591119	1.14E-09	male_biased	FBgn0205987	Dvir\GJ18841	6.053627281	9.77E-25	male_biased	NA	NA	0	0	0	0	0	0	0	0	0	0	0	0	0	0	0	0	0	0	0	0	0
augustus_masked-scaffold1516-size29233-abinit-gene-0.0	-0.349726899	0.224256833	-0.474096062	0.133855741	0.124369163	0.897985486	2.171363997	1.46E-06	female_biased	2.046994834	2.00E-06	female_biased	FBgn0203772	Dvir\GJ16588	-1.252878285	0.040067889	female_biased	FBgn0030891	Ada3	0	0	0	0	0	0	0	0	0	0	0	0	0	0	0	0	0	0	0	0	0
augustus_masked-scaffold152-size207929-abinit-gene-0.11	-0.025028682	0.926841381	-0.426705225	0.111018498	0.401676543	0.540822023	1.838674788	1.33E-06	female_biased	1.436998245	9.04E-06	female_biased	NA	NA	NA	NA	NA	NA	NA	0	0	0	0	0	0	0	0	0	0	0	0	0	0	0	0	0	0	0	0	0
augustus_masked-scaffold152-size207929-abinit-gene-0.5	-0.69135382	0.071309291	-0.663566244	0.0825228	-0.027787576	0.979916827	0.21387854	0.414506858	Unbiased	0.241666116	0.354423084	Unbiased	FBgn0197420	Dvir\GJ10132	0.589790939	0.612044109	Unbiased	FBgn0037602	SLIRP2	0	0	0	0	0	0	0	0	0	0	0	0	0	0	0	0	0	0	0	0	0
augustus_masked-scaffold152-size207929-abinit-gene-0.8	-0.407959663	0.428575525	-0.516189678	0.35701725	0.108230015	0.947920334	-0.314278335	0.422756595	Unbiased	-0.42250835	0.281443909	Unbiased	FBgn0198301	Dvir\GJ11035	-0.138854942	0.950772898	Unbiased	FBgn0259992	CG42489	0	0	0	0	0	0	0	0	0	0	0	0	0	0	0	0	0	0	0	0	0
augustus_masked-scaffold152-size207929-abinit-gene-1.4	-0.004061951	0.981580178	-0.191661647	0.267186689	0.187599696	0.690747491	1.093993248	2.61E-06	female_biased	0.906393552	1.15E-05	female_biased	FBgn0209573	Dvir\GJ22462	-1.372675662	0.027500886	female_biased	FBgn0022288	l(2)09851	0	0	0	0	0	0	0	0	0	0	0	0	0	0	0	0	0	0	0	0	0
augustus_masked-scaffold1520-size30869-abinit-gene-0.1	-0.016181872	0.933705839	0.558141537	0.009774167	-0.574323408	0.163179634	0.819553667	5.35E-05	female_biased	1.393877076	5.63E-07	female_biased	FBgn0201371	Dvir\GJ14153	-0.677656058	0.441265131	Unbiased	NA	NA	0	0	0	0	0	0	0	0	0	0	0	0	0	0	0	0	0	0	0	0	0
augustus_masked-scaffold1520-size30869-abinit-gene-0.3	1.126895918	0.077616915	0.821069367	0.18653969	0.305826551	0.869469273	-0.475051599	0.273978684	Unbiased	-0.780878151	0.089121258	Unbiased	FBgn0201369	Dvir\GJ14151	-0.472979421	0.67788218	Unbiased	FBgn0038071	Dtg	0	0	0	0	0	0	0	0	0	0	0	0	0	0	0	0	0	0	0	0	0
augustus_masked-scaffold1522-size63374-abinit-gene-0.0	-0.046811154	0.837020096	0.180335119	0.434386204	-0.227146274	0.720103364	1.413866501	3.08E-06	female_biased	1.641012775	7.77E-07	female_biased	FBgn0206978	Dvir\GJ19836	-1.189240678	0.04229188	female_biased	FBgn0086707	ncm	0	0	0	0	0	0	0	0	0	0	0	0	0	0	0	0	0	0	0	0	0
augustus_masked-scaffold1525-size29908-abinit-gene-0.0	0.095339724	0.857515869	0.264059582	0.6317282	-0.168719857	0.918746153	-0.302552987	0.402496521	Unbiased	-0.133833129	0.714825902	Unbiased	FBgn0204209	Dvir\GJ17032	0.032990746	0.983674289	Unbiased	FBgn0262738	norpA	0	0	0	0	0	0	0	0	0	0	0	0	0	0	0	0	0	0	0	0	0
augustus_masked-scaffold1526-size40590-abinit-gene-0.5	-0.319046532	0.46523296	-0.09843474	0.85960434	-0.220611792	0.876718058	-0.93682829	0.012600374	male_biased	-0.716216498	0.043850021	male_biased	FBgn0200908	Dvir\GJ13687	-0.053763772	0.986508475	Unbiased	NA	NA	0	0	0	0	0	0	0	0	0	0	0	0	0	0	0	0	0	0	0	0	0
augustus_masked-scaffold1529-size25037-abinit-gene-0.0	-0.332099663	0.261591034	-0.298168162	0.35341446	-0.033931501	0.970745678	1.520455923	3.18E-05	female_biased	1.554387424	2.42E-05	female_biased	FBgn0205717	Dvir\GJ18559	-0.522665696	0.519304268	Unbiased	NA	NA	0	0	0	0	0	0	0	0	0	0	0	0	0	0	0	0	0	0	0	0	0
augustus_masked-scaffold1529-size25037-abinit-gene-0.1	-0.306420315	0.212335218	-0.160126129	0.569289437	-0.146294185	0.851852976	1.912930869	9.76E-07	female_biased	2.059225054	4.53E-07	female_biased	FBgn0205653	Dvir\GJ18494	-0.828967511	0.32697543	Unbiased	FBgn0038673	CG14286	0	0	0	0	0	0	0	0	0	0	0	0	0	0	0	0	0	0	0	0	0
augustus_masked-scaffold1529-size25037-abinit-gene-0.2	-0.1168054	0.497489512	-0.23495724	0.204033035	0.11815184	0.826857842	0.801223787	6.15E-05	female_biased	0.683071947	0.000206006	female_biased	FBgn0205719	Dvir\GJ18561	0.167485464	0.901709587	Unbiased	FBgn0035134	CG1231	0	0	0	0	0	0	0	0	0	0	0	0	0	0	0	0	0	0	0	0	0
augustus_masked-scaffold153-size99568-abinit-gene-0.0	-0.153981389	0.469573319	-0.295850842	0.136171929	0.141869453	0.817993025	-12.32300287	5.43E-13	male_biased	-12.46487232	5.03E-13	male_biased	FBgn0207835	Dvir\GJ20697	6.075290224	2.08E-33	male_biased	FBgn0033868;FBgn0052064	S-Lap7;S-Lap4	0	0	0	0	0	0	0	0	0	0	0	0	0	0	0	0	0	0	0	0	0
augustus_masked-scaffold1534-size59849-abinit-gene-0.1	-0.726857621	0.089987996	-1.313786261	0.009795966	0.58692864	0.589001313	1.495967378	0.000409632	female_biased	0.909038738	0.009207518	female_biased	FBgn0202302	Dvir\GJ15105	-0.817685028	0.452437107	Unbiased	FBgn0034008	CG8152	0	0	0	0	0	0	0	0	0	0	0	0	0	0	0	0	0	0	0	0	0
augustus_masked-scaffold1534-size59849-abinit-gene-0.2	-0.239796569	0.21853829	-0.407304316	0.05813334	0.167507747	0.779419972	0.774228748	0.000206236	female_biased	0.606721001	0.001201868	female_biased	FBgn0202175	Dvir\GJ14972	-1.035588243	0.12991325	Unbiased	FBgn0004698	Xpc	0	0	0	0	0	0	0	0	0	0	0	0	0	0	0	0	0	0	0	0	0
augustus_masked-scaffold1535-size37070-abinit-gene-0.3	-0.634271402	0.104006439	-0.775645981	0.060459982	0.141374579	0.910084871	1.371063294	0.000392549	female_biased	1.229688715	0.00079207	female_biased	FBgn0202724	Dvir\GJ15531	-1.406292315	0.051076273	Unbiased	FBgn0032934	CG8679	0	0	0	0	0	0	0	0	0	0	0	0	0	0	0	0	0	0	0	0	0
augustus_masked-scaffold1535-size37070-abinit-gene-0.4	0.165409546	0.407757642	0.229498904	0.284804387	-0.064089358	0.925899507	1.077827948	1.91E-05	female_biased	1.141917306	1.08E-05	female_biased	FBgn0199662	Dvir\GJ12419	-1.274354178	0.051089117	Unbiased	FBgn0026577	CG8677	0	0	0	0	0	0	0	0	0	0	0	0	0	0	0	0	0	0	0	0	0
augustus_masked-scaffold1539-size21415-abinit-gene-0.2	-0.042165147	0.801308482	-0.195329694	0.245487622	0.153164547	0.759116207	-1.974657504	1.99E-08	male_biased	-2.127822051	1.01E-08	male_biased	NA	NA	NA	NA	NA	NA	NA	0	0	0	0	0	0	0	0	0	0	0	0	0	0	0	0	0	0	0	0	0
augustus_masked-scaffold1539-size21415-abinit-gene-0.3	-1.475084471	0.053993793	0.178477085	0.823830936	-1.653561556	0.293754	-2.836268202	0.000167313	male_biased	-1.182706645	0.028732152	male_biased	FBgn0208092	Dvir\GJ20957	0.691455489	0.578032905	Unbiased	FBgn0034647	pirk	0	0	0	0	0	0	0	0	0	0	0	0	0	0	0	0	0	0	0	0	0
augustus_masked-scaffold1539-size21415-abinit-gene-0.4	-0.256638952	0.32969862	-0.192547689	0.52042323	-0.064091264	0.941395287	1.515902708	1.29E-05	female_biased	1.579993972	8.39E-06	female_biased	FBgn0208094	Dvir\GJ20959	-1.342682069	0.041201819	female_biased	FBgn0034646	Rae1	0	0	0	0	0	0	0	0	0	0	0	0	0	0	0	0	0	0	0	0	0
augustus_masked-scaffold1539-size21415-abinit-gene-0.5	-0.204403674	0.272513597	0.325559164	0.107883663	-0.529962838	0.236281332	-0.597214338	0.001061437	male_biased	-0.0672515	0.635180583	Unbiased	FBgn0208515	Dvir\GJ21387	-0.152627998	0.947122914	Unbiased	FBgn0034645	ND-B12	0	0	0	0	0	0	0	0	0	0	0	0	0	0	0	0	0	0	0	0	0
augustus_masked-scaffold1544-size45479-abinit-gene-0.0	0.363123926	0.443448123	0.253651155	0.641083671	0.10947277	0.943427972	-0.924445826	0.020111912	male_biased	-1.033918596	0.012262075	male_biased	FBgn0204346	Dvir\GJ17169	-0.424414877	0.668436427	Unbiased	FBgn0060296	pain	0	0	0	0	0	0	0	0	0	0	0	0	0	0	0	0	0	0	0	0	0
augustus_masked-scaffold1546-size34465-abinit-gene-0.2	-0.016457345	0.952801093	0.08874997	0.768277928	-0.105207314	0.898874192	0.610218397	0.005642281	female_biased	0.715425711	0.002104927	female_biased	FBgn0207084	Dvir\GJ19942	-1.085107733	0.062640693	Unbiased	FBgn0022153	l(2)k05819	0	0	0	0	0	0	0	0	0	0	0	0	0	0	0	0	0	0	0	0	0
augustus_masked-scaffold15480-size757-abinit-gene-0.0	0.750870801	0.087622157	0.607138818	0.167178662	0.143731983	0.918458416	0.054665422	0.860041602	Unbiased	-0.089066561	0.77647675	Unbiased	NA	NA	NA	NA	NA	NA	NA	0	0	0	0	0	0	0	0	0	0	0	0	0	0	0	0	0	0	0	0	0
augustus_masked-scaffold155-size73508-abinit-gene-0.2	0.290604273	0.473033895	0.396430014	0.375595453	-0.105825741	0.937968361	0.908097597	0.01043576	female_biased	1.013923339	0.005969825	female_biased	FBgn0198977	Dvir\GJ11723	-0.239800564	0.868860027	Unbiased	FBgn0036121	CG6310	0	0	0	0	0	0	0	0	0	0	0	0	0	0	0	0	0	0	0	0	0
augustus_masked-scaffold155-size73508-abinit-gene-0.6	-0.603107546	0.053593908	-0.265399311	0.360247728	-0.337708235	0.659550373	-1.856888498	2.86E-06	male_biased	-1.519180263	1.31E-05	male_biased	FBgn0198980	Dvir\GJ11726	1.211256834	0.354219422	Unbiased	FBgn0052069	CG32069	0	0	0	0	0	0	0	0	0	0	0	0	0	0	0	0	0	0	0	0	0
augustus_masked-scaffold155-size73508-abinit-gene-0.7	-0.775065298	0.087302651	-0.075079938	0.888214479	-0.69998536	0.532102167	0.606482337	0.0689185	Unbiased	1.306467697	0.001390709	female_biased	FBgn0200862	Dvir\GJ13641	-0.72054886	0.533301118	Unbiased	FBgn0036118	Blos2	0	0	0	0	0	0	0	0	0	0	0	0	0	0	0	0	0	0	0	0	0
augustus_masked-scaffold155-size73508-abinit-gene-0.8	-0.030318056	0.892020169	0.199566654	0.353677852	-0.22988471	0.697381195	-0.805972065	0.000196845	male_biased	-0.576087355	0.002181774	male_biased	FBgn0198981	Dvir\GJ11727	0.023223895	0.990886484	Unbiased	FBgn0036117	CG6321	0	0	0	0	0	0	0	0	0	0	0	0	0	0	0	0	0	0	0	0	0
augustus_masked-scaffold1552-size66107-abinit-gene-0.2	-0.124393504	0.487409601	0.123745584	0.53875905	-0.248139088	0.61754697	-0.294162219	0.041599916	male_biased	-0.046023132	0.737265671	Unbiased	FBgn0206872	Dvir\GJ19730	-0.583744514	0.43549257	Unbiased	FBgn0015924	crq	0	0	0	0	0	0	0	0	0	0	0	0	0	0	0	0	0	0	0	0	0
augustus_masked-scaffold1555-size37958-abinit-gene-0.0	-0.835152053	0.154365247	-0.476551306	0.438079176	-0.358600747	0.841829354	-1.28604882	0.009495418	male_biased	-0.927448073	0.043256951	male_biased	FBgn0208068	Dvir\Obp56eL1	-0.208707516	0.953201321	Unbiased	NA	NA	0	0	0	0	0	0	0	0	0	0	0	0	0	0	0	0	0	0	0	0	0
augustus_masked-scaffold156-size116054-abinit-gene-0.18	-0.110246167	0.40458773	-0.097489995	0.507815421	-0.012756172	0.97719643	0.158553733	0.120784326	Unbiased	0.171309905	0.099160341	Unbiased	FBgn0209895	Dvir\GJ22791	-0.103277883	0.947122914	Unbiased	NA	NA	0	0	0	0	0	0	0	0	0	0	0	0	0	0	0	0	0	0	0	0	0
augustus_masked-scaffold156-size116054-abinit-gene-0.19	-0.229610288	0.619135309	-0.345861131	0.486588188	0.116250842	0.937968361	-1.583392119	0.000638556	male_biased	-1.699642961	0.000368314	male_biased	FBgn0209896	Dvir\GJ22792	0.286218381	0.858652339	Unbiased	FBgn0038042	Scgbeta	0	0	0	0	0	0	0	0	0	0	0	0	0	0	0	0	0	0	0	0	0
augustus_masked-scaffold156-size116054-abinit-gene-0.2	-0.56693795	0.092706668	-0.349173009	0.29397327	-0.217764942	0.822821805	-0.954032876	0.001510996	male_biased	-0.736267934	0.007554087	male_biased	FBgn0211562	Dvir\GJ24482	-0.085383766	0.964740497	Unbiased	FBgn0039639	CG14512	0	0	0	0	0	0	0	0	0	0	0	0	0	0	0	0	0	0	0	0	0
augustus_masked-scaffold156-size116054-abinit-gene-0.4	-0.198773615	0.523844499	-0.530592408	0.120180836	0.331818793	0.725088811	1.03100476	0.000919081	female_biased	0.699185967	0.010127753	female_biased	FBgn0211561	Dvir\GJ24481	-0.945967974	0.538285441	Unbiased	FBgn0039641	CG14511	0	0	0	0	0	0	0	0	0	0	0	0	0	0	0	0	0	0	0	0	0
augustus_masked-scaffold156-size116054-abinit-gene-1.0	-0.495256873	0.042452134	-0.217201516	0.333428864	-0.278055356	0.634616871	-1.063026066	3.13E-05	male_biased	-0.784970709	0.000326288	male_biased	FBgn0211547	Dvir\GJ24467	-0.10467525	0.946931792	Unbiased	FBgn0037298	CG2604	0	0	0	0	0	0	0	0	0	0	0	0	1	0	0	0	0	0	0	0	0
augustus_masked-scaffold156-size116054-abinit-gene-1.2	-0.170032555	0.793621204	-0.539394886	0.418314425	0.369362331	0.851040132	-1.536059779	0.005970643	male_biased	-1.90542211	0.0016417	male_biased	FBgn0206634	Dvir\GJ19491	0.96342169	0.233924812	Unbiased	FBgn0040850	CG15210	0	0	0	0	0	0	0	0	0	0	0	0	0	0	0	0	0	0	0	0	0
augustus_masked-scaffold156-size116054-abinit-gene-1.3	-0.134603295	0.613432006	-0.291404083	0.302299607	0.156800788	0.851852976	0.491196371	0.024087568	female_biased	0.334395583	0.104503809	Unbiased	FBgn0205810	Dvir\GJ18656	-0.780996202	0.236013885	Unbiased	FBgn0003321	sbr	0	0	0	0	0	0	0	0	0	0	0	0	0	0	0	0	0	0	0	0	0
augustus_masked-scaffold156-size116054-abinit-gene-1.6	0.129798346	0.565680747	0.466932854	0.058101635	-0.337134508	0.579058166	-2.122478103	1.84E-07	male_biased	-1.785343596	6.23E-07	male_biased	FBgn0209897	Dvir\GJ22793	0.889600104	0.411406867	Unbiased	FBgn0000455	Dip-C	0	0	0	0	0	0	0	0	0	0	0	0	0	0	0	0	0	0	0	0	0
augustus_masked-scaffold1564-size26448-abinit-gene-0.0	-0.648926431	0.180770833	0.050319945	0.933780624	-0.699246377	0.58546151	-1.291519561	0.003340739	male_biased	-0.592273185	0.109241671	Unbiased	FBgn0202079	Dvir\GJ14875	0.005857204	0.997652825	Unbiased	FBgn0086367	t	0	0	0	0	0	0	0	0	0	0	0	0	0	0	0	0	0	0	0	0	0
augustus_masked-scaffold1564-size26448-abinit-gene-0.1	-0.368043885	0.153825276	-0.04339258	0.891653217	-0.324651305	0.649098426	0.744823736	0.001788193	female_biased	1.069475041	0.00012124	female_biased	FBgn0202080	Dvir\GJ14876	-0.71057486	0.517027953	Unbiased	FBgn0030088	Arfrp1	0	0	0	0	0	0	0	0	0	0	0	0	0	0	0	0	0	0	0	0	0
augustus_masked-scaffold157-size67949-abinit-gene-0.3	-0.488616922	0.138724382	-0.238167629	0.502737482	-0.250449292	0.798302524	0.894742995	0.002580113	female_biased	1.145192287	0.000456597	female_biased	FBgn0200376	Dvir\GJ13149	-0.989172745	0.391740919	Unbiased	FBgn0036277	CG10418	0	0	0	0	0	0	0	0	0	0	0	0	0	0	0	0	0	0	0	0	0
augustus_masked-scaffold1575-size46945-abinit-gene-0.3	-0.904432261	0.186743667	-0.234628023	0.769000097	-0.669804238	0.745620731	-2.393921188	0.000638414	male_biased	-1.724116949	0.004770363	male_biased	FBgn0208632	Dvir\GJ21512	0.341297977	0.700685366	Unbiased	FBgn0005614	trpl	0	0	0	0	0	0	0	0	0	0	0	0	0	0	0	0	0	0	0	0	0
augustus_masked-scaffold1579-size35730-abinit-gene-0.0	0.638446927	0.178094973	0.89546352	0.109964826	-0.257016593	0.870377474	2.95635146	9.19E-06	female_biased	3.213368052	5.37E-06	female_biased	NA	NA	NA	NA	NA	NA	NA	0	0	0	0	0	0	0	0	0	0	0	0	0	0	0	0	0	0	0	0	0
augustus_masked-scaffold1579-size35730-abinit-gene-0.2	0.19045921	0.472344057	-0.039264053	0.90736154	0.229723263	0.77998309	0.072635256	0.718696044	Unbiased	-0.157088007	0.434328602	Unbiased	FBgn0199948	Dvir\GJ12712	-0.212486537	0.872849396	Unbiased	FBgn0035540	Syx17	0	0	0	0	0	0	0	0	0	0	0	0	0	0	0	0	0	0	0	0	0
augustus_masked-scaffold1579-size35730-abinit-gene-0.3	0.159944601	0.396919354	-0.082061591	0.713864524	0.242006192	0.655195421	1.00014166	2.25E-05	female_biased	0.758135468	0.000195956	female_biased	FBgn0199952	Dvir\GJ12716	-1.50929904	0.004250676	female_biased	FBgn0035541	CG15019	0	0	0	0	0	0	0	0	0	0	0	0	0	0	0	0	0	0	0	0	0
augustus_masked-scaffold158-size227332-abinit-gene-0.2	0.044594592	0.920582573	0.029515365	0.954203082	0.015079227	0.989582953	0.369884192	0.220466314	Unbiased	0.354804965	0.24222764	Unbiased	FBgn0205501	Dvir\GJ18342	-0.391924441	0.701446786	Unbiased	FBgn0004374	neb	0	0	0	0	0	0	0	0	0	0	0	0	0	0	0	0	0	0	0	0	0
augustus_masked-scaffold158-size227332-abinit-gene-0.3	-0.544590418	0.022699111	-0.653819316	0.007814598	0.109228897	0.859874355	0.704417928	0.000420037	female_biased	0.59518903	0.001353978	female_biased	FBgn0205059	Dvir\GJ17891	-0.830906676	0.30858071	Unbiased	FBgn0003141	pr	0	0	0	0	0	0	0	0	0	0	1	0	0	0	0	0	0	0	0	0	0
augustus_masked-scaffold158-size227332-abinit-gene-0.5	-0.148949745	0.603167912	0.147810173	0.657498029	-0.296759918	0.733197601	1.365058657	5.12E-05	female_biased	1.661818574	9.55E-06	female_biased	FBgn0205060	Dvir\GJ17892	-1.051007886	0.336889006	Unbiased	FBgn0003978	vls	0	0	0	0	0	0	0	0	0	0	0	0	0	0	0	0	0	0	0	0	0
augustus_masked-scaffold158-size227332-abinit-gene-1.1	-0.829077955	0.00619045	-1.02139746	0.001490527	0.192319506	0.777634379	0.351199222	0.045475927	female_biased	0.158879716	0.334395859	Unbiased	FBgn0205062	Dvir\GJ17894	-1.314105532	0.22031625	Unbiased	FBgn0031824	CG9547	0	0	0	1	0	0	0	0	0	0	0	0	0	0	0	0	0	0	0	0	0
augustus_masked-scaffold158-size227332-abinit-gene-1.2	-0.320050138	0.24968084	0.118375882	0.72400771	-0.43842602	0.563658797	0.963452306	0.000652908	female_biased	1.401878326	3.43E-05	female_biased	FBgn0205495	Dvir\GJ18336	-0.18865806	0.867992008	Unbiased	FBgn0051638	CG31638	0	0	0	0	0	0	0	0	0	0	0	0	0	0	0	0	0	0	0	0	0
augustus_masked-scaffold158-size227332-abinit-gene-1.4	-0.370420924	0.084054075	-0.279531489	0.187406206	-0.090889435	0.888603573	-0.799011988	0.000192571	male_biased	-0.708122553	0.000457037	male_biased	FBgn0205493	Dvir\GJ18334	-0.03847536	0.987600596	Unbiased	FBgn0027496	epsilonCOP	0	0	0	0	0	0	0	0	0	0	0	0	0	0	0	0	0	0	0	0	0
augustus_masked-scaffold1580-size13788-abinit-gene-0.0	-0.362831764	0.19354779	0.083018528	0.808952445	-0.445850292	0.547099082	1.540351356	1.50E-05	female_biased	1.986201648	1.70E-06	female_biased	FBgn0200271	Dvir\GJ13037	-1.135510156	0.062149633	Unbiased	FBgn0036710	CG6479	0	0	0	0	0	0	0	0	0	0	0	0	0	0	0	0	0	0	0	0	0
augustus_masked-scaffold1580-size13788-abinit-gene-0.1	-0.735285059	0.332869855	-0.685995987	0.398173867	-0.049289072	0.982480039	-0.993894149	0.098450956	Unbiased	-0.944605078	0.105168708	Unbiased	FBgn0200268	Dvir\GJ13034	0.104938745	0.967839475	Unbiased	FBgn0036713	Mip	0	0	0	0	0	0	0	0	0	0	0	0	0	0	0	0	0	0	0	0	0
augustus_masked-scaffold1582-size18700-abinit-gene-0.3	-0.718864541	0.391854203	0.220485881	0.828952478	-0.939350422	0.700813155	-1.841124249	0.01129493	male_biased	-0.901773827	0.157331281	Unbiased	FBgn0203072	Dvir\GJ15885	0.667145162	0.589990219	Unbiased	FBgn0029974	dpr14	0	0	0	0	0	0	0	0	0	0	0	0	0	0	0	0	0	0	0	0	0
augustus_masked-scaffold15832-size742-abinit-gene-0.0	-0.014232422	0.966649036	-0.016897666	0.967862033	0.002665244	0.997288256	1.849108071	1.04E-05	female_biased	1.846442828	9.56E-06	female_biased	NA	NA	NA	NA	NA	NA	NA	0	0	0	0	0	0	0	0	0	0	0	0	0	0	0	0	0	0	0	0	0
augustus_masked-scaffold1585-size17018-abinit-gene-0.1	0.222279129	0.216851082	-0.016808741	0.941994616	0.23908787	0.631566406	1.159429806	3.95E-06	female_biased	0.920341936	2.47E-05	female_biased	FBgn0204810	Dvir\GJ17641	-1.317481813	0.029225125	female_biased	FBgn0032298	CG6724	0	0	0	0	0	0	0	0	0	0	0	0	0	0	0	0	0	0	0	0	0
augustus_masked-scaffold1585-size17018-abinit-gene-0.3	1.795798369	0.002260326	-0.02241385	0.961848044	1.818212219	0.039578099	-1.253582867	0.000631452	male_biased	-3.071795085	6.28E-07	male_biased	FBgn0204809	Dvir\GJ17640	-0.348765216	0.742585956	Unbiased	FBgn0051869	CG31869	0	0	0	0	0	0	0	0	0	0	0	0	0	0	0	0	0	0	0	0	1
augustus_masked-scaffold1587-size31891-abinit-gene-0.4	0.030445596	0.964282825	0.225411119	0.751468595	-0.194965523	0.92400546	-1.028457451	0.035204137	male_biased	-0.833491928	0.079307956	Unbiased	FBgn0202441	Dvir\GJ15245	0.051126114	0.969639236	Unbiased	FBgn0001145	Gs2	0	0	0	0	0	0	0	0	0	0	0	0	0	0	0	0	0	0	0	0	0
augustus_masked-scaffold159-size95560-abinit-gene-0.0	0.643163328	0.073441135	1.442743865	0.002129882	-0.799580537	0.309284507	-1.630945029	3.76E-05	male_biased	-0.831364492	0.004770497	male_biased	FBgn0210922	Dvir\GJ23826	NA	NA	NA	NA	NA	0	0	0	0	0	0	0	0	0	0	0	0	0	0	0	0	0	0	0	0	0
augustus_masked-scaffold1594-size28686-abinit-gene-0.2	-0.047361299	0.765061518	-0.177262777	0.273749509	0.129901478	0.782354273	-2.655109418	1.74E-09	male_biased	-2.785010896	1.11E-09	male_biased	FBgn0202166	Dvir\GJ14963	1.201323483	0.044641467	male_biased	FBgn0033382	Hydr1	0	0	0	0	0	0	0	0	0	0	0	0	0	0	0	0	0	0	0	0	0
augustus_masked-scaffold1594-size28686-abinit-gene-0.3	-0.480850474	0.020492317	-0.533747715	0.009485994	0.052897241	0.925899507	-0.655604288	0.000220706	male_biased	-0.708501529	0.000111665	male_biased	FBgn0202315	Dvir\GJ15118	-0.077356604	0.952372406	Unbiased	FBgn0260972	alc	0	0	0	0	0	0	0	0	0	0	0	0	0	0	0	0	0	0	0	0	0
augustus_masked-scaffold1594-size28686-abinit-gene-0.5	-0.448787377	0.190871582	-0.321184287	0.401084206	-0.12760309	0.915904684	2.275752763	4.37E-06	female_biased	2.403355853	2.40E-06	female_biased	FBgn0205138	Dvir\GJ17971	-0.580422445	0.547122202	Unbiased	FBgn0085224	CG34195	0	0	0	0	0	0	0	0	0	0	0	0	0	0	0	0	0	0	0	0	0
augustus_masked-scaffold15956-size737-abinit-gene-0.0	0.371618522	0.404698939	0.771042087	0.115814406	-0.399423565	0.774589592	-0.198315558	0.55526653	Unbiased	0.201108007	0.55663007	Unbiased	NA	NA	NA	NA	NA	NA	NA	0	0	0	0	0	0	0	0	0	0	0	0	0	0	0	0	0	0	0	0	0
augustus_masked-scaffold1596-size31917-abinit-gene-0.7	-0.526518831	0.122325049	-0.408103749	0.228896253	-0.118415083	0.915904684	-2.341494816	1.87E-06	male_biased	-2.223079733	2.50E-06	male_biased	NA	NA	NA	NA	NA	NA	NA	0	0	0	0	0	0	0	0	0	0	0	0	0	0	0	0	0	0	0	0	0
augustus_masked-scaffold16-size143973-abinit-gene-0.3	-0.401077302	0.43781841	-0.199302267	0.745502679	-0.201775035	0.908815685	-0.964928714	0.024673765	male_biased	-0.763153679	0.064601257	Unbiased	FBgn0207841	Dvir\GJ20703	-0.563056365	0.713205452	Unbiased	FBgn0085265	CG34236	0	0	0	0	0	0	0	0	0	0	0	0	0	0	0	0	0	0	0	0	0
augustus_masked-scaffold16-size143973-abinit-gene-1.2	0.141000439	0.541810502	-0.147973944	0.573094389	0.288974382	0.659121663	1.368493957	8.75E-06	female_biased	1.079519574	5.63E-05	female_biased	FBgn0208751	Dvir\GJ21632	-0.525433102	0.613666429	Unbiased	FBgn0010620	CG10939	0	0	0	0	0	0	0	0	0	0	0	0	0	0	0	0	0	0	0	0	0
augustus_masked-scaffold16-size143973-abinit-gene-1.4	-0.611492853	0.065074767	0.24443741	0.466749689	-0.855930263	0.236281332	3.031429721	1.48E-07	female_biased	3.887359984	2.28E-08	female_biased	FBgn0207842	Dvir\GJ20704	-2.360883629	6.72E-06	female_biased	FBgn0033081	geminin	0	0	0	0	0	0	0	0	0	0	0	0	0	0	0	0	0	0	0	0	0
augustus_masked-scaffold16006-size735-abinit-gene-0.0	0.294231522	0.492640048	0.050724869	0.925373237	0.243506654	0.859186972	-0.843651671	0.019312081	male_biased	-1.087158325	0.005281642	male_biased	FBgn0199949	Dvir\GJ12713	0.105238679	0.956352608	Unbiased	FBgn0035542	DOR	0	0	0	0	0	0	0	0	0	0	0	0	0	0	0	0	0	0	0	0	0
augustus_masked-scaffold1601-size13635-abinit-gene-0.0	0.670913447	0.162744309	0.37599299	0.461729799	0.294920457	0.843341298	0.107286825	0.761512909	Unbiased	-0.187633632	0.596073646	Unbiased	NA	NA	NA	NA	NA	NA	NA	0	0	0	0	0	0	0	0	0	0	0	0	0	0	0	0	0	0	0	0	0
augustus_masked-scaffold1606-size49230-abinit-gene-0.0	-0.072647698	0.642518174	-0.067823493	0.705072947	-0.004824205	0.990849951	-1.60230593	7.85E-08	male_biased	-1.597481725	6.74E-08	male_biased	FBgn0203267	Dvir\GJ16082	0.393204047	0.747421116	Unbiased	NA	NA	0	0	0	0	0	0	0	0	0	0	0	0	0	0	0	0	0	0	0	0	0
augustus_masked-scaffold1606-size49230-abinit-gene-0.1	-0.183951516	0.652749831	-0.507174515	0.237806494	0.323222998	0.796237581	-1.124074439	0.002820204	male_biased	-1.447297438	0.000514303	male_biased	FBgn0203238	Dvir\GJ16053	0.254306459	0.837157364	Unbiased	FBgn0035343	CG16762	0	0	0	0	0	0	0	0	0	0	0	0	0	0	0	0	0	0	0	0	0
augustus_masked-scaffold1606-size49230-abinit-gene-0.2	-0.529696135	0.330217016	-0.114511898	0.86876105	-0.415184237	0.806435939	-1.28000225	0.008148767	male_biased	-0.864818013	0.050359143	Unbiased	FBgn0203237	Dvir\GJ16052	0.288767741	0.817451832	Unbiased	FBgn0035344	Cyp4d20	0	0	0	0	0	0	0	0	0	0	0	0	0	0	0	0	0	0	0	0	0
augustus_masked-scaffold1608-size52910-abinit-gene-0.2	-0.126718186	0.542732581	0.462676581	0.047306489	-0.589394768	0.236281332	-0.174974618	0.261930155	Unbiased	0.41442015	0.017802867	female_biased	FBgn0199209	Dvir\GJ11957	-0.048811161	0.976416876	Unbiased	FBgn0029118	ScsbetaG	0	0	0	0	0	0	0	0	0	0	0	0	0	0	0	0	0	0	0	1	0
augustus_masked-scaffold1608-size52910-abinit-gene-0.3	0.360528045	0.122281027	-0.375170795	0.119910629	0.73569884	0.163179634	1.133914717	3.02E-05	female_biased	0.398215877	0.030091091	female_biased	FBgn0199210	Dvir\GJ11958	-0.71483918	0.314230473	Unbiased	FBgn0010894	sinu	0	0	0	0	0	0	0	0	0	0	0	0	0	0	0	0	0	0	0	0	0
augustus_masked-scaffold161-size104503-abinit-gene-0.0	0.53235813	0.453118599	1.011103627	0.180888887	-0.478745497	0.828982875	-1.74708827	0.005927349	male_biased	-1.268342774	0.031587193	male_biased	NA	NA	NA	NA	NA	NA	NA	0	0	0	0	0	0	0	0	0	0	0	0	0	0	0	0	0	0	0	0	0
augustus_masked-scaffold161-size104503-abinit-gene-0.2	-0.300557646	0.226446652	-0.69932059	0.019488882	0.398762944	0.552967307	1.465953408	9.85E-06	female_biased	1.067190464	0.000114518	female_biased	FBgn0208553	Dvir\GJ21427	-1.13678955	0.172292698	Unbiased	FBgn0031485	CG9643	0	0	0	0	0	0	0	0	0	0	0	0	0	0	0	0	0	0	0	0	0
augustus_masked-scaffold161-size104503-abinit-gene-0.3	0.025265159	0.889230942	-0.056534101	0.777995718	0.08179926	0.877481967	0.457936987	0.002575635	female_biased	0.376137727	0.008634117	female_biased	FBgn0208037	Dvir\GJ20901	-0.625054149	0.652645128	Unbiased	FBgn0015247	Diap2	0	0	0	0	0	0	0	0	0	0	0	0	0	0	0	0	0	0	0	0	0
augustus_masked-scaffold161-size104503-abinit-gene-0.4	-0.027440519	0.858011561	-0.296170122	0.055147016	0.268729604	0.45205435	0.696452982	3.18E-05	female_biased	0.427723379	0.00132296	female_biased	FBgn0208036	Dvir\GJ20900	-1.44974615	0.148689734	Unbiased	FBgn0010409	RpL18A	0	0	0	0	0	0	0	0	0	0	0	0	0	0	0	0	0	0	0	0	0
augustus_masked-scaffold161-size104503-abinit-gene-0.5	0.148024491	0.576232266	0.334639401	0.23532729	-0.18661491	0.817767237	1.775476867	3.11E-06	female_biased	1.962091778	1.22E-06	female_biased	FBgn0208554	Dvir\GJ21428	-1.778372253	0.000353861	female_biased	FBgn0034240	MESR4	0	0	0	0	0	0	0	0	0	0	0	0	0	0	0	0	0	0	0	0	0
augustus_masked-scaffold1610-size43066-abinit-gene-0.0	-0.415015665	0.324008026	0.737268491	0.108615464	-1.152284156	0.258011335	-0.971772525	0.008593153	male_biased	0.180511631	0.573490443	Unbiased	FBgn0201327	Dvir\GJ14109	0.533763355	0.61271639	Unbiased	FBgn0036544	sff	0	0	0	0	0	0	0	0	0	0	0	0	0	0	0	0	0	0	0	0	0
augustus_masked-scaffold16133-size730-abinit-gene-0.0	0.211588957	0.60587603	0.42662721	0.328436741	-0.215038253	0.869346435	0.410821516	0.182527233	Unbiased	0.625859769	0.05520031	Unbiased	NA	NA	NA	NA	NA	NA	NA	0	0	0	0	0	0	0	0	0	0	0	0	0	0	0	0	0	0	0	0	0
augustus_masked-scaffold1619-size30911-abinit-gene-0.0	-0.080545219	0.671871093	-0.137496065	0.506652244	0.056950845	0.928808042	0.436489093	0.007504706	female_biased	0.379538248	0.016319905	female_biased	FBgn0203204	Dvir\GJ16019	-1.245685215	0.059673347	Unbiased	FBgn0020272	mst	0	0	0	0	0	0	0	0	0	0	0	0	0	0	0	0	0	0	0	0	0
augustus_masked-scaffold162-size90734-abinit-gene-0.0	0.494732425	0.045409879	0.02917071	0.918300134	0.465561715	0.40633236	3.135070007	8.56E-09	female_biased	2.669508292	2.31E-08	female_biased	FBgn0200429	Dvir\GJ13203	-2.270791542	7.00E-06	female_biased	FBgn0035213	CG2199	0	0	0	0	0	0	0	0	0	0	0	0	0	0	0	0	0	0	0	0	0
augustus_masked-scaffold162-size90734-abinit-gene-0.11	0.130352736	0.420539415	0.046508234	0.820005441	0.083844501	0.873591776	1.127119563	2.23E-06	female_biased	1.043275062	3.89E-06	female_biased	FBgn0200435	Dvir\GJ13209	-0.812397691	0.261518201	Unbiased	FBgn0010333;FBgn0014011	Rac1;Rac2	0	0	0	0	0	0	0	0	0	0	0	0	0	0	0	0	0	0	0	0	0
augustus_masked-scaffold162-size90734-abinit-gene-0.13	-0.558921219	0.129062071	-0.66079841	0.088179313	0.101877191	0.931759611	1.092182597	0.001410985	female_biased	0.990305405	0.002588843	female_biased	FBgn0200436	Dvir\GJ13210	-1.286823691	0.071682738	Unbiased	NA	NA	0	0	0	0	0	0	0	0	0	0	0	0	0	0	0	0	0	0	0	0	0
augustus_masked-scaffold162-size90734-abinit-gene-0.2	-0.499905547	0.066928313	0.018585135	0.952896011	-0.518490682	0.411631809	0.396351965	0.043952974	female_biased	0.914842647	0.000331754	female_biased	FBgn0200430	Dvir\GJ13204	-0.041140564	0.985894163	Unbiased	FBgn0035211	CG2211	0	0	0	0	0	0	0	0	0	0	0	0	0	0	0	0	0	0	0	0	0
augustus_masked-scaffold162-size90734-abinit-gene-0.9	-0.080571545	0.650736322	-0.217037293	0.241448476	0.136465748	0.800719653	-3.40928217	9.88E-10	male_biased	-3.545747918	6.85E-10	male_biased	FBgn0200434	Dvir\GJ13208	2.863619884	5.01E-09	male_biased	FBgn0035204	CG2277	0	0	0	0	0	0	0	0	0	0	0	0	0	0	0	0	0	0	0	0	0
augustus_masked-scaffold1628-size18124-abinit-gene-0.4	0.077425682	0.765061518	0.29133379	0.274640316	-0.213908108	0.781982196	-0.157190445	0.403191396	Unbiased	0.056717663	0.767339579	Unbiased	FBgn0199511	Dvir\GJ12261	-0.522801762	0.611259164	Unbiased	FBgn0035722	CG10075	0	0	0	0	0	0	0	0	0	0	0	0	0	0	0	0	0	0	0	0	0
augustus_masked-scaffold1629-size26357-abinit-gene-0.4	-0.306678984	0.261185717	0.166319297	0.599638989	-0.472998281	0.519380556	1.994195951	1.83E-06	female_biased	2.467194231	2.91E-07	female_biased	FBgn0064307	Dvir\thr	-2.232806665	0.000263339	female_biased	FBgn0003701	thr	0	0	0	0	0	0	0	0	0	0	0	0	0	0	0	0	0	0	0	0	0
augustus_masked-scaffold163-size167610-abinit-gene-0.0	-0.394455027	0.212306461	-0.214988107	0.544076801	-0.17946692	0.858569267	0.348161942	0.148811545	Unbiased	0.527628862	0.039408893	female_biased	FBgn0209028	Dvir\GJ21913	-0.068925652	0.972164118	Unbiased	FBgn0033019	CG10395	0	0	0	0	0	0	0	0	0	0	0	0	0	0	0	0	0	0	0	0	0
augustus_masked-scaffold163-size167610-abinit-gene-0.8	0.103077339	0.546725363	-0.288418007	0.111536659	0.391495346	0.35114342	-1.779140751	7.41E-08	male_biased	-2.170636097	1.42E-08	male_biased	FBgn0209030	Dvir\GJ21915	0.994048671	0.121053145	Unbiased	FBgn0033032	kune	0	0	0	0	0	0	0	0	0	0	0	0	0	0	0	0	0	0	0	0	0
augustus_masked-scaffold163-size167610-abinit-gene-1.2	-0.529909609	0.083496969	-0.39394219	0.195713381	-0.135967419	0.881889302	0.213735451	0.316795763	Unbiased	0.34970287	0.112647405	Unbiased	FBgn0207543	Dvir\GJ20403	0.118720153	0.93515815	Unbiased	FBgn0033556	CG12343	0	0	0	0	0	0	0	0	0	0	0	0	0	0	0	0	0	0	0	0	0
augustus_masked-scaffold163-size167610-abinit-gene-1.3	0.242892231	0.13738921	0.419823293	0.023625291	-0.176931062	0.706758969	0.984245444	5.20E-06	female_biased	1.161176506	1.15E-06	female_biased	FBgn0209037	Dvir\GJ21922	-1.537395906	0.003701344	female_biased	FBgn0033557	CG12325	0	0	0	0	0	0	0	0	0	0	0	0	0	0	0	0	0	0	0	0	0
augustus_masked-scaffold163-size167610-abinit-gene-1.5	-0.191201472	0.399359719	-0.374514493	0.129022329	0.183313021	0.796237581	0.835682639	0.000406843	female_biased	0.652369618	0.002251613	female_biased	FBgn0207541	Dvir\GJ20401	-1.111983963	0.149715905	Unbiased	FBgn0027525	LTV1	0	0	0	0	0	0	0	0	0	0	0	0	0	0	0	0	0	0	0	0	0
augustus_masked-scaffold163-size167610-abinit-gene-1.9	1.750644853	0.076055791	0.998112715	0.28812235	0.752532138	0.780565462	0.536399927	0.414498464	Unbiased	-0.216132211	0.746570779	Unbiased	FBgn0209040	Dvir\GJ21925	-0.101737741	0.953346317	Unbiased	FBgn0034582	Cht9	0	0	0	0	0	0	0	0	0	0	0	0	0	0	0	0	0	0	0	0	0
augustus_masked-scaffold1632-size94032-abinit-gene-0.4	-0.120625095	0.555072851	0.10328206	0.660654356	-0.223907155	0.710761915	0.056367664	0.712789229	Unbiased	0.280274819	0.079867768	Unbiased	FBgn0202227	Dvir\GJ15028	-0.196582793	0.869103314	Unbiased	FBgn0033427	Smyd4-1	0	0	0	0	0	0	0	0	0	0	0	0	0	0	0	0	0	0	0	0	0
augustus_masked-scaffold1632-size94032-abinit-gene-0.6	0.361371399	0.071359346	0.132330533	0.510708974	0.229040867	0.658640522	-1.401541962	8.96E-07	male_biased	-1.630582829	2.22E-07	male_biased	FBgn0202229	Dvir\GJ15030	1.029472171	0.187074132	Unbiased	FBgn0085436	Not1	0	0	0	0	0	0	0	0	0	0	0	0	0	0	0	0	0	0	0	0	0
augustus_masked-scaffold1632-size94032-abinit-gene-0.9	-0.276598317	0.626137434	-0.862460973	0.152529915	0.585862657	0.733007158	-0.78227886	0.076551483	Unbiased	-1.368141517	0.006636777	male_biased	FBgn0202230	Dvir\GJ15031	-0.672761183	0.539560239	Unbiased	FBgn0054026	CG34026	0	0	0	0	0	0	0	0	0	0	0	0	0	0	0	0	0	0	0	0	0
augustus_masked-scaffold1633-size15506-abinit-gene-0.3	0.712843728	0.229070145	0.700396539	0.252041447	0.012447189	0.993043367	-1.782533995	0.001498295	male_biased	-1.794981184	0.001616244	male_biased	FBgn0199318	Dvir\GJ12066	0.77380688	0.28193763	Unbiased	FBgn0259167	CG42272	0	0	0	0	0	0	0	0	0	0	0	0	0	0	0	0	0	0	0	0	0
augustus_masked-scaffold16364-size722-abinit-gene-0.0	0.033970235	0.970183655	0.306134009	0.757847542	-0.272163774	0.92400546	-1.586126066	0.023637035	male_biased	-1.313962292	0.052953917	Unbiased	NA	NA	NA	NA	NA	NA	NA	0	0	0	0	0	0	0	0	0	0	0	0	0	0	0	0	0	0	0	0	0
augustus_masked-scaffold164-size85093-abinit-gene-0.3	0.997127103	0.21264559	0.227089991	0.819648642	0.770037112	0.758648365	0.634383002	0.28784015	Unbiased	-0.13565411	0.825042592	Unbiased	FBgn0198755	Dvir\GJ11497	NA	NA	NA	NA	NA	0	0	0	0	0	0	0	0	0	0	0	0	0	0	0	0	0	0	0	0	0
augustus_masked-scaffold1640-size31395-abinit-gene-0.0	-1.260091925	0.088273924	-0.717319878	0.322514816	-0.542772047	0.796237581	-1.122437689	0.043135892	male_biased	-0.579665643	0.255245681	Unbiased	FBgn0210447	Dvir\GJ23346	0.915430297	0.564518452	Unbiased	FBgn0037870	CG18577	0	0	0	0	0	0	0	0	0	0	0	0	0	0	0	0	0	0	0	0	0
augustus_masked-scaffold1641-size26128-abinit-gene-0.0	-0.094258548	0.873886365	0.386998147	0.512858903	-0.481256695	0.771116411	-1.745852923	0.001041483	male_biased	-1.264596228	0.007783237	male_biased	FBgn0206934	Dvir\GJ19792	0.553781234	0.656243757	Unbiased	FBgn0032693	Cyp310a1	0	0	0	0	0	0	0	0	0	0	0	0	0	0	0	0	0	0	0	0	0
augustus_masked-scaffold1647-size38519-abinit-gene-0.1	-0.132306991	0.685534315	-0.276747873	0.115966282	0.144440882	0.843341298	-12.75839179	3.21E-13	male_biased	-12.90283267	3.21E-13	male_biased	FBgn0209489	Dvir\GJ22376	5.905811843	4.47E-32	male_biased	FBgn0034132	S-Lap8	0	0	0	0	0	0	0	0	0	0	0	0	0	0	0	0	0	0	0	0	0
augustus_masked-scaffold1649-size59213-abinit-gene-0.0	-0.421200667	0.209922145	-0.338992641	0.348604801	-0.082208026	0.93974068	0.902108809	0.003385454	female_biased	0.984316835	0.001903527	female_biased	FBgn0210945	Dvir\GJ23850	-1.256946558	0.072807379	Unbiased	FBgn0039210	CG13625	0	0	0	0	0	0	0	0	0	0	0	0	0	0	0	0	0	0	0	0	0
augustus_masked-scaffold1649-size59213-abinit-gene-0.1	0.396688609	0.276976436	1.018971132	0.02170961	-0.622282523	0.527685053	0.768163987	0.014209003	female_biased	1.390446509	0.00036142	female_biased	FBgn0210469	Dvir\GJ23368	NA	NA	NA	NA	NA	0	0	0	0	0	0	0	0	0	0	0	0	0	0	0	0	0	0	0	0	0
augustus_masked-scaffold165-size78066-abinit-gene-0.3	-0.67298939	0.067561898	-0.345189835	0.307528925	-0.327799555	0.744582149	-3.796994406	5.71E-08	male_biased	-3.469194851	8.56E-08	male_biased	FBgn0209212	Dvir\GJ22098	1.593388965	0.006336115	male_biased	FBgn0050343	CG30343	0	0	0	0	0	0	0	0	0	0	0	0	0	0	0	0	0	0	0	0	0
augustus_masked-scaffold165-size78066-abinit-gene-0.6	-0.104464308	0.921099817	0.153888342	0.895252013	-0.25835265	0.933604108	-1.790313692	0.023418074	male_biased	-1.531961042	0.046078469	male_biased	FBgn0207417	Dvir\GJ20277	0.286980777	0.770285934	Unbiased	FBgn0010114	hig	0	0	0	0	0	0	0	0	0	0	0	0	0	0	0	0	0	0	0	0	0
augustus_masked-scaffold165-size78066-abinit-gene-0.7	-0.239049827	0.850760865	0.054694144	0.971367209	-0.29374397	0.937968361	-1.702876912	0.066593404	Unbiased	-1.409132941	0.120414275	Unbiased	NA	NA	NA	NA	NA	NA	NA	0	0	0	0	0	0	0	0	0	0	0	0	0	0	0	0	0	0	0	0	0
augustus_masked-scaffold1652-size16271-abinit-gene-0.0	0.087131295	0.731882635	-0.074988064	0.804451503	0.162119358	0.834550328	-1.097191797	8.88E-05	male_biased	-1.259311155	2.71E-05	male_biased	FBgn0206420	Dvir\GJ19276	-0.026945135	0.988795465	Unbiased	FBgn0030506	DNAlig4	0	0	0	0	0	0	0	0	0	0	0	0	0	0	0	0	0	0	0	0	0
augustus_masked-scaffold1654-size68609-abinit-gene-0.7	-0.610794217	0.086461207	-0.792908888	0.035618804	0.182114671	0.862137954	-0.680995254	0.014909348	male_biased	-0.863109926	0.003969756	male_biased	FBgn0206686	Dvir\GJ19543	0.309014141	0.761957152	Unbiased	FBgn0030178	CG2974	0	0	0	0	0	0	0	0	0	0	0	0	0	0	0	0	0	0	0	1	0
augustus_masked-scaffold166-size66452-abinit-gene-0.0	-1.345993792	0.086398471	-0.122272688	0.888261529	-1.223721103	0.517537988	-3.298398016	0.000118781	male_biased	-2.074676913	0.002281029	male_biased	NA	NA	NA	NA	NA	NA	NA	0	0	0	0	0	0	0	0	0	0	0	0	0	0	0	0	0	0	0	0	0
augustus_masked-scaffold166-size66452-abinit-gene-0.2	0.180908713	0.427874151	0.154774989	0.549253371	0.026133725	0.970745678	0.040783054	0.815800997	Unbiased	0.014649329	0.933480432	Unbiased	FBgn0207754	Dvir\GJ20616	-0.175510035	0.924520988	Unbiased	FBgn0033995	GPHR	0	0	0	0	0	0	0	0	0	0	0	0	0	0	0	0	0	0	0	0	0
augustus_masked-scaffold166-size66452-abinit-gene-0.6	-0.264271679	0.398455875	0.149817981	0.689908167	-0.414089659	0.645153105	1.692932152	2.32E-05	female_biased	2.107021811	3.64E-06	female_biased	FBgn0208857	Dvir\GJ21738	-0.67228536	0.570442266	Unbiased	FBgn0034000	CG11808	0	0	0	0	0	0	0	0	0	0	0	0	0	0	0	0	0	0	0	0	0
augustus_masked-scaffold166-size66452-abinit-gene-0.7	-0.376777478	0.189061368	-0.004601876	0.991591186	-0.372175601	0.640461852	1.121526987	0.000235285	female_biased	1.493702588	2.25E-05	female_biased	FBgn0207751	Dvir\GJ20612	-1.008894798	0.157471473	Unbiased	FBgn0034001	mRpL41	0	0	0	0	0	0	0	0	0	0	0	0	0	0	0	0	0	0	0	0	0
augustus_masked-scaffold166-size66452-abinit-gene-0.8	-0.467734003	0.068705521	0.137283009	0.602053732	-0.605017012	0.277710736	-0.034572586	0.844534856	Unbiased	0.570444426	0.005720033	female_biased	FBgn0208858	Dvir\GJ21739	-1.360944314	0.298635894	Unbiased	FBgn0033945	CG12868	0	0	0	0	0	0	0	0	0	0	0	0	0	0	0	0	0	0	0	0	0
augustus_masked-scaffold1661-size29244-abinit-gene-0.3	-0.485904681	0.033940106	-0.41665846	0.05477542	-0.069246221	0.918458416	-0.224441062	0.133300662	Unbiased	-0.155194841	0.292091898	Unbiased	FBgn0203114	Dvir\GJ15927	-0.846030967	0.322231025	Unbiased	FBgn0023537	CG17896	0	0	0	0	0	0	0	0	0	0	0	0	1	1	0	0	0	0	0	0	0
augustus_masked-scaffold1665-size15157-abinit-gene-0.0	0.194756053	0.332164047	0.505341246	0.036540438	-0.310585193	0.580631684	2.688365185	1.65E-08	female_biased	2.998950378	6.91E-09	female_biased	FBgn0201234	Dvir\GJ14016	-1.861347683	0.015230086	female_biased	FBgn0052133	Ptip	0	0	0	0	0	0	0	0	0	0	0	0	0	0	0	0	0	0	0	0	0
augustus_masked-scaffold1665-size15157-abinit-gene-0.1	-0.217381227	0.302246178	-0.423789887	0.071205611	0.20640866	0.758648365	0.462563743	0.011292199	female_biased	0.256155083	0.12056721	Unbiased	FBgn0198573	Dvir\GJ11313	-0.43643933	0.744708907	Unbiased	FBgn0036397	Nprl3	0	0	0	0	0	0	0	0	0	0	0	0	0	0	0	0	0	0	0	0	0
augustus_masked-scaffold1667-size28753-abinit-gene-0.1	0.739897048	0.051607807	0.717871698	0.054605749	0.02202535	0.982695568	0.641159132	0.020288872	female_biased	0.619133782	0.025602315	female_biased	FBgn0203483	Dvir\GJ16299	-0.294899796	0.790671815	Unbiased	FBgn0021800	Reph	0	0	0	0	0	0	0	0	0	0	0	0	0	0	0	0	0	0	0	0	0
augustus_masked-scaffold167-size45856-abinit-gene-0.1	0.020823366	0.900827623	-0.17510713	0.272817457	0.195930496	0.642652354	-0.475481395	0.001104227	male_biased	-0.671411891	7.66E-05	male_biased	FBgn0200481	Dvir\GJ13255	1.018263466	0.237934144	Unbiased	FBgn0263251	vnc	0	0	0	0	0	0	0	0	0	0	0	0	0	0	0	0	0	0	0	0	0
augustus_masked-scaffold167-size45856-abinit-gene-0.2	-0.354696637	0.211362071	-0.271382741	0.36931057	-0.083313897	0.930532302	-0.726262904	0.004320446	male_biased	-0.642949007	0.008850751	male_biased	FBgn0199355	Dvir\GJ12103	-0.299192267	0.827785126	Unbiased	FBgn0036063	CG6674	0	0	0	0	0	0	0	0	0	0	0	0	0	0	0	0	0	0	0	0	0
augustus_masked-scaffold167-size45856-abinit-gene-0.4	-0.276311318	0.504855641	0.076615386	0.886013575	-0.352926704	0.785718004	0.987960065	0.007513951	female_biased	1.340886769	0.001118305	female_biased	FBgn0199356	Dvir\GJ12104	-0.329571666	0.852656592	Unbiased	FBgn0036062	CG6685	0	0	0	0	0	0	0	0	0	0	0	0	0	0	0	0	0	0	0	0	0
augustus_masked-scaffold1670-size35414-abinit-gene-0.0	0.074995469	0.869513371	-0.231847938	0.620108323	0.306843407	0.811354707	-0.999359437	0.006338714	male_biased	-1.306202844	0.001185408	male_biased	FBgn0204938	Dvir\GJ17769	0.249816564	0.812812505	Unbiased	FBgn0032694	MESR3	0	0	0	0	0	0	0	0	0	0	0	0	0	0	0	0	0	0	0	0	0
augustus_masked-scaffold168-size57764-abinit-gene-0.2	-0.192340614	0.398455875	0.055189216	0.851389213	-0.24752983	0.720103364	0.941176351	0.000173016	female_biased	1.188706181	2.45E-05	female_biased	FBgn0208794	Dvir\GJ21675	-1.211138412	0.065224766	Unbiased	FBgn0034098	krimp	0	0	0	0	0	0	0	0	0	0	0	0	0	0	0	0	0	0	0	0	0
augustus_masked-scaffold168-size57764-abinit-gene-0.5	-0.133205161	0.611109241	-0.233804234	0.401084206	0.100599073	0.908815685	-0.556530453	0.011732082	male_biased	-0.657129526	0.004698578	male_biased	FBgn0208792	Dvir\GJ21673	0.499863389	0.602669172	Unbiased	FBgn0034307	CG10914	0	0	0	0	0	0	0	0	0	0	0	0	0	0	0	0	0	0	0	0	0
augustus_masked-scaffold168-size57764-abinit-gene-0.7	-0.114849336	0.489204444	-0.228723514	0.198005681	0.113874178	0.826857842	-1.188438701	1.68E-06	male_biased	-1.302312879	6.71E-07	male_biased	FBgn0208791	Dvir\GJ21672	0.284799294	0.788687752	Unbiased	FBgn0000057	adp	0	0	0	0	0	0	0	0	0	0	0	0	0	0	0	0	0	0	0	0	0
augustus_masked-scaffold168-size57764-abinit-gene-0.8	0.431410736	0.023085328	-0.193975847	0.231682014	0.625386583	0.083722029	-2.730712192	1.46E-09	male_biased	-3.356098775	3.59E-10	male_biased	FBgn0207812	Dvir\GJ20674	2.243614091	0.004590708	male_biased	FBgn0034304	CG5742	0	0	0	0	0	0	0	0	0	0	0	0	0	0	0	0	0	0	0	0	0
augustus_masked-scaffold168-size57764-abinit-gene-0.9	-0.481847011	0.102785371	0.075680166	0.828443113	-0.557527177	0.43400337	0.222983939	0.286859912	Unbiased	0.780511116	0.002543615	female_biased	FBgn0207813	Dvir\GJ20675	-0.678655687	0.595986366	Unbiased	FBgn0062440	EMRE	0	0	0	0	0	0	0	0	0	0	0	0	0	0	0	0	0	0	0	0	0
augustus_masked-scaffold1684-size29450-abinit-gene-0.1	-0.234709129	0.490324219	0.372948645	0.366960681	-0.607657774	0.528249677	3.898657561	9.87E-08	female_biased	4.506315334	3.21E-08	female_biased	NA	NA	NA	NA	NA	NA	NA	0	0	0	0	0	0	0	0	0	0	0	0	0	0	0	0	0	0	0	0	0
augustus_masked-scaffold1684-size29450-abinit-gene-0.3	-0.490377544	0.035174812	-0.239047255	0.258788748	-0.25133029	0.658584766	0.007812975	0.959938221	Unbiased	0.259143265	0.095778698	Unbiased	FBgn0204219	Dvir\GJ17042	-0.511959087	0.528011754	Unbiased	FBgn0023516	Pex5	0	0	0	0	0	0	0	0	0	0	0	0	0	0	0	0	0	0	0	0	0
augustus_masked-scaffold1684-size29450-abinit-gene-0.4	-0.539765987	0.108401386	-0.273419027	0.431322886	-0.26634696	0.786279684	0.194987284	0.414629753	Unbiased	0.461334243	0.067362394	Unbiased	FBgn0203576	Dvir\GJ16392	-0.742088942	0.575177238	Unbiased	FBgn0026873	MED18	0	0	0	0	0	0	0	0	0	0	0	0	0	0	0	0	0	0	0	0	0
augustus_masked-scaffold1684-size29450-abinit-gene-0.7	-0.620473984	0.097068137	-0.700595853	0.071729018	0.080121869	0.943440564	0.322048339	0.227056315	Unbiased	0.24192647	0.357407875	Unbiased	FBgn0203575	Dvir\GJ16391	-0.737185716	0.496775921	Unbiased	FBgn0029937	CG8300	0	0	0	0	0	0	0	0	0	0	0	0	0	0	0	0	0	0	0	0	0
augustus_masked-scaffold1685-size24520-abinit-gene-0.0	0.67778395	0.066031393	0.946799427	0.016494859	-0.269015478	0.791803902	-0.645508797	0.018673357	male_biased	-0.376493319	0.140160368	Unbiased	FBgn0202974	Dvir\GJ15786	0.55576901	0.568253786	Unbiased	FBgn0004368	Ptp4E	0	0	0	0	0	0	0	0	0	0	0	0	0	0	0	0	0	0	0	0	0
augustus_masked-scaffold1685-size24520-abinit-gene-0.1	0.307022621	0.236977625	0.34360971	0.220683461	-0.036587089	0.965225836	1.176831846	8.11E-05	female_biased	1.213418935	6.11E-05	female_biased	FBgn0202775	Dvir\GJ15582	-1.642641183	0.031776422	female_biased	NA	NA	0	0	0	0	0	0	0	0	0	0	0	0	0	0	0	0	0	0	0	0	0
augustus_masked-scaffold16884-size703-abinit-gene-0.0	-0.18423751	0.329645324	0.044594391	0.855573363	-0.228831901	0.67739206	0.025752858	0.859843157	Unbiased	0.254584759	0.089658445	Unbiased	FBgn0203968	Dvir\GJ16789	-0.286888393	0.766467167	Unbiased	FBgn0030341	p24-1	0	0	0	0	0	0	0	0	0	0	0	0	0	0	0	0	0	0	0	0	0
augustus_masked-scaffold169-size86990-abinit-gene-0.1	3.168941351	0.00061995	0.084052756	0.884757435	3.084888596	0.012402696	-1.974291634	0.000150951	male_biased	-5.059180229	1.82E-07	male_biased	FBgn0206916	Dvir\GJ19774	1.224804816	0.121406198	Unbiased	FBgn0004003	wbl	0	0	0	0	0	0	0	0	0	0	0	0	0	0	0	0	0	0	0	0	0
augustus_masked-scaffold169-size86990-abinit-gene-0.4	0.063172404	0.825272283	-0.33188103	0.244604818	0.395053434	0.585088937	-0.339011514	0.102301355	Unbiased	-0.734064948	0.002934238	male_biased	FBgn0206914	Dvir\GJ19772	0.266158175	0.848588644	Unbiased	FBgn0034422	CG7137	0	0	0	0	0	0	0	0	0	0	0	0	0	0	0	0	0	0	0	0	0
augustus_masked-scaffold1696-size20501-abinit-gene-0.1	-0.308325818	0.272195481	-0.16866755	0.606233641	-0.139658268	0.878781508	1.357731168	5.42E-05	female_biased	1.497389436	2.22E-05	female_biased	NA	NA	NA	NA	NA	NA	NA	0	0	0	0	0	0	0	0	0	0	0	0	0	0	0	0	0	0	0	0	0
augustus_masked-scaffold17-size143674-abinit-gene-0.2	0.536222304	0.098154619	0.263120283	0.421300944	0.273102021	0.770557037	-1.580346663	2.61E-05	male_biased	-1.853448684	6.65E-06	male_biased	FBgn0203903	Dvir\GJ16722	-0.227249022	0.891841011	Unbiased	FBgn0284248	Cyt-c-p	0	0	0	0	0	0	0	0	0	0	0	0	0	0	0	0	0	0	0	0	0
augustus_masked-scaffold17-size143674-abinit-gene-0.4	-0.632767741	0.100600439	-0.710874757	0.075588621	0.078107017	0.945476079	0.51453824	0.071894335	Unbiased	0.436431224	0.119425633	Unbiased	FBgn0203914	Dvir\GJ16733	1.365780323	0.103990558	Unbiased	FBgn0051812	CG31812	0	0	0	0	0	0	0	0	0	0	0	0	0	0	0	0	0	0	0	0	0
augustus_masked-scaffold17-size143674-abinit-gene-0.8	0.38300349	0.453549242	-0.124966747	0.847068489	0.507970236	0.753008009	0.550591894	0.160795908	Unbiased	0.042621658	0.914719893	Unbiased	FBgn0198396	Dvir\GJ11135	-1.617294132	0.013888576	female_biased	FBgn0261800	LanB1	0	0	0	0	0	0	0	0	0	0	0	0	0	0	0	0	0	0	0	0	0
augustus_masked-scaffold170-size82550-abinit-gene-0.8	-0.029490455	0.864672969	-0.208032627	0.2111452	0.178542172	0.696944725	-1.352930983	3.34E-07	male_biased	-1.531473155	1.05E-07	male_biased	FBgn0199389	Dvir\GJ12137	0.920277224	0.118573084	Unbiased	FBgn0283500	Sac1	0	0	0	0	0	0	0	0	0	0	0	0	0	0	0	0	0	0	0	0	0
augustus_masked-scaffold1705-size45440-abinit-gene-0.3	-0.359053849	0.366356581	-0.230228375	0.611212634	-0.128825473	0.924602965	-1.085933681	0.003322197	male_biased	-0.957108208	0.007107032	male_biased	FBgn0202338	Dvir\GJ15141	0.179859083	0.896964745	Unbiased	FBgn0033139	Tsp42Er	0	0	0	0	0	0	0	0	0	0	0	0	0	0	0	0	0	0	0	0	0
augustus_masked-scaffold1707-size21790-abinit-gene-0.2	-0.466808692	0.114049379	-0.06387423	0.85901924	-0.402934462	0.598821807	0.233987675	0.268073457	Unbiased	0.636922138	0.009103291	female_biased	FBgn0202895	Dvir\GJ15707	-0.168467048	0.905276843	Unbiased	FBgn0025387;FBgn0025388	CG12184;CG12179	0	0	0	0	0	0	0	0	0	0	0	0	0	0	0	0	0	0	0	0	0
augustus_masked-scaffold171-size153362-abinit-gene-0.5	-0.117976554	0.422543337	-0.434875733	0.014276997	0.316899179	0.404504916	0.321734144	0.011003587	female_biased	0.004834964	0.966273977	Unbiased	FBgn0205293	Dvir\GJ18128	6.018447969	4.22E-26	male_biased	FBgn0032519	CG16957	0	0	0	0	0	0	0	0	0	0	0	0	0	0	0	0	0	0	0	0	0
augustus_masked-scaffold171-size153362-abinit-gene-0.6	0.152740949	0.552475181	-0.237027224	0.38853959	0.389768173	0.573846458	-0.054773802	0.777301637	Unbiased	-0.444541975	0.033304901	male_biased	FBgn0205265	Dvir\GJ18100	-0.484545602	0.609077845	Unbiased	FBgn0032517	CG7099	0	0	0	0	0	0	0	0	0	0	0	0	0	0	0	0	0	0	0	0	0
augustus_masked-scaffold171-size153362-abinit-gene-1.12	-0.015963566	0.942478307	0.084346108	0.718587132	-0.100309674	0.87438867	1.121690978	1.19E-05	female_biased	1.222000653	5.37E-06	female_biased	FBgn0205305	Dvir\GJ18140	-0.731277515	0.350039845	Unbiased	FBgn0024846	p38b	0	0	0	0	0	0	0	0	0	0	0	0	0	0	0	0	0	0	0	0	0
augustus_masked-scaffold171-size153362-abinit-gene-1.5	-0.142730093	0.568696419	0.027247079	0.931424303	-0.169977172	0.826857842	0.321044837	0.096250024	Unbiased	0.491022009	0.018860725	female_biased	FBgn0205301	Dvir\GJ18136	-0.561867419	0.670740409	Unbiased	FBgn0032791	CG18094	0	0	0	0	0	0	0	0	0	0	0	0	0	0	0	0	0	0	0	0	0
augustus_masked-scaffold171-size153362-abinit-gene-1.6	-0.468648566	0.04766847	-0.437959902	0.055484243	-0.030688664	0.963871121	-0.658165105	0.001046798	male_biased	-0.62747644	0.001415902	male_biased	FBgn0205260	Dvir\GJ18095	0.014772118	0.994873066	Unbiased	FBgn0032793	CG10189	0	0	0	0	0	0	0	0	0	0	0	0	0	0	0	0	0	0	0	0	0
augustus_masked-scaffold1710-size37370-abinit-gene-0.1	-0.137150464	0.398174877	-0.216284193	0.214462795	0.079133729	0.880333228	-0.199331128	0.113688381	Unbiased	-0.278464857	0.036408992	male_biased	FBgn0202846	Dvir\GJ15656	0.028430801	0.985155675	Unbiased	FBgn0031043	Naa20A	0	0	0	0	0	0	0	0	0	0	0	0	0	0	0	0	0	0	0	0	0
augustus_masked-scaffold1710-size37370-abinit-gene-0.4	0.338778522	0.16845217	0.448649505	0.085568736	-0.109870983	0.888603573	0.622379016	0.00410184	female_biased	0.732249999	0.001437581	female_biased	FBgn0203110	Dvir\GJ15923	-0.824009536	0.203074988	Unbiased	FBgn0023458	Rbcn-3A	0	0	0	0	0	0	0	0	0	0	0	0	0	0	0	0	0	0	0	0	0
augustus_masked-scaffold1711-size21629-abinit-gene-0.3	-0.51885382	0.176145117	-0.992589661	0.024607555	0.473735842	0.658640522	0.033909039	0.906490044	Unbiased	-0.439826803	0.129759281	Unbiased	FBgn0206085	Dvir\GJ18939	-0.193744212	0.926999602	Unbiased	FBgn0024361	Tsp2A	0	0	0	0	0	0	0	0	0	0	0	0	0	0	0	0	0	0	0	0	0
augustus_masked-scaffold1712-size34926-abinit-gene-0.3	0.357415802	0.117893046	-0.048360881	0.859760408	0.405776683	0.470812673	-2.275675182	8.52E-08	male_biased	-2.681451865	2.23E-08	male_biased	FBgn0210939	Dvir\GJ23843	2.29517153	4.08E-06	male_biased	FBgn0038304	CG12241	0	0	0	0	0	0	0	0	0	0	0	0	0	0	0	0	0	0	0	0	0
augustus_masked-scaffold1720-size26413-abinit-gene-0.0	-0.957071087	0.022130566	-0.487110791	0.181280848	-0.469960296	0.616317451	0.468830235	0.077603068	Unbiased	0.938790531	0.002711497	female_biased	FBgn0202235	Dvir\GJ15036	-0.156471942	0.93351172	Unbiased	FBgn0050051	Tmem18	0	0	0	0	0	0	0	0	0	0	0	0	0	0	0	0	0	0	0	0	0
augustus_masked-scaffold1728-size12721-abinit-gene-0.0	0.80192332	0.068038626	0.23933196	0.600990949	0.56259136	0.608877643	1.449076583	0.000446266	female_biased	0.886485223	0.010607079	female_biased	NA	NA	NA	NA	NA	NA	NA	0	0	0	0	0	0	0	0	0	0	0	0	0	0	0	0	0	0	0	0	0
augustus_masked-scaffold173-size77211-abinit-gene-0.1	0.035194204	0.867739748	-0.171218841	0.409031897	0.206413045	0.720103364	0.057889439	0.689987543	Unbiased	-0.148523606	0.305476233	Unbiased	FBgn0202073	Dvir\GJ14869	0.273466545	0.791517587	Unbiased	FBgn0052675	Tango5	0	0	0	0	0	0	0	0	0	0	0	0	0	0	0	0	0	0	0	0	0
augustus_masked-scaffold174-size193529-abinit-gene-0.2	-0.46448511	0.273246818	-0.262432466	0.608151573	-0.202052644	0.888055855	2.666799882	9.51E-06	female_biased	2.868852526	4.68E-06	female_biased	FBgn0209340	Dvir\GJ22227	-0.327969056	0.863445724	Unbiased	FBgn0033549	mms4	0	0	0	0	0	0	0	0	0	0	0	0	0	0	0	0	0	0	0	0	0
augustus_masked-scaffold174-size193529-abinit-gene-0.3	-0.052072686	0.876676692	-0.097558816	0.797462888	0.045486129	0.963871121	1.054622721	0.00066007	female_biased	1.009136592	0.000878214	female_biased	FBgn0207264	Dvir\GJ20124	-0.041579157	0.983110533	Unbiased	FBgn0033550	CG12341	0	0	0	0	0	0	0	0	0	0	0	0	0	0	0	0	0	0	0	0	0
augustus_masked-scaffold174-size193529-abinit-gene-1.1	-0.462443583	0.134336603	-0.588991681	0.072157452	0.126548097	0.898409038	0.163295721	0.463903124	Unbiased	0.036747624	0.872163029	Unbiased	FBgn0207259	Dvir\GJ20119	-0.36467658	0.699906237	Unbiased	FBgn0267823	Gmer	0	0	0	0	0	0	0	0	0	0	0	0	0	0	0	0	0	0	0	0	0
augustus_masked-scaffold1740-size22170-abinit-gene-0.1	-0.033934933	0.811535753	-0.25520072	0.080578843	0.221265786	0.532877559	1.013681538	9.85E-07	female_biased	0.792415752	7.28E-06	female_biased	FBgn0197689	Dvir\GJ10407	-1.437885449	0.306544781	Unbiased	FBgn0039757	RpS7	0	0	0	0	0	0	0	0	0	0	0	0	0	0	0	0	0	0	0	0	0
augustus_masked-scaffold1741-size58143-abinit-gene-0.12	0.941220446	0.055505231	0.066384971	0.901282361	0.874835476	0.428080793	-0.594464928	0.07614021	Unbiased	-1.469300404	0.000714615	male_biased	FBgn0202067	Dvir\GJ14863	-0.286380451	0.881367957	Unbiased	FBgn0023535	arg	0	0	0	0	0	0	0	0	0	0	0	0	0	0	0	0	0	0	0	0	0
augustus_masked-scaffold1741-size58143-abinit-gene-0.3	0.245630241	0.214968274	-0.062909955	0.794005652	0.308540196	0.562194405	0.176592711	0.235428592	Unbiased	-0.131947485	0.37376951	Unbiased	FBgn0201937	Dvir\GJ14731	-0.427115636	0.630198954	Unbiased	FBgn0030679	CG8206	0	0	0	0	0	0	0	0	0	0	0	0	0	0	0	0	0	0	0	0	0
augustus_masked-scaffold1741-size58143-abinit-gene-0.6	-0.257003402	0.21853829	-0.583169885	0.018322894	0.326166483	0.562194405	-0.15751684	0.314457627	Unbiased	-0.483683323	0.007940802	male_biased	FBgn0201935	Dvir\GJ14729	-0.014325574	0.992771956	Unbiased	FBgn0029860	CG15891	0	0	0	0	0	0	0	0	0	0	0	0	0	0	0	0	0	0	0	0	0
augustus_masked-scaffold1744-size47296-abinit-gene-0.1	0.380344749	0.101937704	0.254597561	0.273749509	0.125747188	0.855648846	1.304882922	7.97E-06	female_biased	1.179135734	1.68E-05	female_biased	FBgn0206027	Dvir\GJ18881	-1.848019334	0.002055059	female_biased	FBgn0030504	CG2691	0	0	0	0	0	0	0	0	0	0	0	0	0	0	0	0	0	0	0	0	0
augustus_masked-scaffold1745-size30509-abinit-gene-0.0	-0.68013448	0.36366227	-0.126790948	0.892582757	-0.553343532	0.81177172	-1.466655262	0.020843367	male_biased	-0.91331173	0.118676692	Unbiased	FBgn0206388	Dvir\GJ19243	-0.082354735	0.961836845	Unbiased	FBgn0259994	OtopLa	0	0	0	0	0	0	0	0	0	0	0	0	0	0	0	0	0	0	0	0	0
augustus_masked-scaffold17453-size683-abinit-gene-0.0	-0.153823395	0.759472379	-0.569242257	0.273749509	0.415418862	0.781982196	-0.14679869	0.690906757	Unbiased	-0.562217552	0.134558737	Unbiased	NA	NA	NA	NA	NA	NA	NA	0	0	0	0	0	0	0	0	0	0	0	0	0	0	0	0	0	0	0	0	0
augustus_masked-scaffold175-size93988-abinit-gene-0.1	-0.58005932	0.062503836	-0.298300143	0.307445184	-0.281759177	0.740350917	-1.253261897	7.67E-05	male_biased	-0.97150272	0.000506919	male_biased	FBgn0204594	Dvir\GJ17422	-0.329085527	0.843675019	Unbiased	FBgn0032881	CG9319	0	0	0	0	0	0	0	0	0	0	0	0	0	0	0	0	0	0	0	0	0
augustus_masked-scaffold175-size93988-abinit-gene-0.2	-1.06030551	0.177837822	-0.495661907	0.567830022	-0.564643603	0.812547512	-0.462673521	0.425041324	Unbiased	0.101970083	0.862006775	Unbiased	FBgn0210134	Dvir\GJ23032	-0.16049151	0.924617646	Unbiased	FBgn0032613	CG13283	0	0	0	0	0	0	0	0	0	0	0	0	0	0	0	0	0	0	0	0	0
augustus_masked-scaffold175-size93988-abinit-gene-0.5	-0.604976577	0.015048374	-1.493629497	9.94E-05	0.88865292	0.052614494	0.332130179	0.033647803	female_biased	-0.556522741	0.0020465	male_biased	FBgn0204589	Dvir\GJ17417	0.997283757	0.411908145	Unbiased	FBgn0040985	CG6115	0	0	0	0	0	0	0	0	0	0	0	0	0	0	0	0	0	0	0	0	0
augustus_masked-scaffold1754-size35352-abinit-gene-0.1	0.105294661	0.621881428	0.580240023	0.020369067	-0.474945361	0.377559569	0.147296888	0.353486379	Unbiased	0.622242249	0.001834795	female_biased	FBgn0205898	Dvir\GJ18746	-0.338493208	0.743089615	Unbiased	FBgn0267350	PI4KIIIalpha	0	0	0	0	0	0	0	0	0	0	0	0	0	0	0	0	0	0	0	0	0
augustus_masked-scaffold1756-size12442-abinit-gene-0.0	-0.223305597	0.224639149	-0.449618625	0.032944325	0.226313028	0.664952303	1.07957777	8.85E-06	female_biased	0.853264742	5.71E-05	female_biased	NA	NA	NA	NA	NA	NA	NA	0	0	0	0	0	0	0	0	0	0	0	0	0	0	0	0	0	0	0	0	0
augustus_masked-scaffold1757-size29707-abinit-gene-0.1	1.036011587	0.070011498	-0.045100713	0.94450566	1.081112301	0.407897513	-1.313622049	0.004184247	male_biased	-2.39473435	7.04E-05	male_biased	FBgn0203399	Dvir\GJ16214	0.156502565	0.937550025	Unbiased	FBgn0002931	net	0	0	0	0	0	0	0	0	0	0	0	0	0	0	0	0	0	0	0	0	0
augustus_masked-scaffold1759-size12874-abinit-gene-0.1	-0.382064886	0.268500584	-0.756891729	0.05447108	0.374826843	0.720103364	0.916350721	0.004027371	female_biased	0.541523878	0.052817638	Unbiased	FBgn0205054	Dvir\GJ17886	-0.577199139	0.628909853	Unbiased	FBgn0032846	CG10721	0	0	0	0	0	0	0	0	0	0	0	0	0	0	0	0	0	0	0	0	0
augustus_masked-scaffold1759-size12874-abinit-gene-0.2	-0.783087617	0.057142838	-0.271703789	0.5026778	-0.511383827	0.611483116	0.618394049	0.036153676	female_biased	1.129777876	0.001314686	female_biased	FBgn0205503	Dvir\GJ18344	-0.274663455	0.873581799	Unbiased	FBgn0032847	Taf13	0	0	0	0	0	0	0	0	0	0	0	0	0	0	0	0	0	0	0	0	0
augustus_masked-scaffold1759-size12874-abinit-gene-0.5	-0.461852115	0.229249671	-0.131007398	0.779111754	-0.330844717	0.779419972	-0.804965733	0.013651636	male_biased	-0.474121016	0.111527606	Unbiased	NA	NA	NA	NA	NA	NA	NA	0	0	0	0	0	0	0	0	0	0	0	0	0	0	0	0	0	0	0	0	0
augustus_masked-scaffold1760-size29917-abinit-gene-0.1	-0.182157126	0.580693305	0.143833023	0.712558538	-0.325990149	0.753383837	1.597944364	4.86E-05	female_biased	1.923934513	1.01E-05	female_biased	FBgn0206609	Dvir\GJ19466	-1.65507335	0.011250883	female_biased	FBgn0052708	CG32708	0	0	0	0	0	0	0	0	0	0	0	0	0	0	0	0	0	0	0	0	0
augustus_masked-scaffold1764-size20763-abinit-gene-0.1	-1.215342609	0.04544819	-0.562354094	0.304071456	-0.652988515	0.658640522	-1.921143804	0.000444822	male_biased	-1.268155289	0.006030955	male_biased	NA	NA	NA	NA	NA	NA	NA	0	0	0	0	0	0	0	0	0	0	0	0	0	0	0	0	0	0	0	0	0
augustus_masked-scaffold1767-size16109-abinit-gene-0.0	0.144285323	0.614085527	0.073141592	0.845869956	0.071143732	0.939807413	2.938571654	1.33E-07	female_biased	2.867427922	1.37E-07	female_biased	FBgn0204863	Dvir\GJ17694	-2.151113987	0.000961373	female_biased	FBgn0000251	cad	0	0	0	0	0	0	0	0	0	0	0	0	0	0	0	0	0	0	0	0	0
augustus_masked-scaffold177-size153351-abinit-gene-0.1	-0.917426425	0.115585268	0.149846747	0.825357764	-1.067273172	0.44940117	-1.424888382	0.004508754	male_biased	-0.35761521	0.384450451	Unbiased	FBgn0204448	Dvir\GJ17272	-0.119299326	0.92985114	Unbiased	FBgn0031629	Clect27	0	0	0	0	0	0	0	0	0	0	0	0	0	0	0	0	0	0	0	0	0
augustus_masked-scaffold177-size153351-abinit-gene-0.14	-0.465087118	0.092899692	-0.221818829	0.427845293	-0.243268289	0.764000494	-0.74203254	0.002140494	male_biased	-0.498764251	0.020751213	male_biased	NA	NA	NA	NA	NA	NA	NA	0	0	0	0	0	0	0	0	0	0	0	0	0	0	0	0	0	0	0	0	0
augustus_masked-scaffold177-size153351-abinit-gene-0.17	-1.332772488	0.059380077	-0.140320875	0.854598631	-1.192451613	0.446435189	-3.205292279	3.99E-05	male_biased	-2.012840667	0.000950078	male_biased	NA	NA	NA	NA	NA	NA	NA	0	0	0	0	0	0	0	0	0	0	0	0	0	0	0	0	0	0	0	0	0
augustus_masked-scaffold177-size153351-abinit-gene-0.2	0.353138134	0.38557087	-0.166269661	0.736852177	0.519407796	0.658651319	0.68218666	0.040472541	female_biased	0.162778864	0.601818797	Unbiased	FBgn0211491	Dvir\GJ24411	-0.85441921	0.388033825	Unbiased	FBgn0031628	CG3294	0	0	0	0	0	0	0	0	0	0	0	0	0	0	0	0	0	0	0	0	0
augustus_masked-scaffold177-size153351-abinit-gene-0.22	-0.334876974	0.540987733	-0.894032859	0.133442519	0.559155885	0.742106073	1.298472497	0.007664521	female_biased	0.739316612	0.086476273	Unbiased	NA	NA	NA	NA	NA	NA	NA	0	0	0	0	0	0	0	0	0	0	0	0	0	0	0	0	0	0	0	0	0
augustus_masked-scaffold177-size153351-abinit-gene-0.23	-0.469003794	0.204195181	-0.34699517	0.385942205	-0.122008624	0.923555598	0.64883671	0.031010968	female_biased	0.770845334	0.014127548	female_biased	NA	NA	NA	NA	NA	NA	NA	0	0	0	0	0	0	0	0	0	0	0	0	0	0	0	0	0	0	0	0	0
augustus_masked-scaffold177-size153351-abinit-gene-0.4	0.36290594	0.231015065	0.268060188	0.41957552	0.094845753	0.927685668	0.93742979	0.001371424	female_biased	0.842584038	0.002825593	female_biased	FBgn0211480	Dvir\GJ24400	-1.528827474	0.010225639	female_biased	FBgn0031657	CG3756	0	0	0	0	0	0	0	0	0	0	0	0	0	0	0	0	0	0	0	0	0
augustus_masked-scaffold177-size153351-abinit-gene-0.8	-0.449432305	0.086398471	-0.973161083	0.00358293	0.523728778	0.404859372	1.145123602	6.01E-05	female_biased	0.621394825	0.004608405	female_biased	FBgn0211458	Dvir\GJ24378	-0.716602337	0.434881806	Unbiased	FBgn0031661	Gmd	0	0	0	0	0	0	0	0	0	0	0	0	0	0	0	0	0	0	0	0	0
augustus_masked-scaffold1778-size23812-abinit-gene-0.1	0.276024241	0.283857154	0.502403435	0.079009099	-0.226379194	0.779231151	0.335433847	0.096790476	Unbiased	0.561813041	0.012250753	female_biased	FBgn0206909	Dvir\GJ19767	-0.720357829	0.29585222	Unbiased	FBgn0027535	botv	0	0	0	0	0	0	0	0	0	0	0	0	0	0	0	0	0	0	0	0	0
augustus_masked-scaffold1779-size22988-abinit-gene-0.4	0.39286414	0.056064797	0.224785223	0.245605937	0.168078917	0.766264151	0.95453858	2.19E-05	female_biased	0.786459663	0.000100283	female_biased	FBgn0203028	Dvir\GJ15841	-1.374311004	0.009949462	female_biased	FBgn0031020	Naa15-16	0	0	0	0	0	0	0	0	0	0	0	0	0	0	0	0	0	0	0	0	0
augustus_masked-scaffold1781-size28099-abinit-gene-0.0	-0.205994338	0.335679828	0.028486179	0.917969741	-0.234480517	0.716151342	-0.622416458	0.002106713	male_biased	-0.38793594	0.029343335	male_biased	FBgn0206697	Dvir\GJ19555	-0.452656558	0.797565665	Unbiased	FBgn0031505	ND-B14.5B	0	0	0	0	0	0	0	0	0	0	0	0	0	0	0	0	0	0	0	0	0
augustus_masked-scaffold1786-size15651-abinit-gene-0.0	-0.020468208	0.967951278	-0.404855609	0.40845132	0.384387402	0.787384612	-2.738095892	1.28E-05	male_biased	-3.122483294	4.41E-06	male_biased	FBgn0208697	Dvir\GJ21578	0.915772895	0.479820477	Unbiased	FBgn0265187	CG44252	0	0	0	0	0	0	0	0	0	0	0	0	0	0	0	0	0	0	0	0	0
augustus_masked-scaffold1788-size38883-abinit-gene-0.0	0.430433228	0.156791718	0.09505554	0.804103079	0.335377688	0.710761915	2.86307035	2.32E-07	female_biased	2.527692662	5.12E-07	female_biased	FBgn0202680	Dvir\GJ15487	-1.915354932	0.000114617	female_biased	FBgn0262733	Src64B	0	0	0	0	0	0	0	0	0	0	0	0	0	0	0	0	0	0	0	0	0
augustus_masked-scaffold179-size175554-abinit-gene-1.0	0.817401923	0.050537031	0.083168353	0.854794834	0.73423357	0.428080793	-2.171076645	8.53E-06	male_biased	-2.905310215	8.10E-07	male_biased	FBgn0203160	Dvir\GJ15974	0.509010185	0.902672543	Unbiased	FBgn0039937	fd102C	0	0	0	0	0	0	0	0	0	0	0	0	0	0	0	0	0	0	0	0	0
augustus_masked-scaffold179-size175554-abinit-gene-1.4	0.007918318	0.957221267	0.151630195	0.269834595	-0.143711877	0.708843137	0.071775043	0.458483722	Unbiased	0.21548692	0.039982746	female_biased	FBgn0203053	Dvir\GJ15866	-0.262734562	0.8286573	Unbiased	FBgn0039936	Gyf	0	0	0	0	0	0	0	0	0	0	0	0	0	0	0	0	0	0	0	0	0
augustus_masked-scaffold1790-size14554-abinit-gene-0.0	-0.368566044	0.137380432	-0.337816372	0.183792006	-0.030749672	0.967300369	-1.082730183	7.50E-05	male_biased	-1.051980511	8.76E-05	male_biased	FBgn0205809	Dvir\GJ18655	-1.067521335	0.126210285	Unbiased	FBgn0030241;FBgn0030242	feo;sofe	0	0	0	0	0	0	0	0	0	0	0	0	0	0	0	0	0	0	0	0	0
augustus_masked-scaffold1790-size14554-abinit-gene-0.1	-0.666869013	0.00421759	-0.707668982	0.001909211	0.040799969	0.937968361	-0.118925246	0.321007289	Unbiased	-0.159725215	0.189254787	Unbiased	FBgn0206637	Dvir\GJ19494	-0.287591581	0.770562844	Unbiased	FBgn0030240	CG2202	0	0	0	0	0	0	0	0	0	0	0	0	0	0	0	0	0	0	0	0	0
augustus_masked-scaffold1790-size14554-abinit-gene-0.3	-0.821258207	0.057138754	-1.27162754	0.008187181	0.450369333	0.679243577	-0.433638507	0.136556445	Unbiased	-0.88400784	0.007854885	male_biased	FBgn0206635	Dvir\GJ19492	-0.166694556	0.896964745	Unbiased	FBgn0030237	CG15209	0	0	0	0	0	0	0	0	0	0	0	0	0	0	0	0	0	0	0	0	0
augustus_masked-scaffold1792-size44811-abinit-gene-0.1	1.112006395	0.150978716	1.201034494	0.130573584	-0.0890281	0.969584458	-1.375742145	0.023800424	male_biased	-1.286714046	0.036996118	male_biased	NA	NA	NA	NA	NA	NA	NA	0	0	0	0	0	0	0	0	0	0	0	0	0	0	0	0	0	0	0	0	0
augustus_masked-scaffold1792-size44811-abinit-gene-0.6	-0.211576625	0.171033022	-0.102863228	0.543730646	-0.108713397	0.815205803	0.643869637	0.000120165	female_biased	0.752583034	3.11E-05	female_biased	FBgn0206818	Dvir\GJ19676	-0.880143012	0.258181367	Unbiased	FBgn0024556	mEFTu1	0	0	0	0	0	0	0	0	0	0	0	0	0	0	0	0	0	0	0	0	0
augustus_masked-scaffold1793-size20471-abinit-gene-0.2	-0.27396419	0.19211319	0.86930873	0.002875829	-1.14327292	0.022956516	1.356043344	3.76E-06	female_biased	2.499316264	2.64E-08	female_biased	FBgn0202705	Dvir\Rpd3	-1.667252928	0.001448542	female_biased	FBgn0015805	HDAC1	0	0	0	0	0	0	0	0	0	0	0	0	0	0	0	0	0	0	0	0	0
augustus_masked-scaffold18-size225254-abinit-gene-0.5	-1.116082167	0.01874643	-1.044606343	0.019288251	-0.071475824	0.952492938	-0.20601241	0.462431519	Unbiased	-0.134536586	0.631736628	Unbiased	FBgn0209953	Dvir\GJ22849	-0.418643707	0.823523473	Unbiased	FBgn0028381	Decay	0	0	0	0	1	0	0	0	0	0	0	0	0	0	0	0	0	0	0	0	0
augustus_masked-scaffold18-size225254-abinit-gene-1.1	0.713827139	0.156909916	0.291647284	0.60807994	0.422179855	0.781982196	0.387544044	0.294704005	Unbiased	-0.034635811	0.927966519	Unbiased	FBgn0211581	Dvir\GJ24501	-0.787212104	0.693486525	Unbiased	FBgn0260440	spdo	0	0	0	0	0	0	0	0	0	0	0	0	0	0	0	0	0	0	0	0	0
augustus_masked-scaffold18-size225254-abinit-gene-1.5	0.425202594	0.373934031	0.898171846	0.086470083	-0.472969252	0.754338715	-1.529117283	0.0012187	male_biased	-1.056148031	0.011597997	male_biased	FBgn0209951	Dvir\GJ22847	-0.071871626	0.969965435	Unbiased	FBgn0020907	Scp2	0	0	0	0	0	0	0	0	0	0	0	0	0	0	0	0	0	0	0	0	0
augustus_masked-scaffold18-size225254-abinit-gene-2.3	0.495430224	0.198459921	-0.296912468	0.355711415	0.792342691	0.351163422	-9.470947466	2.12E-10	male_biased	-10.26329016	1.57E-10	male_biased	FBgn0210440	Dvir\GJ23339	5.756883015	1.26E-31	male_biased	FBgn0037862	CG4706	0	0	0	0	0	0	0	0	0	0	0	0	0	0	0	0	0	0	0	0	0
augustus_masked-scaffold180-size179317-abinit-gene-0.8	-0.113937339	0.491508812	-0.129506058	0.47745436	0.015568718	0.977720172	-1.604390048	1.47E-07	male_biased	-1.619958767	1.15E-07	male_biased	FBgn0210778	Dvir\GJ23681	1.328680439	0.021632391	male_biased	FBgn0038683	CG11779	0	0	0	0	0	0	0	0	0	0	0	0	0	0	0	0	0	0	0	0	0
augustus_masked-scaffold180-size179317-abinit-gene-1.0	1.42919955	0.016258436	2.720215055	0.000448548	-1.291015505	0.236281332	-1.967463041	0.000138248	male_biased	-0.676447536	0.063970887	Unbiased	FBgn0210634	Dvir\GJ23537	-0.547115945	0.444727629	Unbiased	FBgn0037819	CG14688	0	0	0	0	0	0	0	0	0	0	0	0	0	0	0	0	0	0	0	0	0
augustus_masked-scaffold1804-size27745-abinit-gene-0.2	0.193367105	0.19354779	0.044787908	0.804468187	0.148579197	0.744582149	0.816212983	1.34E-05	female_biased	0.667633786	6.64E-05	female_biased	FBgn0202915	Dvir\GJ15727	-0.452733096	0.574970217	Unbiased	FBgn0003969	vap	0	0	0	0	0	0	0	0	0	0	0	0	0	0	0	0	0	0	0	0	0
augustus_masked-scaffold181-size42747-abinit-gene-0.0	0.235290086	0.350663052	0.6030653	0.038623287	-0.367775214	0.59707679	0.229616871	0.23240674	Unbiased	0.597392085	0.007791553	female_biased	NA	NA	NA	NA	NA	NA	NA	0	0	0	0	0	0	0	0	0	0	0	0	0	0	0	0	0	0	0	0	0
augustus_masked-scaffold181-size42747-abinit-gene-0.3	-0.068655292	0.663610997	0.010058384	0.960056473	-0.078713676	0.87438867	-1.060635589	2.36E-06	male_biased	-0.981921913	4.11E-06	male_biased	FBgn0201088	Dvir\GJ13869	-0.92404028	0.143083787	Unbiased	FBgn0036512	CG16979	0	0	0	0	0	0	0	0	0	0	0	0	0	0	0	0	0	0	0	0	0
augustus_masked-scaffold181-size42747-abinit-gene-0.4	-0.0174386	0.935529386	0.19379989	0.349571186	-0.21123849	0.710761915	0.956053804	3.46E-05	female_biased	1.167292294	6.11E-06	female_biased	FBgn0198704	Dvir\GJ11446	-1.629338926	0.027967679	female_biased	FBgn0261109	mrn	0	0	0	0	0	0	0	0	0	0	0	0	0	0	0	0	0	0	0	0	0
augustus_masked-scaffold1811-size22809-abinit-gene-0.0	-0.397937371	0.295222452	-0.280155287	0.493032694	-0.117782084	0.92724116	-4.046843377	1.51E-07	male_biased	-3.929061292	1.52E-07	male_biased	FBgn0208709	Dvir\GJ21590	1.882498409	0.00068208	male_biased	FBgn0034999	CG3394	0	0	0	0	0	0	0	0	0	0	0	0	0	0	0	0	0	0	0	0	0
augustus_masked-scaffold1813-size37814-abinit-gene-0.0	-0.293364614	0.202546523	-0.443897934	0.077615727	0.150533321	0.834457312	0.694293913	0.001508027	female_biased	0.543760593	0.006977749	female_biased	NA	NA	NA	NA	NA	NA	NA	0	0	0	0	0	0	0	0	0	0	0	0	0	0	0	0	0	0	0	0	0
augustus_masked-scaffold1813-size37814-abinit-gene-0.2	0.000750207	0.996136735	-0.332723559	0.035867362	0.333473766	0.328940093	-1.500911831	5.87E-08	male_biased	-1.834385596	1.09E-08	male_biased	FBgn0202827	Dvir\GJ15637	3.091694891	6.94E-06	male_biased	FBgn0027498	CG2061	0	0	0	0	0	0	0	0	0	0	0	0	0	0	0	0	0	0	0	0	0
augustus_masked-scaffold182-size90750-abinit-gene-0.0	-0.159132232	0.46201362	0.120870974	0.625422816	-0.280003206	0.649098426	-0.499245855	0.008250443	male_biased	-0.219242649	0.187032605	Unbiased	FBgn0199130	Dvir\GJ11876	-0.190929661	0.861090447	Unbiased	FBgn0036887	CG9231	0	0	0	0	0	0	0	0	0	0	0	0	0	0	0	0	0	0	0	0	0
augustus_masked-scaffold182-size90750-abinit-gene-0.10	-0.158318588	0.506270076	-0.35621206	0.161624003	0.197893472	0.788463828	-0.829508313	0.000578129	male_biased	-1.027401785	0.000106666	male_biased	FBgn0200729	Dvir\GJ13505	-0.683048904	0.579490529	Unbiased	FBgn0036893	PIG-F	0	0	0	0	0	0	0	0	0	0	0	0	0	0	0	0	0	0	0	0	0
augustus_masked-scaffold182-size90750-abinit-gene-0.13	0.291707933	0.104099451	-0.324964495	0.081031663	0.616672428	0.123391361	1.820121892	6.55E-08	female_biased	1.203449465	1.57E-06	female_biased	FBgn0199124	Dvir\GJ11870	-1.639937527	0.005952682	female_biased	FBgn0036896	wnd	0	0	0	0	0	0	0	0	0	0	0	0	0	0	0	0	0	0	0	0	0
augustus_masked-scaffold182-size90750-abinit-gene-0.8	0.304920004	0.544658166	0.928631634	0.089159437	-0.62371163	0.659121663	-0.901761969	0.027966659	male_biased	-0.278050339	0.459656429	Unbiased	FBgn0200728	Dvir\GJ13504	0.025099481	0.988540949	Unbiased	FBgn0036891	CG9372	0	0	0	0	0	0	0	0	0	0	0	0	0	0	0	0	0	0	0	0	0
augustus_masked-scaffold182-size90750-abinit-gene-0.9	-0.06382969	0.623832065	-0.006444465	0.969600898	-0.057385226	0.890794917	-2.106663636	2.24E-09	male_biased	-2.04927841	2.38E-09	male_biased	FBgn0199126	Dvir\GJ11872	1.542012882	0.00245707	male_biased	FBgn0036892	Lon	0	0	0	0	0	0	0	0	0	0	0	0	0	0	0	0	0	0	0	0	0
augustus_masked-scaffold183-size84244-abinit-gene-0.0	0.398943498	0.441559094	0.043165871	0.948581145	0.355777627	0.827199881	0.243717206	0.53305593	Unbiased	-0.112060421	0.778366523	Unbiased	FBgn0198144	Dvir\GJ10876	-0.687966413	0.527724675	Unbiased	FBgn0264075	tgo	0	0	0	0	0	0	0	0	0	0	0	0	0	0	0	0	0	0	0	0	0
augustus_masked-scaffold183-size84244-abinit-gene-0.3	-0.320784126	0.095584873	-0.236712716	0.21892149	-0.08407141	0.884961005	0.313727626	0.032118033	female_biased	0.397799036	0.010536086	female_biased	FBgn0198143	Dvir\GJ10874	-0.195373248	0.877340116	Unbiased	FBgn0038360	CG9590	0	0	0	0	0	0	0	0	0	0	0	0	0	0	0	0	0	0	0	0	0
augustus_masked-scaffold1832-size20035-abinit-gene-0.0	-0.26798857	0.440709734	-0.404084857	0.287895936	0.136096287	0.909790881	1.714328341	5.05E-05	female_biased	1.578232054	8.70E-05	female_biased	FBgn0199967	Dvir\GJ12731	-1.339345589	0.308960191	Unbiased	FBgn0035675	CG6610	0	0	0	0	0	0	0	0	0	0	0	0	0	0	0	0	0	0	0	0	0
augustus_masked-scaffold1832-size20035-abinit-gene-0.1	-0.370263974	0.193898712	-0.19255505	0.544735349	-0.177708923	0.843341298	0.753157583	0.003507623	female_biased	0.930866507	0.000838067	female_biased	FBgn0199925	Dvir\GJ12688	-0.916860804	0.255624612	Unbiased	FBgn0035110	thoc7	0	0	0	0	0	0	0	0	0	0	0	0	0	0	0	0	0	0	0	0	0
augustus_masked-scaffold1832-size20035-abinit-gene-0.4	-0.141700874	0.57953209	-0.49953497	0.074488508	0.357834096	0.609342006	0.695287273	0.002975727	female_biased	0.337453177	0.090342873	Unbiased	FBgn0199966	Dvir\GJ12730	0.918083022	0.352850985	Unbiased	FBgn0035109	CG13876	0	0	0	0	0	0	0	0	0	0	0	0	0	0	0	0	0	0	0	0	0
augustus_masked-scaffold1832-size20035-abinit-gene-0.6	-1.296974583	0.016258436	-0.578552418	0.191098036	-0.718422165	0.515538718	-3.419166256	1.09E-06	male_biased	-2.700744091	5.60E-06	male_biased	FBgn0199964	Dvir\GJ12728	1.9340007	0.004239575	male_biased	FBgn0024945	NitFhit	0	0	0	0	0	0	0	0	0	0	0	0	0	0	0	0	0	0	0	0	0
augustus_masked-scaffold1836-size29369-abinit-gene-0.0	0.901871804	0.270650066	1.079400845	0.220133022	-0.177529041	0.945476079	-0.227579798	0.711826114	Unbiased	-0.050050757	0.935716562	Unbiased	FBgn0203824	Dvir\GJ16640	-0.884278551	0.479052196	Unbiased	FBgn0284408	trol	0	0	0	0	0	0	0	0	0	0	0	0	0	0	0	0	0	0	0	0	0
augustus_masked-scaffold184-size132515-abinit-gene-0.1	-0.1342932	0.711814861	0.013784692	0.977380426	-0.148077892	0.900148697	-0.706537261	0.017706966	male_biased	-0.558459369	0.050759832	Unbiased	FBgn0197722	Dvir\GJ10442	0.746691997	0.343910261	Unbiased	FBgn0037788	CG3940	0	0	0	0	0	0	0	0	0	0	0	0	0	0	0	0	0	0	0	0	0
augustus_masked-scaffold184-size132515-abinit-gene-1.1	-0.105309906	0.684624646	-0.014837679	0.964855565	-0.090472227	0.918458416	1.249309215	4.32E-05	female_biased	1.339781443	2.24E-05	female_biased	FBgn0211007	Dvir\GJ23914	-0.878460809	0.231726313	Unbiased	FBgn0039407	CG14544	0	0	0	0	0	0	0	0	0	0	0	0	0	0	0	0	0	0	0	0	0
augustus_masked-scaffold184-size132515-abinit-gene-1.3	-0.436432455	0.134022761	-0.153854315	0.638244081	-0.282578139	0.748852201	1.587261082	1.40E-05	female_biased	1.869839221	3.32E-06	female_biased	FBgn0211006	Dvir\GJ23913	-0.390562429	0.825447079	Unbiased	FBgn0039404	CG14543	0	0	0	0	0	0	0	0	0	0	0	0	0	0	0	0	0	0	0	0	0
augustus_masked-scaffold1840-size19793-abinit-gene-0.0	-0.713546209	0.044819476	-0.294031893	0.375605662	-0.419514316	0.624797371	-0.327944914	0.163712945	Unbiased	0.091569403	0.694867783	Unbiased	FBgn0203829	Dvir\GJ16645	1.230404136	0.437899661	Unbiased	FBgn0030025	CG2147	0	0	0	0	0	0	0	0	0	0	0	0	0	0	0	0	0	0	0	0	0
augustus_masked-scaffold1840-size19793-abinit-gene-0.2	-0.272287906	0.110632307	0.000686408	0.998089251	-0.272974314	0.52253967	0.089599997	0.457535372	Unbiased	0.362574311	0.009477095	female_biased	FBgn0203830	Dvir\GJ16646	-0.251340298	0.795923478	Unbiased	FBgn0020653	Trxr-1	0	0	0	0	0	0	0	0	0	0	0	0	0	0	0	0	0	0	0	0	0
augustus_masked-scaffold1858-size21074-abinit-gene-0.2	-0.883499419	0.076400506	-1.087120682	0.035838383	0.203621263	0.890159465	-0.940936044	0.014777668	male_biased	-1.144557307	0.004870698	male_biased	FBgn0208196	Dvir\GJ21062	-0.933817035	0.196444838	Unbiased	FBgn0033153	Gadd45	0	0	0	0	0	0	0	0	0	0	0	0	0	0	0	0	0	0	0	0	0
augustus_masked-scaffold186-size142235-abinit-gene-1.0	-1.722992547	0.01236872	-1.205326445	0.040796855	-0.517666102	0.744607372	-1.258099152	0.006260279	male_biased	-0.74043305	0.069348218	Unbiased	FBgn0205544	Dvir\GJ18385	-0.716511729	0.481104312	Unbiased	FBgn0259998	CG17571	0	0	0	0	1	0	0	0	0	0	0	0	0	0	0	0	0	0	0	0	0
augustus_masked-scaffold1864-size18575-abinit-gene-0.0	0.68771419	0.190254633	0.629204309	0.270781973	0.058509882	0.972148633	0.990743476	0.022297956	female_biased	0.932233594	0.032820852	female_biased	NA	NA	NA	NA	NA	NA	NA	0	0	0	0	0	0	0	0	0	0	0	0	0	0	0	0	0	0	0	0	0
augustus_masked-scaffold1866-size44299-abinit-gene-0.0	-0.286468727	0.490821027	0.285089979	0.541315231	-0.571558706	0.621181863	-1.442494426	0.000698136	male_biased	-0.87093572	0.014937104	male_biased	FBgn0204104	Dvir\GJ16925	-0.109841864	0.932874406	Unbiased	FBgn0259171	Pde9	0	0	0	0	0	0	0	0	0	0	0	0	0	0	0	0	0	0	0	0	0
augustus_masked-scaffold1867-size22147-abinit-gene-0.1	-2.334850563	8.88E-05	-0.821095431	0.017027517	-1.513755131	0.029901779	-2.625290318	3.22E-07	male_biased	-1.111535187	0.000262837	male_biased	FBgn0211048	Dvir\GJ23961	0.607572114	0.502234979	Unbiased	FBgn0038858	CG5793	0	0	0	0	0	0	0	0	0	0	0	0	0	0	0	0	0	0	0	0	0
augustus_masked-scaffold1867-size22147-abinit-gene-0.2	-0.357979931	0.161073273	-0.498402172	0.07423382	0.14042224	0.860945025	1.651450662	3.86E-06	female_biased	1.511028421	6.96E-06	female_biased	FBgn0211049	Dvir\GJ23962	-0.369388085	0.736805786	Unbiased	FBgn0038860	Ice2	0	0	0	0	0	0	0	0	0	0	0	0	0	0	0	0	0	0	0	0	0
augustus_masked-scaffold1867-size22147-abinit-gene-0.4	-0.462396461	0.088692029	-0.322314195	0.229986312	-0.140082266	0.862121092	-0.474410457	0.022951832	male_biased	-0.334328191	0.091246795	Unbiased	FBgn0211051	Dvir\GJ23964	0.059066294	0.967333044	Unbiased	FBgn0038583	CG7183	0	0	0	0	0	0	0	0	0	0	0	0	0	0	0	0	0	0	0	0	0
augustus_masked-scaffold1870-size11774-abinit-gene-0.2	-0.439774295	0.076776719	-0.283146919	0.242914098	-0.156627375	0.824887826	-0.302890294	0.087679421	Unbiased	-0.146262918	0.391951451	Unbiased	FBgn0201750	Dvir\GJ14539	0.561339698	0.513191973	Unbiased	FBgn0264325	Atg6	0	0	0	0	0	0	0	0	0	0	0	0	0	0	0	0	0	0	0	0	0
augustus_masked-scaffold1870-size11774-abinit-gene-0.3	0.17859892	0.536596534	0.623699218	0.053368695	-0.445100297	0.568540713	0.629853788	0.010824577	female_biased	1.074954086	0.000340045	female_biased	FBgn0201409	Dvir\GJ14194	-0.323631442	0.780926382	Unbiased	FBgn0026576	Pisd	0	0	0	0	0	0	0	0	0	0	0	0	0	0	0	0	0	0	0	0	0
augustus_masked-scaffold1870-size11774-abinit-gene-0.4	-1.226843129	0.010047189	-0.898615374	0.031881068	-0.328227755	0.769143527	1.071214771	0.001826214	female_biased	1.399442526	0.000245242	female_biased	FBgn0201410	Dvir\GJ14195	-0.800842238	0.434832921	Unbiased	FBgn0039145	CG6000	0	0	0	0	0	0	0	0	0	0	0	0	0	0	0	0	0	0	0	0	0
augustus_masked-scaffold1870-size11774-abinit-gene-0.5	0.550928474	0.080319382	1.436389302	0.001015424	-0.885460828	0.204242202	-1.133802302	0.000243498	male_biased	-0.248341474	0.259294857	Unbiased	NA	NA	NA	NA	NA	NA	NA	0	0	0	0	0	0	0	0	0	0	0	0	0	0	0	0	0	0	0	0	0
augustus_masked-scaffold188-size140497-abinit-gene-0.4	-0.310757512	0.310101227	-0.171787816	0.634785377	-0.138969695	0.890968778	1.711423749	1.77E-05	female_biased	1.850393445	8.52E-06	female_biased	FBgn0209125	Dvir\GJ22011	-0.725172493	0.357429605	Unbiased	FBgn0033935	Sin1	0	0	0	0	0	0	0	0	0	0	0	0	0	0	0	0	0	0	0	0	0
augustus_masked-scaffold188-size140497-abinit-gene-1.1	-0.261811749	0.30143876	-0.093379981	0.764865814	-0.168431768	0.834894085	1.168869307	7.57E-05	female_biased	1.337301076	2.33E-05	female_biased	FBgn0209130	Dvir\GJ22016	-0.670931972	0.502234979	Unbiased	FBgn0034109	CG7747	0	0	0	0	0	0	0	0	0	0	0	0	0	0	0	0	0	0	0	0	0
augustus_masked-scaffold188-size140497-abinit-gene-1.2	-0.117464506	0.621872063	0.176668392	0.496983877	-0.294132899	0.659121663	-0.509354897	0.011546336	male_biased	-0.215221998	0.230026123	Unbiased	FBgn0207463	Dvir\GJ20323	-0.170472407	0.917494299	Unbiased	FBgn0028424	JhI-26	0	0	0	0	0	0	0	0	0	0	0	0	0	0	0	0	0	0	0	0	0
augustus_masked-scaffold1882-size30705-abinit-gene-0.2	0.01297418	0.939070781	0.051056188	0.781442689	-0.038082008	0.938526814	-0.737785931	3.98E-05	male_biased	-0.699703923	5.75E-05	male_biased	FBgn0202087	Dvir\GJ14883	0.128473844	0.926284283	Unbiased	FBgn0260747	Chchd2	0	0	0	0	0	0	0	0	0	0	0	0	0	0	0	0	0	0	0	0	0
augustus_masked-scaffold1889-size35737-abinit-gene-0.0	-0.877145309	0.259838207	0.495525583	0.605627402	-1.372670892	0.524694267	1.014068341	0.105609674	Unbiased	2.386739233	0.00231547	female_biased	FBgn0198058	Dvir\GJ10786	-1.378989247	0.242557212	Unbiased	FBgn0039748	CG15529	0	0	0	0	0	0	0	0	0	0	0	0	0	0	0	0	0	0	0	0	0
augustus_masked-scaffold189-size95467-abinit-gene-0.5	-0.144386899	0.532630293	-0.053376797	0.856037874	-0.091010103	0.907428559	-0.468165805	0.015623778	male_biased	-0.377155702	0.042766076	male_biased	FBgn0015205	Dvir\140up	0.342070113	0.822449894	Unbiased	FBgn0010340	140up	0	0	0	0	0	0	0	0	0	0	0	0	0	0	0	0	0	0	0	0	0
augustus_masked-scaffold19-size116871-abinit-gene-0.1	0.492069733	0.576074537	0.841074819	0.369989991	-0.349005086	0.904719409	-0.418274436	0.520477941	Unbiased	-0.06926935	0.918069393	Unbiased	FBgn0203631	Dvir\GJ16447	7.228217605	5.13E-05	male_biased	FBgn0031910;FBgn0040099	CG15818;lectin-28C	0	0	0	0	0	0	0	0	0	0	0	0	0	0	0	0	0	0	0	0	0
augustus_masked-scaffold19-size116871-abinit-gene-0.2	-0.269747632	0.26266213	0.167988713	0.536158236	-0.437736346	0.491723598	-0.180010336	0.322886615	Unbiased	0.25772601	0.166338551	Unbiased	FBgn0203620	Dvir\GJ16436	0.315726254	0.950374577	Unbiased	FBgn0032058	CG9289	0	0	0	0	0	0	0	0	0	0	0	0	0	0	0	0	0	0	0	0	0
augustus_masked-scaffold190-size123021-abinit-gene-0.2	-0.210450632	0.129663433	-0.422055755	0.009795966	0.211605123	0.552509326	-1.389926544	7.10E-08	male_biased	-1.601531668	2.06E-08	male_biased	FBgn0207303	Dvir\GJ20163	0.44074779	0.637004594	Unbiased	FBgn0265512	mlt	0	0	0	0	0	0	0	0	0	0	0	0	0	0	0	0	0	0	0	0	0
augustus_masked-scaffold190-size123021-abinit-gene-1.3	-0.016233769	0.923965357	-0.099479775	0.56451498	0.083246006	0.864097793	0.532096793	0.000566647	female_biased	0.448850786	0.001847892	female_biased	FBgn0209303	Dvir\GJ22190	-0.21923688	0.883553898	Unbiased	FBgn0000181	bic	0	0	0	0	0	0	0	0	0	0	0	0	0	0	0	0	0	0	0	0	0
augustus_masked-scaffold1902-size11498-abinit-gene-0.0	-0.10073211	0.794586171	-0.449210273	0.261233426	0.348478163	0.765822437	1.135159024	0.001527753	female_biased	0.786680861	0.013501351	female_biased	FBgn0204138	Dvir\GJ16961	-0.439311186	0.670850076	Unbiased	FBgn0031321	Tgt	0	0	0	0	0	0	0	0	0	0	0	0	0	0	0	0	0	0	0	0	0
augustus_masked-scaffold1903-size15496-abinit-gene-0.1	-0.091692106	0.712440196	-0.244209928	0.360111759	0.152517823	0.844453328	1.791992693	1.62E-06	female_biased	1.639474871	2.97E-06	female_biased	FBgn0199315	Dvir\GJ12063	-1.150833008	0.172439844	Unbiased	FBgn0031782	WDR79	0	0	0	0	0	0	0	0	0	0	0	0	0	0	0	0	0	0	0	0	0
augustus_masked-scaffold1904-size13426-abinit-gene-0.0	-0.282655238	0.50574086	-0.281080857	0.567655796	-0.001574381	0.99892366	1.807119849	0.000166388	female_biased	1.80869423	0.00015137	female_biased	FBgn0209358	Dvir\GJ22245	0.083268788	0.957439326	Unbiased	FBgn0026309	aft	0	0	0	0	0	0	0	0	0	0	0	0	0	0	0	0	0	0	0	0	0
augustus_masked-scaffold1904-size13426-abinit-gene-0.1	-0.294381804	0.154393441	-0.166388982	0.448739521	-0.127992822	0.841829354	0.560273747	0.002641795	female_biased	0.688266569	0.000633075	female_biased	FBgn0207247	Dvir\GJ20107	0.093577722	0.968347349	Unbiased	FBgn0026316	Ubc10	0	0	0	0	0	0	0	0	0	0	0	0	0	0	0	0	0	0	0	0	0
augustus_masked-scaffold191-size139346-abinit-gene-0.3	0.756052344	0.022642214	-0.343040249	0.219514863	1.099092592	0.081762271	-4.681157375	2.95E-09	male_biased	-5.780249968	8.16E-10	male_biased	FBgn0208130	Dvir\GJ20995	3.544206108	2.58E-12	male_biased	FBgn0085486	CG34457	0	0	0	0	0	0	0	0	0	0	0	0	0	0	0	0	0	0	0	0	0
augustus_masked-scaffold191-size139346-abinit-gene-0.4	0.326026419	0.61477283	-0.514559846	0.479854429	0.840586265	0.649098426	1.774086139	0.003532039	female_biased	0.933499874	0.071009481	Unbiased	FBgn0208131	Dvir\GJ20996	-1.221801292	0.372241155	Unbiased	FBgn0085487	CG34458	0	0	0	0	0	0	0	0	0	0	0	0	0	0	0	0	0	0	0	0	0
augustus_masked-scaffold191-size139346-abinit-gene-0.6	-0.412941592	0.018768196	-0.506303973	0.005290172	0.093362382	0.83298391	0.389637023	0.00258985	female_biased	0.296274641	0.013201017	female_biased	FBgn0208132	Dvir\GJ20997	-1.054596287	0.127228373	Unbiased	FBgn0013763	Idgf6	0	0	0	0	0	0	1	0	0	0	0	0	0	0	0	0	0	0	0	0	0
augustus_masked-scaffold1921-size31613-abinit-gene-0.0	0.681033527	0.438628812	1.054535272	0.246215606	-0.373501745	0.897966029	-1.848938404	0.012449748	male_biased	-1.475436659	0.041120886	male_biased	FBgn0206342	Dvir\GJ19197	1.383112165	0.354329793	Unbiased	NA	NA	0	0	0	0	0	0	0	0	0	0	0	0	0	0	0	0	0	0	0	0	0
augustus_masked-scaffold1927-size21344-abinit-gene-0.0	0.452395914	0.166408113	0.478858406	0.160088223	-0.026462491	0.979319438	-0.20626546	0.387592054	Unbiased	-0.179802969	0.45237614	Unbiased	FBgn0197730	Dvir\GJ10450	NA	NA	NA	NA	NA	0	0	0	0	0	0	0	0	0	0	0	0	0	0	0	0	0	0	0	0	0
augustus_masked-scaffold1939-size45852-abinit-gene-0.0	0.027186965	0.96929695	-0.266148444	0.732478082	0.293335409	0.890159465	0.466710081	0.342685377	Unbiased	0.173374672	0.726820488	Unbiased	FBgn0202868	Dvir\GJ15680	0.459362421	0.694215871	Unbiased	NA	NA	0	0	0	0	0	0	0	0	0	0	0	0	0	0	0	0	0	0	0	0	0
augustus_masked-scaffold1939-size45852-abinit-gene-0.1	0.193025097	0.257444375	0.657183017	0.004122013	-0.46415792	0.258011335	0.769579743	7.87E-05	female_biased	1.233737663	1.39E-06	female_biased	FBgn0202858	Dvir\GJ15669	-0.510787382	0.60117996	Unbiased	FBgn0015776	nrv1	0	0	0	0	0	0	0	0	0	0	0	0	0	0	0	0	0	0	0	0	0
augustus_masked-scaffold1939-size45852-abinit-gene-0.2	1.265749568	0.071359346	0.654351922	0.325301183	0.611397647	0.755212131	-1.382366697	0.010928631	male_biased	-1.993764344	0.001360146	male_biased	FBgn0202847	Dvir\GJ15658	0.225509994	0.888656671	Unbiased	FBgn0015777	nrv2	0	0	0	0	0	0	0	0	0	0	0	0	0	0	0	0	0	0	0	0	0
augustus_masked-scaffold1939-size45852-abinit-gene-0.3	1.588330971	0.106700688	1.635854138	0.094631183	-0.047523167	0.986558099	-1.773584766	0.01854985	male_biased	-1.726061599	0.025608823	male_biased	NA	NA	NA	NA	NA	NA	NA	0	0	0	0	0	0	0	0	0	0	0	0	0	0	0	0	0	0	0	0	0
augustus_masked-scaffold194-size125457-abinit-gene-0.2	-0.195766146	0.162845822	-0.512378435	0.004533822	0.316612289	0.350480571	0.931203061	2.40E-06	female_biased	0.614590772	7.20E-05	female_biased	FBgn0061220	Dvir\RpS3	-1.334385684	0.131397543	Unbiased	FBgn0002622	RpS3	0	0	0	0	0	0	0	0	0	0	0	0	0	0	1	0	0	0	0	0	0
augustus_masked-scaffold1942-size19454-abinit-gene-0.2	-0.429543095	0.216851082	-0.138675511	0.736925862	-0.290867584	0.785718004	1.52491662	0.000115501	female_biased	1.815784205	2.73E-05	female_biased	FBgn0200531	Dvir\GJ13305	-1.076421814	0.086625142	Unbiased	FBgn0052412	QC	0	0	0	0	0	0	0	0	0	0	0	0	0	0	0	0	0	0	0	0	0
augustus_masked-scaffold1948-size12176-abinit-gene-0.2	-0.27581818	0.228971637	-0.28339222	0.248577816	0.00757404	0.990096845	1.027927947	8.59E-05	female_biased	1.020353908	8.40E-05	female_biased	FBgn0197622	Dvir\GJ10336	-0.805036988	0.258448217	Unbiased	FBgn0027841	CstF64	0	0	0	0	0	0	0	0	0	0	0	0	0	0	0	0	0	0	0	0	0
augustus_masked-scaffold195-size50053-abinit-gene-0.5	-0.014263764	0.978907698	0.380136714	0.479845696	-0.394400478	0.796237581	-1.290676335	0.003997515	male_biased	-0.896275857	0.028212105	male_biased	FBgn0210465	Dvir\GJ23364	0.482732712	0.748966418	Unbiased	FBgn0037730	CG9444	0	0	0	0	0	0	0	0	0	0	0	0	0	0	0	0	0	0	0	0	0
augustus_masked-scaffold195-size50053-abinit-gene-0.7	-0.104992758	0.621907179	0.135352135	0.567783891	-0.240344892	0.698405012	-0.913278946	0.000108119	male_biased	-0.672934054	0.001036743	male_biased	FBgn0210466	Dvir\GJ23365	-0.340179358	0.799331215	Unbiased	FBgn0019624	COX5A	0	0	0	0	0	0	0	0	0	0	0	0	0	0	0	0	0	0	0	0	0
augustus_masked-scaffold195-size50053-abinit-gene-0.8	-0.723150049	0.004412144	-0.767749038	0.001949137	0.044598989	0.937968361	-1.400758404	6.18E-07	male_biased	-1.445357393	4.05E-07	male_biased	FBgn0210948	Dvir\GJ23853	-0.263356481	0.850204186	Unbiased	FBgn0037955	CG6950	0	0	0	0	0	1	0	0	0	0	0	0	0	0	0	0	0	0	0	0	0
augustus_masked-scaffold1955-size11169-abinit-gene-0.0	-0.471077472	0.033615969	-0.759061561	0.003403803	0.287984089	0.576327437	0.85394331	7.98E-05	female_biased	0.565959221	0.001616244	female_biased	FBgn0205813	Dvir\GJ18659	-0.722957113	0.351420212	Unbiased	FBgn0025621	CG16989	0	0	0	0	0	0	0	0	0	0	0	0	0	0	0	0	0	0	0	0	0
augustus_masked-scaffold1957-size44547-abinit-gene-0.3	-0.287122192	0.182894936	-0.789639831	0.00503779	0.50251764	0.340386983	1.004690266	5.61E-05	female_biased	0.502172626	0.007257993	female_biased	FBgn0202899	Dvir\GJ15711	-0.456563063	0.663617631	Unbiased	FBgn0011566	Smyd3	0	0	0	0	0	0	0	0	0	0	0	0	0	0	0	1	0	0	0	0	0
augustus_masked-scaffold1957-size44547-abinit-gene-0.4	-0.096741113	0.58135415	-0.451918342	0.025410856	0.35517723	0.428080793	1.024205531	8.51E-06	female_biased	0.669028301	0.000252196	female_biased	FBgn0202898	Dvir\GJ15710	-0.743367261	0.247171427	Unbiased	FBgn0029629	eIF3g1	0	0	0	0	0	0	0	0	0	0	0	0	0	0	0	1	0	0	0	0	0
augustus_masked-scaffold1959-size32893-abinit-gene-0.1	-2.113412367	0.038761454	-0.871508426	0.327692389	-1.241903941	0.584971234	-2.411581007	0.00302105	male_biased	-1.169677066	0.077248303	Unbiased	FBgn0201259	Dvir\GJ14041	-0.195980861	0.906687963	Unbiased	NA	NA	0	0	0	0	0	0	0	0	0	0	0	0	0	0	0	0	0	0	0	0	0
augustus_masked-scaffold1965-size11093-abinit-gene-0.0	-0.074502989	0.745539136	0.088183218	0.737922497	-0.162686207	0.812788075	-0.414954974	0.023371548	male_biased	-0.252268768	0.140891673	Unbiased	FBgn0208706	Dvir\GJ21587	-0.697686779	0.279448932	Unbiased	FBgn0034997	CG3376	0	0	0	0	0	0	0	0	0	0	0	0	0	0	0	0	0	0	0	0	0
augustus_masked-scaffold197-size74663-abinit-gene-0.2	-0.342237894	0.20419007	-0.71422212	0.025109212	0.371984225	0.61754697	1.591436154	9.67E-06	female_biased	1.219451928	7.27E-05	female_biased	FBgn0208032	Dvir\GJ20896	-1.027658861	0.425115437	Unbiased	FBgn0038107	CG17327	0	0	0	0	0	0	0	0	0	0	0	0	0	0	0	0	0	0	0	0	0
augustus_masked-scaffold197-size74663-abinit-gene-0.3	0.028717823	0.892538238	-0.099852151	0.650822917	0.128569974	0.832064994	-1.202087584	5.21E-06	male_biased	-1.330657558	1.98E-06	male_biased	FBgn0208562	Dvir\GJ21436	1.234553534	0.032420258	male_biased	FBgn0033055	Tbce	0	0	0	0	0	0	0	0	0	0	0	0	0	0	0	0	0	0	0	0	0
augustus_masked-scaffold19721-size620-abinit-gene-0.0	-0.292975044	0.173761413	-0.367562182	0.054605749	0.074587138	0.909928849	-11.17716823	5.43E-13	male_biased	-11.25175536	5.03E-13	male_biased	NA	NA	NA	NA	NA	NA	NA	0	0	0	0	0	0	0	0	0	0	0	0	0	0	0	0	0	0	0	0	0
augustus_masked-scaffold1973-size33907-abinit-gene-0.1	-0.392507988	0.139495814	0.502216376	0.078776057	-0.894724364	0.145373317	1.558961103	7.52E-06	female_biased	2.453685467	1.71E-07	female_biased	FBgn0197335	Dvir\GJ10045	-3.077800319	2.29E-07	female_biased	FBgn0031961	CG7102	0	0	0	0	0	0	0	0	0	0	0	0	0	0	0	0	0	0	0	0	0
augustus_masked-scaffold1974-size11690-abinit-gene-0.1	0.257876186	0.773264153	-0.737679393	0.43765092	0.995555579	0.696523813	-0.102189284	0.878441592	Unbiased	-1.097744863	0.105109438	Unbiased	NA	NA	NA	NA	NA	NA	NA	0	0	0	0	0	0	0	0	0	0	0	0	0	0	0	0	0	0	0	0	0
augustus_masked-scaffold1979-size11015-abinit-gene-0.0	2.744262352	0.002313863	2.038890605	0.005426721	0.705371747	0.646032671	-0.522786235	0.204984907	Unbiased	-1.228157981	0.01027833	male_biased	FBgn0206661	Dvir\GJ19518	-0.803085993	0.411406867	Unbiased	FBgn0030041	CG12116	0	0	0	0	0	0	0	0	0	0	0	0	0	0	0	0	0	0	0	0	0
augustus_masked-scaffold1979-size11015-abinit-gene-0.1	-0.29928565	0.287700952	-0.249682685	0.41859251	-0.049602964	0.956678961	0.245192493	0.253293884	Unbiased	0.294795457	0.175913742	Unbiased	NA	NA	NA	NA	NA	NA	NA	0	0	0	0	0	0	0	0	0	0	0	0	0	0	0	0	0	0	0	0	0
augustus_masked-scaffold1979-size11015-abinit-gene-0.2	-0.385196672	0.180303402	-0.383904541	0.20821487	-0.001292131	0.998536667	0.884984552	0.001267842	female_biased	0.886276683	0.001218151	female_biased	FBgn0205782	Dvir\GJ18626	0.3074813	0.785676921	Unbiased	FBgn0023506	Es2	0	0	0	0	0	0	0	0	0	0	0	0	0	0	0	0	0	0	0	0	0
augustus_masked-scaffold198-size66291-abinit-gene-0.2	-0.047323946	0.752919994	0.083413898	0.612434247	-0.130737844	0.771006847	-0.253057462	0.031808624	male_biased	-0.122319618	0.266307886	Unbiased	FBgn0206896	Dvir\GJ19754	-0.350366924	0.706636956	Unbiased	FBgn0034180	Ehbp1	0	0	0	0	0	0	0	0	0	0	0	0	0	0	0	0	0	0	0	0	0
augustus_masked-scaffold1987-size32642-abinit-gene-0.0	-0.338832857	0.432287838	1.165736889	0.024239585	-1.504569746	0.150863997	-0.240004063	0.460999038	Unbiased	1.264565683	0.002251613	female_biased	FBgn0203169	Dvir\GJ15984	-1.015663513	0.400126625	Unbiased	NA	NA	0	0	0	0	0	0	0	0	0	0	0	0	0	0	0	0	0	0	0	0	0
augustus_masked-scaffold1989-size10946-abinit-gene-0.0	-0.938871247	0.170579136	0.001099419	0.999301725	-0.939970666	0.601306149	-3.398786059	5.57E-05	male_biased	-2.458815393	0.000482258	male_biased	FBgn0207731	Dvir\GJ20592	1.428709874	0.21318464	Unbiased	FBgn0032010	CG8086	0	0	0	0	0	0	0	0	0	0	0	0	0	0	0	0	0	0	0	0	0
augustus_masked-scaffold1995-size10927-abinit-gene-0.0	-0.087717367	0.681907167	0.327630089	0.146289334	-0.415347456	0.440169943	2.631110653	2.33E-08	female_biased	3.046458109	7.18E-09	female_biased	NA	NA	NA	NA	NA	NA	NA	0	0	0	0	0	0	0	0	0	0	0	0	0	0	0	0	0	0	0	0	0
augustus_masked-scaffold1999-size39892-abinit-gene-0.3	-0.25820421	0.583068298	-0.191574987	0.725424836	-0.066629224	0.96422616	-1.329431426	0.002368704	male_biased	-1.262802202	0.003277639	male_biased	FBgn0197653	Dvir\GJ10369	0.791659814	0.425271787	Unbiased	FBgn0040551	CG11686	0	0	0	0	0	0	0	0	0	0	0	0	0	0	0	0	0	0	0	0	0
augustus_masked-scaffold2-size192349-abinit-gene-0.4	-0.341946892	0.144236429	-0.145430378	0.566580335	-0.196516514	0.778676665	-1.825222052	6.57E-07	male_biased	-1.628705538	1.47E-06	male_biased	FBgn0209837	Dvir\GJ22733	1.760162861	0.000831194	male_biased	FBgn0039379	CG5886	0	0	0	0	0	0	0	0	0	0	0	0	0	0	0	0	0	0	0	0	0
augustus_masked-scaffold2-size192349-abinit-gene-1.14	-0.26248417	0.196905889	-0.128008649	0.568551158	-0.134475521	0.830841369	-1.544474968	9.19E-07	male_biased	-1.409999448	1.73E-06	male_biased	FBgn0209849	Dvir\GJ22745	1.158819945	0.144801564	Unbiased	FBgn0037231	Vps24	0	0	0	0	0	0	0	0	0	0	0	0	0	0	0	0	0	0	0	0	0
augustus_masked-scaffold2-size192349-abinit-gene-1.18	-0.94100315	0.01653942	-0.265718636	0.312049469	-0.675284515	0.321801422	-7.345967033	2.10E-10	male_biased	-6.670682519	2.87E-10	male_biased	FBgn0211597	Dvir\GJ24517	5.055531072	3.43E-14	male_biased	FBgn0037742	Rpt3R	0	0	0	0	0	0	0	0	0	0	0	0	0	0	0	0	0	0	0	0	0
augustus_masked-scaffold2-size192349-abinit-gene-1.21	-0.311255283	0.245442342	-0.06488513	0.850711223	-0.246370153	0.769143527	0.81516814	0.001565304	female_biased	1.061538294	0.000223743	female_biased	FBgn0209853	Dvir\GJ22749	-0.21251612	0.861583807	Unbiased	FBgn0037578	CG9601	0	0	0	0	0	0	0	0	0	0	0	0	0	0	0	0	0	0	0	0	0
augustus_masked-scaffold2-size192349-abinit-gene-1.22	-0.37060855	0.218977095	-0.360853632	0.257351433	-0.009754918	0.990141764	-1.096059795	0.000415555	male_biased	-1.086304877	0.000422854	male_biased	FBgn0211594	Dvir\GJ24514	1.381456081	0.258323184	Unbiased	FBgn0004908	Arl2	0	0	0	0	0	0	0	0	0	0	0	0	0	0	0	0	0	0	0	0	0
augustus_masked-scaffold2-size192349-abinit-gene-1.23	-0.402216366	0.070204994	-0.197409016	0.360005351	-0.20480735	0.742106073	-0.01626544	0.916130241	Unbiased	0.188541911	0.217681409	Unbiased	FBgn0209854	Dvir\GJ22750	-0.509633682	0.603350218	Unbiased	FBgn0040529	COX7A	0	0	0	0	0	0	0	0	0	0	0	0	0	0	0	0	0	0	0	0	0
augustus_masked-scaffold2-size192349-abinit-gene-1.25	0.168014523	0.687582574	0.455537215	0.301337821	-0.287522692	0.820574374	0.561806814	0.080638783	Unbiased	0.849329506	0.015577584	female_biased	FBgn0209839	Dvir\GJ22735	-1.203677839	0.217525631	Unbiased	NA	NA	0	0	0	0	0	0	0	0	0	0	0	0	0	0	0	0	0	0	0	0	0
augustus_masked-scaffold2-size192349-abinit-gene-1.3	-0.552741223	0.028123103	-0.348299874	0.119982106	-0.204441349	0.755212131	-2.520144784	3.06E-08	male_biased	-2.315703435	4.63E-08	male_biased	FBgn0209843	Dvir\GJ22739	0.633661105	0.502486171	Unbiased	FBgn0037744	CG8417	0	0	0	0	0	0	0	0	0	0	0	0	0	0	0	0	0	0	0	0	0
augustus_masked-scaffold2-size192349-abinit-gene-1.4	-0.270487637	0.200191774	-0.694062596	0.008575855	0.42357496	0.432443508	1.217681345	1.01E-05	female_biased	0.794106385	0.000285323	female_biased	FBgn0211606	Dvir\GJ24526	0.09186584	0.945940427	Unbiased	FBgn0266720	Snap24	0	0	0	0	0	0	0	0	0	0	0	0	0	0	0	0	0	0	0	0	0
augustus_masked-scaffold2-size192349-abinit-gene-1.5	-0.452170961	0.152843766	-0.177069973	0.610342441	-0.275100987	0.771116411	-0.446511492	0.064866669	Unbiased	-0.171410505	0.456335637	Unbiased	FBgn0209844	Dvir\GJ22740	0.703145962	0.315857386	Unbiased	FBgn0037746	CG8478	0	0	0	0	0	0	0	0	0	0	0	0	0	0	0	0	0	0	0	0	0
augustus_masked-scaffold201-size164817-abinit-gene-0.0	-0.053203634	0.939596685	0.275426388	0.697324989	-0.328630022	0.86812175	-1.772744094	0.002377543	male_biased	-1.444114072	0.008330389	male_biased	FBgn0200238	Dvir\GJ13004	NA	NA	NA	NA	NA	0	0	0	0	0	0	0	0	0	0	0	0	0	0	0	0	0	0	0	0	0
augustus_masked-scaffold201-size164817-abinit-gene-0.10	0.434226843	0.043970082	0.462001674	0.03198383	-0.027774831	0.963871121	1.396397438	1.19E-06	female_biased	1.42417227	8.97E-07	female_biased	FBgn0200367	Dvir\GJ13140	NA	NA	NA	NA	NA	0	0	0	0	0	0	0	0	0	0	0	0	0	0	0	0	0	0	0	0	0
augustus_masked-scaffold201-size164817-abinit-gene-0.11	-0.103637038	0.575186212	0.090887537	0.666278955	-0.194524575	0.721974796	-0.887269033	4.24E-05	male_biased	-0.692744457	0.000285323	male_biased	FBgn0199486	Dvir\GJ12236	0.008145236	0.995791416	Unbiased	FBgn0266582	ND-30	0	0	0	0	0	0	0	0	0	0	0	0	0	0	0	0	0	0	0	0	0
augustus_masked-scaffold201-size164817-abinit-gene-0.3	-0.914822002	0.053853256	-0.641195568	0.147404899	-0.273626434	0.834007213	-1.021109194	0.00574972	male_biased	-0.74748276	0.028263692	male_biased	FBgn0200361	Dvir\GJ13134	2.101024845	0.020139161	male_biased	FBgn0035734	CG14823	0	0	0	0	0	0	0	0	0	0	0	0	0	0	0	0	0	0	0	0	0
augustus_masked-scaffold201-size164817-abinit-gene-1.5	0.038529768	0.856928788	-0.115054114	0.603301696	0.153583882	0.797127302	0.627596566	0.000971113	female_biased	0.474012685	0.006016684	female_biased	FBgn0199485	Dvir\GJ12235	-1.289000098	0.072760519	Unbiased	FBgn0035407	Asciz	0	0	0	0	0	0	0	0	0	0	0	0	0	0	0	0	0	0	0	0	0
augustus_masked-scaffold201-size164817-abinit-gene-1.6	-0.002932291	0.986646744	-0.027792596	0.88738475	0.024860305	0.961179673	-0.272564059	0.032017654	male_biased	-0.297424364	0.022661689	male_biased	FBgn0200370	Dvir\GJ13143	-0.044351756	0.983780753	Unbiased	FBgn0052280	CG32280	0	0	0	0	0	0	0	0	0	0	0	0	0	0	0	0	0	0	0	0	0
augustus_masked-scaffold2010-size16570-abinit-gene-0.0	-0.316880576	0.311297945	-0.403925963	0.23216035	0.087045388	0.933604108	0.480130394	0.05621066	Unbiased	0.393085006	0.110210752	Unbiased	FBgn0203818	Dvir\GJ16634	-0.839992711	0.466541624	Unbiased	FBgn0030352	sicily	0	0	0	0	0	0	0	0	0	0	0	0	0	0	0	0	0	0	0	0	0
augustus_masked-scaffold2010-size16570-abinit-gene-0.1	0.311862433	0.239316211	0.068613311	0.835862066	0.243249122	0.768280075	-0.079034517	0.692883201	Unbiased	-0.322283639	0.117758231	Unbiased	FBgn0203963	Dvir\GJ16784	-0.696398448	0.363910985	Unbiased	FBgn0023510	Rbcn-3B	0	0	0	0	0	0	0	0	0	0	0	0	0	0	0	0	0	0	0	0	0
augustus_masked-scaffold2010-size16570-abinit-gene-0.2	0.394269079	0.218977095	0.403834815	0.242914098	-0.009565736	0.991402651	1.225655394	0.000306263	female_biased	1.235221131	0.000282171	female_biased	FBgn0203964	Dvir\GJ16785	-0.625976893	0.380013508	Unbiased	FBgn0023509	mip130	0	0	0	0	0	0	0	0	0	0	0	0	0	0	0	0	0	0	0	0	0
augustus_masked-scaffold2012-size19190-abinit-gene-0.1	0.109580825	0.861331283	-0.397863295	0.528583732	0.50744412	0.771620504	-0.667628282	0.126802512	Unbiased	-1.175072402	0.015482939	male_biased	FBgn0199550	Dvir\GJ12301	0.073768187	0.984393229	Unbiased	FBgn0040828	CG13306	0	0	0	0	0	0	0	0	0	0	0	0	0	0	0	0	0	0	0	0	0
augustus_masked-scaffold2019-size16997-abinit-gene-0.2	0.076913264	0.595844706	0.463437198	0.009485994	-0.386523934	0.263286641	0.926886083	3.83E-06	female_biased	1.313410017	1.79E-07	female_biased	FBgn0204230	Dvir\GJ17053	-0.915991281	0.156826433	Unbiased	FBgn0030631	CG6227	0	0	0	0	0	0	0	0	0	0	0	0	0	0	0	0	0	1	0	1	0
augustus_masked-scaffold202-size159099-abinit-gene-0.1	-0.003762444	0.980995883	0.110416914	0.490325362	-0.114179358	0.798302524	0.47356291	0.000899735	female_biased	0.587742268	0.000169801	female_biased	FBgn0202375	Dvir\GJ15179	-0.350647051	0.741056729	Unbiased	FBgn0011661	Moe	0	0	0	0	0	0	0	0	0	0	0	0	0	0	0	0	0	0	0	0	0
augustus_masked-scaffold202-size159099-abinit-gene-0.2	-0.575786274	0.061196292	-0.248397782	0.406899817	-0.327388492	0.679018851	1.071160198	0.000255613	female_biased	1.39854869	2.81E-05	female_biased	FBgn0202374	Dvir\GJ15178	-0.15342438	0.923767262	Unbiased	FBgn0030066	CG1885	0	0	0	0	0	0	0	0	0	0	0	0	0	0	0	0	0	0	0	0	0
augustus_masked-scaffold202-size159099-abinit-gene-0.6	-0.655334091	0.028962516	-0.303259203	0.262018303	-0.352074888	0.61405872	1.11502039	9.51E-05	female_biased	1.467095278	9.16E-06	female_biased	FBgn0204563	Dvir\GJ17391	-0.332957519	0.730177572	Unbiased	FBgn0053002	mRpL27	0	0	0	0	0	0	0	0	0	0	0	0	0	0	0	0	0	0	0	0	0
augustus_masked-scaffold2023-size33902-abinit-gene-0.1	-0.824305989	0.279100371	-0.531558414	0.52969603	-0.292747576	0.909790881	-1.283618143	0.03910966	male_biased	-0.990870568	0.097426416	Unbiased	FBgn0206482	Dvir\GJ19338	0.285470923	0.769501315	Unbiased	FBgn0024943	PIP82	0	0	0	0	0	0	0	0	0	0	0	0	0	0	0	0	0	0	0	0	0
augustus_masked-scaffold2029-size32202-abinit-gene-0.1	-0.035088882	0.857777855	0.233359549	0.217866458	-0.268448431	0.579058166	-0.195393849	0.149633645	Unbiased	0.073054583	0.585394118	Unbiased	FBgn0206776	Dvir\GJ19634	-0.51777028	0.548017791	Unbiased	FBgn0039924	PIP4K	0	0	0	0	0	0	0	0	0	0	0	0	0	0	0	0	0	0	0	0	0
augustus_masked-scaffold203-size96283-abinit-gene-0.13	-0.259571491	0.120262511	-0.386143417	0.032883092	0.126571926	0.796474086	-1.653601246	7.80E-08	male_biased	-1.780173172	3.62E-08	male_biased	NA	NA	NA	NA	NA	NA	NA	0	0	0	0	0	0	0	0	0	0	0	0	0	0	0	0	0	0	0	0	0
augustus_masked-scaffold203-size96283-abinit-gene-0.4	-0.179236155	0.384229289	0.279501918	0.2084031	-0.458738073	0.384364002	1.662329702	6.95E-07	female_biased	2.121067775	8.79E-08	female_biased	FBgn0204985	Dvir\GJ17817	-1.46605835	0.00586644	female_biased	FBgn0014189	Hel25E	0	0	0	0	0	0	0	0	0	0	0	0	0	0	0	0	0	0	0	0	0
augustus_masked-scaffold203-size96283-abinit-gene-0.8	-0.224558031	0.113854875	0.034676527	0.836481119	-0.259234558	0.453545888	-0.543106669	0.000181656	male_biased	-0.283872111	0.01339173	male_biased	FBgn0204988	Dvir\GJ17820	0.343771545	0.706636956	Unbiased	FBgn0031713	CG7277	0	0	0	0	0	0	0	0	0	0	0	0	0	0	0	0	0	0	0	0	0
augustus_masked-scaffold2030-size16522-abinit-gene-0.0	-0.24681749	0.313779356	0.082401189	0.783944508	-0.329218679	0.631566406	1.753155204	1.99E-06	female_biased	2.082373883	4.26E-07	female_biased	FBgn0202942	Dvir\GJ15754	-1.294439386	0.055575732	Unbiased	FBgn0040309	Jafrac1	0	0	0	0	0	0	0	0	0	0	0	0	0	0	0	0	0	0	0	0	0
augustus_masked-scaffold2030-size16522-abinit-gene-0.1	-0.05587202	0.691553567	-0.183561603	0.212127366	0.127689583	0.766264151	0.846117341	5.94E-06	female_biased	0.718427758	2.14E-05	female_biased	FBgn0203015	Dvir\GJ15828	-1.062253966	0.153475855	Unbiased	FBgn0010198;FBgn0033555	RpS15Aa;RpS15Ab	0	0	0	0	0	0	0	0	0	0	0	0	0	0	0	0	0	0	0	0	0
augustus_masked-scaffold2035-size23519-abinit-gene-0.2	0.579607264	0.380241242	0.139805939	0.87198357	0.439801325	0.836376354	1.392164583	0.015377101	female_biased	0.952363258	0.076094283	Unbiased	NA	NA	NA	NA	NA	NA	NA	0	0	0	0	0	0	0	0	0	0	0	0	0	0	0	0	0	0	0	0	0
augustus_masked-scaffold2036-size33165-abinit-gene-0.2	-0.884649398	0.026520142	-0.134447812	0.73018655	-0.750201586	0.364300698	-0.677360037	0.015036313	male_biased	0.072841549	0.771607899	Unbiased	FBgn0203944	Dvir\GJ16763	-0.028187379	0.991960287	Unbiased	FBgn0030411	CG2540	0	0	0	0	0	0	0	0	0	0	0	0	0	0	0	0	0	0	0	0	0
augustus_masked-scaffold2038-size14031-abinit-gene-0.0	0.002121447	0.991836453	-0.097431298	0.643892537	0.099552746	0.863946782	1.198820944	3.54E-06	female_biased	1.099268199	6.59E-06	female_biased	FBgn0202933	Dvir\GJ15745	-1.872482509	0.001334766	female_biased	FBgn0001330	kz	0	0	0	0	0	0	0	0	0	0	0	0	0	0	0	0	0	0	0	0	0
augustus_masked-scaffold2039-size19510-abinit-gene-0.2	0.192806171	0.346744703	0.141879749	0.544735349	0.050926422	0.939807413	0.999601962	4.68E-05	female_biased	0.948675539	6.73E-05	female_biased	FBgn0203213	Dvir\GJ16028	-1.03129036	0.162319637	Unbiased	FBgn0029687	Vap33	0	0	0	0	0	0	0	0	0	0	0	0	0	0	0	0	0	0	0	0	0
augustus_masked-scaffold204-size87631-abinit-gene-0.3	1.843639648	0.016274907	-0.426905332	0.448314789	2.270544979	0.083722029	-3.552055806	5.67E-06	male_biased	-5.822600785	2.13E-07	male_biased	FBgn0207791	Dvir\GJ20653	-2.85756612	0.355254385	Unbiased	FBgn0010109	dpn	0	0	0	0	0	0	0	0	0	0	0	0	0	0	0	0	0	0	0	0	0
augustus_masked-scaffold2042-size28187-abinit-gene-0.0	-0.283008744	0.204046556	-0.179167046	0.45507728	-0.103841698	0.88360708	-0.796689086	0.000435381	male_biased	-0.692847389	0.001161615	male_biased	FBgn0201317	Dvir\GJ14099	0.042027317	0.984077143	Unbiased	FBgn0036805	Chmp1	0	0	0	0	0	0	0	0	0	0	0	0	0	0	0	0	0	0	0	0	0
augustus_masked-scaffold2042-size28187-abinit-gene-0.1	-0.677456298	0.055182353	-0.341529295	0.3066208	-0.335927003	0.720103364	0.919356305	0.001866973	female_biased	1.255283308	0.00018895	female_biased	FBgn0201319	Dvir\GJ14101	-0.649144925	0.481224291	Unbiased	FBgn0036804	Sgf11	0	0	0	0	0	0	0	0	0	0	0	0	0	0	0	0	0	0	0	0	0
augustus_masked-scaffold205-size172042-abinit-gene-0.2	-0.255155868	0.688870287	0.061157005	0.939278279	-0.316312873	0.87438867	-1.163383062	0.024953804	male_biased	-0.847070189	0.086036377	Unbiased	FBgn0211404	Dvir\GJ24324	-0.09199165	0.947122914	Unbiased	FBgn0039844	CG1607	0	0	0	0	0	0	0	0	0	0	0	0	0	0	0	0	0	0	0	0	0
augustus_masked-scaffold2054-size26356-abinit-gene-0.2	1.665220897	0.044385727	0.51332178	0.497950292	1.151899118	0.532102167	-1.234727695	0.029058215	male_biased	-2.386626813	0.000871679	male_biased	FBgn0211782	Dvir\GJ24706	-0.109546375	0.93333154	Unbiased	FBgn0085450	Snoo	0	0	0	0	0	0	0	0	0	0	0	0	0	0	0	0	0	0	0	0	0
augustus_masked-scaffold2069-size24656-abinit-gene-0.1	-0.843314716	0.112342302	-0.131335319	0.832056353	-0.711979397	0.601197531	-1.425824631	0.002486985	male_biased	-0.713845234	0.071473898	Unbiased	FBgn0203979	Dvir\GJ16800	0.059168813	0.967839475	Unbiased	FBgn0030593	CG9512	0	0	0	0	0	0	0	0	0	0	0	0	0	0	0	0	0	0	0	0	0
augustus_masked-scaffold207-size63218-abinit-gene-0.2	0.002194089	0.994471266	0.088571476	0.808453147	-0.086377387	0.930610986	0.953085974	0.00097397	female_biased	1.039463361	0.000514303	female_biased	FBgn0204832	Dvir\GJ17663	-1.085410485	0.196170808	Unbiased	FBgn0032020	strat	0	0	0	0	0	0	0	0	0	0	0	0	0	0	0	0	0	0	0	0	0
augustus_masked-scaffold207-size63218-abinit-gene-0.5	-0.416792882	0.436457549	-1.460771122	0.026802827	1.04397824	0.464936014	1.828098444	0.000989201	female_biased	0.784120205	0.069267364	Unbiased	FBgn0207687	Dvir\GJ20547	-0.555315561	0.770585405	Unbiased	FBgn0032017	CG7810	0	0	0	0	0	0	0	0	0	0	0	0	0	0	0	0	0	0	0	0	0
augustus_masked-scaffold207-size63218-abinit-gene-0.8	-0.415276378	0.166927274	-0.152982185	0.656554627	-0.262294193	0.773774883	0.880740777	0.001709101	female_biased	1.14303497	0.000252848	female_biased	FBgn0204829	Dvir\GJ17660	-0.388740733	0.772480966	Unbiased	FBgn0032014	CG7840	0	0	0	0	0	0	0	0	0	0	0	0	0	0	0	0	0	0	0	0	0
augustus_masked-scaffold2070-size14558-abinit-gene-0.0	0.233584799	0.169912381	-0.02122428	0.919496865	0.254809079	0.569282307	-2.692082067	2.79E-09	male_biased	-2.946891145	1.31E-09	male_biased	FBgn0208293	Dvir\GJ21160	1.501529119	0.00413647	male_biased	FBgn0022382	Pka-R2	0	0	0	0	0	0	0	0	0	0	0	0	0	0	0	0	0	0	0	0	0
augustus_masked-scaffold2073-size13995-abinit-gene-0.0	0.309203702	0.24268166	0.874908452	0.009485994	-0.56570475	0.411631809	1.704071065	4.91E-06	female_biased	2.269775815	4.36E-07	female_biased	NA	NA	NA	NA	NA	NA	NA	0	0	0	0	0	0	0	0	0	0	0	0	0	0	0	0	0	0	0	0	0
augustus_masked-scaffold2077-size21779-abinit-gene-0.0	-0.358539534	0.327872685	0.022497339	0.961927271	-0.381036873	0.735199658	-1.474337259	0.00023709	male_biased	-1.093300386	0.00187743	male_biased	FBgn0210541	Dvir\GJ23442	0.325704786	0.85821844	Unbiased	FBgn0038774	CG5023	0	0	0	0	0	0	0	0	0	0	0	0	0	0	0	0	0	0	0	0	0
augustus_masked-scaffold2082-size16917-abinit-gene-0.0	-0.491739918	0.410178947	0.154391782	0.843116594	-0.6461317	0.725000665	0.197800711	0.66775268	Unbiased	0.843932411	0.080618384	Unbiased	NA	NA	NA	NA	NA	NA	NA	0	0	0	0	0	0	0	0	0	0	0	0	0	0	0	0	0	0	0	0	0
augustus_masked-scaffold2085-size18323-abinit-gene-0.2	-0.242696199	0.332550947	-0.262810371	0.329097591	0.020114172	0.979916827	-0.634329701	0.005025166	male_biased	-0.654443873	0.004187083	male_biased	FBgn0201517	Dvir\GJ14302	0.922551367	0.335731633	Unbiased	FBgn0038876	CG5919	0	0	0	0	0	0	0	0	0	0	0	0	0	0	0	0	0	0	0	0	0
augustus_masked-scaffold209-size117310-abinit-gene-0.1	-0.369832683	0.287700952	0.300181503	0.440696936	-0.670014186	0.467555951	1.230988028	0.000604794	female_biased	1.901002214	2.05E-05	female_biased	FBgn0206202	Dvir\GJ19057	-0.810336952	0.454933554	Unbiased	FBgn0030759	CG13014	0	0	0	0	0	0	0	0	0	0	0	0	0	0	0	0	0	0	0	0	0
augustus_masked-scaffold209-size117310-abinit-gene-0.11	0.177371004	0.690866359	-0.019550138	0.973332051	0.196921142	0.889664935	-1.203231345	0.00290903	male_biased	-1.400152487	0.001090313	male_biased	NA	NA	NA	NA	NA	NA	NA	0	0	0	0	0	0	0	0	0	0	0	0	0	0	0	0	0	0	0	0	0
augustus_masked-scaffold209-size117310-abinit-gene-0.12	-0.029212184	0.878529986	-0.009008744	0.968542906	-0.02020344	0.970378484	0.026100594	0.844215804	Unbiased	0.046304034	0.72755206	Unbiased	NA	NA	NA	NA	NA	NA	NA	0	0	0	0	0	0	0	0	0	0	0	0	0	0	0	0	0	0	0	0	0
augustus_masked-scaffold209-size117310-abinit-gene-0.5	1.855718118	0.024901796	0.421325064	0.564259792	1.434393054	0.392494402	-0.672405644	0.171280232	Unbiased	-2.106798698	0.001368873	male_biased	FBgn0207609	Dvir\GJ20469	2.412644813	0.001535893	male_biased	FBgn0002716	mei-W68	0	0	0	0	0	0	0	0	0	0	0	0	0	0	0	0	0	0	0	0	0
augustus_masked-scaffold209-size117310-abinit-gene-0.6	-0.205261016	0.270650066	-0.367201856	0.073841634	0.16194084	0.779419972	0.774508408	0.000155623	female_biased	0.612567568	0.000870951	female_biased	FBgn0208983	Dvir\GJ21865	-1.274475351	0.105919071	Unbiased	FBgn0013325	RpL11	0	0	0	0	0	0	0	0	0	0	0	0	0	0	0	0	0	0	0	0	0
augustus_masked-scaffold209-size117310-abinit-gene-1.0	0.298716204	0.274269483	0.100361643	0.762575076	0.198354561	0.815205803	0.266981737	0.20111591	Unbiased	0.068627175	0.744189088	Unbiased	FBgn0208987	Dvir\GJ21870	-0.370418378	0.69226012	Unbiased	FBgn0011236	ken	0	0	0	0	0	0	0	0	0	0	0	0	0	0	0	0	0	0	0	0	0
augustus_masked-scaffold2103-size43056-abinit-gene-0.5	-0.402159888	0.364001112	-0.307461322	0.536329862	-0.094698567	0.946699403	-0.837746731	0.023298424	male_biased	-0.743048165	0.0403784	male_biased	FBgn0198129	Dvir\GJ10860	-0.301906512	0.852859353	Unbiased	FBgn0264776	CG44014	0	0	0	0	0	0	0	0	0	0	0	0	0	0	0	0	0	0	0	0	0
augustus_masked-scaffold2106-size22162-abinit-gene-0.0	0.177106023	0.670861579	0.069070294	0.900627002	0.108035729	0.937968361	2.985104143	2.81E-06	female_biased	2.877068413	3.39E-06	female_biased	FBgn0211623	Dvir\GJ24543	-2.391091023	1.52E-05	female_biased	FBgn0000463	Dl	0	0	0	0	0	0	0	0	0	0	0	0	0	0	0	0	0	0	0	0	0
augustus_masked-scaffold2109-size75241-abinit-gene-0.1	1.032347778	0.117517481	0.851023189	0.198005681	0.181324589	0.930610986	-1.138579475	0.025199843	male_biased	-1.319904064	0.014059649	male_biased	FBgn0043390	Dvir\fru	0.007521575	0.997471843	Unbiased	FBgn0004652	fru	0	0	0	0	0	0	0	0	0	0	0	0	0	0	0	0	0	0	0	0	0
augustus_masked-scaffold211-size266153-abinit-gene-1.8	0.149148285	0.476061772	0.319890612	0.157545878	-0.170742327	0.794562941	0.296576295	0.073024069	Unbiased	0.467318623	0.010529032	female_biased	FBgn0210429	Dvir\GJ23328	-0.528454126	0.672079032	Unbiased	FBgn0037374	jagn	0	0	0	0	0	0	0	0	0	0	0	0	0	0	0	0	0	0	0	0	0
augustus_masked-scaffold211-size266153-abinit-gene-1.9	-1.35144013	0.068586957	-0.298311656	0.659798767	-1.053128474	0.526535645	-6.985268748	2.56E-07	male_biased	-5.932140274	5.18E-07	male_biased	FBgn0210430	Dvir\GJ23329	4.41607215	2.51E-16	male_biased	FBgn0037375	kat-60L1	0	0	0	0	0	0	0	0	0	0	0	0	0	0	0	0	0	0	0	0	0
augustus_masked-scaffold211-size266153-abinit-gene-2.2	0.176551507	0.200199432	0.371400994	0.020721488	-0.194849487	0.601197531	0.29327461	0.011622644	female_biased	0.488124097	0.000434973	female_biased	FBgn0210973	Dvir\GJ23878	-0.905894689	0.202915234	Unbiased	FBgn0037855	CG6621	0	0	0	0	0	0	0	0	0	0	0	0	0	0	0	0	0	0	0	0	0
augustus_masked-scaffold211-size266153-abinit-gene-2.3	0.445502215	0.142797576	-0.109983867	0.753453233	0.555486082	0.465904365	-0.246426566	0.263650546	Unbiased	-0.801912648	0.003005615	male_biased	FBgn0210436	Dvir\GJ23335	-0.392867488	0.733672042	Unbiased	FBgn0037856	Leash	0	0	0	0	0	0	0	0	0	0	0	0	0	0	0	0	0	0	0	0	0
augustus_masked-scaffold211-size266153-abinit-gene-2.4	0.01448156	0.956332904	0.02149571	0.942485019	-0.007014151	0.991336047	0.129817478	0.453990381	Unbiased	0.136831629	0.431587353	Unbiased	FBgn0210431	Dvir\GJ23330	0.067032948	0.957477336	Unbiased	FBgn0028690	Rpn5	0	0	0	0	0	0	0	0	0	0	0	0	0	0	0	0	0	0	0	0	0
augustus_masked-scaffold211-size266153-abinit-gene-2.5	-0.435779138	0.14838135	-0.525059124	0.102578069	0.089279985	0.929044763	1.969233346	3.57E-06	female_biased	1.879953361	4.52E-06	female_biased	FBgn0210432	Dvir\GJ23331	-2.103813141	0.004190813	female_biased	FBgn0037377	CG1218	0	0	0	0	0	0	0	0	0	0	0	0	0	0	0	0	0	0	0	0	0
augustus_masked-scaffold211-size266153-abinit-gene-2.7	-0.189945092	0.509337892	-0.016529718	0.964855565	-0.173415374	0.850424847	0.01831175	0.934567244	Unbiased	0.191727123	0.376743895	Unbiased	FBgn0210434	Dvir\GJ23333	-0.041366008	0.980609371	Unbiased	FBgn0038453	Arl6IP1	0	0	0	0	0	0	0	0	0	0	0	0	0	0	0	0	0	0	0	0	0
augustus_masked-scaffold2114-size10857-abinit-gene-0.0	-0.576685753	0.488193148	0.69190345	0.448314789	-1.268589203	0.57867289	-0.917426894	0.152765668	Unbiased	0.35116231	0.577626172	Unbiased	NA	NA	NA	NA	NA	NA	NA	0	0	0	0	0	0	0	0	0	0	0	0	0	0	0	0	0	0	0	0	0
augustus_masked-scaffold212-size112983-abinit-gene-1.0	0.033843302	0.843145965	-0.269243143	0.11194172	0.303086445	0.453912073	-0.481627092	0.001395152	male_biased	-0.784713537	3.11E-05	male_biased	FBgn0207998	Dvir\GJ20862	0.499415687	0.506733298	Unbiased	FBgn0034914	CG5554	0	0	0	0	0	0	0	0	0	0	0	0	0	0	0	0	0	0	0	0	0
augustus_masked-scaffold212-size112983-abinit-gene-1.3	-0.812378335	0.029996538	-0.823838038	0.024433209	0.011459703	0.989582953	0.412871335	0.090054437	Unbiased	0.401411632	0.100791394	Unbiased	FBgn0207999	Dvir\GJ20863	-0.509239054	0.564779039	Unbiased	FBgn0053138	AGBE	0	0	0	0	0	0	0	0	0	0	0	0	0	0	0	0	0	0	0	0	0
augustus_masked-scaffold212-size112983-abinit-gene-1.8	-0.398757114	0.165582484	-0.077969732	0.82249341	-0.320787382	0.696523813	-1.320407835	5.75E-05	male_biased	-0.999620453	0.000466906	male_biased	FBgn0208608	Dvir\GJ21482	1.119907513	0.082208022	Unbiased	FBgn0034913	Snap29	0	0	0	0	0	0	0	0	0	0	0	0	0	0	0	0	0	0	0	0	0
augustus_masked-scaffold2123-size16570-abinit-gene-0.1	-0.104081315	0.642556994	0.01402058	0.961848044	-0.118101894	0.869469273	1.995609204	2.95E-07	female_biased	2.113711099	1.57E-07	female_biased	FBgn0206319	Dvir\GJ19174	-1.411330772	0.010221532	female_biased	FBgn0031008	CG8010	0	0	0	0	0	0	0	0	0	0	0	0	0	0	0	0	0	0	0	0	0
augustus_masked-scaffold2123-size16570-abinit-gene-0.2	0.001678236	0.993874551	0.47884138	0.042941452	-0.477163144	0.353932172	1.471190407	1.79E-06	female_biased	1.948353551	1.60E-07	female_biased	FBgn0206143	Dvir\GJ18997	-0.527804973	0.589919999	Unbiased	FBgn0040068	Vav	0	0	0	0	0	0	0	0	0	0	0	0	0	0	0	0	0	0	0	0	0
augustus_masked-scaffold2128-size30817-abinit-gene-0.3	-0.315741192	0.165723757	-0.069125899	0.806893947	-0.246615293	0.712678073	2.16469971	1.71E-07	female_biased	2.411315003	6.39E-08	female_biased	NA	NA	NA	NA	NA	NA	NA	0	0	0	0	0	0	0	0	0	0	0	0	0	0	0	0	0	0	0	0	0
augustus_masked-scaffold2129-size29232-abinit-gene-0.1	-0.777709795	0.04884783	-0.212699456	0.572285513	-0.565010339	0.528249677	-2.976856439	4.63E-07	male_biased	-2.4118461	2.00E-06	male_biased	FBgn0210395	Dvir\GJ23293	2.295478071	0.003285559	male_biased	FBgn0040466	Dlip2	0	0	0	0	0	0	0	0	0	0	0	0	0	0	0	0	0	0	0	0	0
augustus_masked-scaffold2130-size62754-abinit-gene-0.0	0.274644732	0.620879486	-0.64947115	0.263737509	0.924115882	0.524694267	-1.164959985	0.013189218	male_biased	-2.089075867	0.000365231	male_biased	FBgn0204925	Dvir\GJ17756	0.128298878	0.94299074	Unbiased	FBgn0000636	Fas3	0	0	0	0	0	0	0	0	0	0	0	0	0	0	0	0	0	0	0	0	0
augustus_masked-scaffold214-size107269-abinit-gene-0.7	0.025338946	0.918099132	0.328400871	0.163537265	-0.303061925	0.61754697	0.785674854	0.000476849	female_biased	1.088736779	3.49E-05	female_biased	FBgn0198863	Dvir\GJ11606	-0.951685176	0.15975638	Unbiased	FBgn0023174	Prosbeta2	0	0	0	0	0	0	0	0	0	0	0	0	0	0	0	0	0	0	0	0	0
augustus_masked-scaffold2143-size52814-abinit-gene-0.3	-0.464433275	0.313376263	-0.681951979	0.171610628	0.217518704	0.884028325	-0.164556496	0.638439516	Unbiased	-0.382075199	0.275967238	Unbiased	FBgn0202715	Dvir\GJ15522	-0.944232803	0.517031058	Unbiased	FBgn0035583	CG13704	0	0	0	0	0	0	0	0	0	0	0	0	0	0	0	0	0	0	0	0	0
augustus_masked-scaffold2143-size52814-abinit-gene-0.4	-0.492856071	0.305486576	-0.049254256	0.936747218	-0.443601815	0.767668911	-1.277636167	0.003970276	male_biased	-0.834034352	0.035295566	male_biased	FBgn0202716	Dvir\GJ15523	0.162132642	0.886488895	Unbiased	FBgn0028699	Rh50	0	0	0	0	0	0	0	0	0	0	0	0	0	0	0	0	0	0	0	0	0
augustus_masked-scaffold2149-size39859-abinit-gene-0.3	-0.442288046	0.241841821	-0.143304849	0.76086625	-0.298983196	0.801107724	2.047055068	2.48E-05	female_biased	2.346038265	7.65E-06	female_biased	FBgn0202805	Dvir\GJ15615	-1.214326488	0.106057839	Unbiased	FBgn0031060	CG14231	0	0	0	0	0	0	0	0	0	0	0	0	0	0	0	0	0	0	0	0	0
augustus_masked-scaffold2149-size39859-abinit-gene-0.4	0.01062812	0.952514514	-0.284763011	0.096565513	0.295391132	0.475058659	-1.810870346	3.92E-08	male_biased	-2.106261478	1.09E-08	male_biased	FBgn0203148	Dvir\GJ15962	1.292451303	0.034734049	male_biased	FBgn0010341	Cdc42	0	0	0	0	0	0	0	0	0	0	0	0	0	0	0	0	0	0	0	0	0
augustus_masked-scaffold2149-size39859-abinit-gene-0.6	0.301430606	0.079072394	-0.042482482	0.829324016	0.343913088	0.392494402	0.022604846	0.850741543	Unbiased	-0.321308243	0.016222749	male_biased	FBgn0203147	Dvir\GJ15961	-0.254905828	0.80556375	Unbiased	FBgn0031057	Ubqn	0	0	0	0	0	0	0	0	0	0	0	0	0	0	0	0	0	0	0	0	0
augustus_masked-scaffold215-size92894-abinit-gene-0.11	-0.110745224	0.382679719	-0.289299999	0.044565497	0.178554775	0.6136776	0.917648161	1.51E-06	female_biased	0.739093386	8.70E-06	female_biased	FBgn0211644	Dvir\GJ24565	-1.611973887	0.13695051	Unbiased	FBgn0037328	RpL35A	0	0	0	0	0	0	0	0	0	0	0	0	0	0	1	0	0	0	0	0	0
augustus_masked-scaffold215-size92894-abinit-gene-0.12	-0.262893122	0.374429386	-0.288428068	0.370286532	0.025534947	0.978830436	2.231010055	1.50E-06	female_biased	2.205475108	1.45E-06	female_biased	FBgn0211645	Dvir\GJ24566	-1.599501412	0.009479349	female_biased	FBgn0037468	CG1943	0	0	0	0	0	0	0	0	0	0	0	0	0	0	0	0	0	0	0	0	0
augustus_masked-scaffold215-size92894-abinit-gene-0.16	0.059025779	0.719248203	0.022367917	0.912452849	0.036657862	0.943436157	-1.063085954	3.11E-06	male_biased	-1.099743816	2.07E-06	male_biased	FBgn0211647	Dvir\GJ24568	0.627511325	0.366257406	Unbiased	FBgn0003884;FBgn0003885	alphaTub84B;alphaTub84D	0	0	0	0	0	0	0	0	0	0	0	0	0	0	0	0	0	0	0	0	0
augustus_masked-scaffold215-size92894-abinit-gene-0.18	0.00986248	0.983807933	0.043535424	0.94010672	-0.033672944	0.981374103	-0.790383851	0.030558537	male_biased	-0.756710907	0.038404618	male_biased	NA	NA	NA	NA	NA	NA	NA	0	0	0	0	0	0	0	0	0	0	0	0	0	0	0	0	0	0	0	0	0
augustus_masked-scaffold215-size92894-abinit-gene-0.3	-0.769863186	0.007138543	-0.290824081	0.193314763	-0.479039105	0.358901232	-0.46457727	0.009920586	male_biased	0.014461835	0.927966519	Unbiased	FBgn0209805	Dvir\GJ22701	0.02502286	0.989711865	Unbiased	FBgn0051550	CG31550	0	0	0	0	0	0	0	0	0	0	0	0	0	0	0	0	0	0	0	0	0
augustus_masked-scaffold215-size92894-abinit-gene-0.4	-0.339626669	0.109065874	-0.06281755	0.798510866	-0.276809119	0.61754697	-0.312036093	0.05047031	Unbiased	-0.035226974	0.818595636	Unbiased	NA	NA	NA	NA	NA	NA	NA	0	0	0	0	0	0	0	0	0	0	0	0	0	0	0	0	0	0	0	0	0
augustus_masked-scaffold215-size92894-abinit-gene-0.8	-0.221337407	0.399677866	-0.140430064	0.646800924	-0.080907342	0.928808042	1.334893723	3.38E-05	female_biased	1.415801066	1.92E-05	female_biased	FBgn0209803	Dvir\GJ22699	-1.372347762	0.044553592	female_biased	FBgn0011715	Snr1	0	0	0	0	0	0	0	0	0	0	0	0	0	0	0	0	0	0	0	0	0
augustus_masked-scaffold2151-size35671-abinit-gene-0.3	-1.507762834	0.137368357	-0.325659481	0.779540896	-1.182103354	0.662229007	-1.234932565	0.100607219	Unbiased	-0.052829212	0.941542985	Unbiased	FBgn0206168	Dvir\GJ19022	-0.273880539	0.801357362	Unbiased	FBgn0015558	tty	0	0	0	0	0	0	0	0	0	0	0	0	0	0	0	0	0	0	0	0	0
augustus_masked-scaffold2159-size10008-abinit-gene-0.1	-0.010691325	0.942872714	-0.172810133	0.219989831	0.162118808	0.668117428	-0.479166958	0.000418782	male_biased	-0.641285766	3.92E-05	male_biased	FBgn0209351	Dvir\GJ22238	0.235237505	0.86604995	Unbiased	FBgn0033241	CG2915	0	0	0	0	0	0	0	0	0	0	0	0	0	0	0	0	0	0	0	0	0
augustus_masked-scaffold217-size75190-abinit-gene-0.4	0.345930045	0.031201804	0.170804498	0.236978458	0.175125548	0.649098426	-0.449445693	0.00079823	male_biased	-0.624571241	6.05E-05	male_biased	FBgn0197940	Dvir\GJ10662	-0.086498828	0.945940427	Unbiased	FBgn0031356	CG17660	0	0	0	0	0	0	0	0	0	0	0	0	0	0	0	0	0	0	0	0	0
augustus_masked-scaffold217-size75190-abinit-gene-0.6	-0.581769344	0.053327677	-0.338110126	0.229349252	-0.243659218	0.767105652	0.098780817	0.619437526	Unbiased	0.342440035	0.097173394	Unbiased	FBgn0204296	Dvir\GJ17119	-0.35767737	0.772480966	Unbiased	FBgn0031668	CG31917	0	0	0	0	0	0	0	0	0	0	0	0	0	0	0	0	0	0	0	0	0
augustus_masked-scaffold217-size75190-abinit-gene-0.7	0.21460201	0.132984456	-0.134137669	0.359324979	0.348739679	0.292782954	-1.359804717	1.07E-07	male_biased	-1.708544397	1.59E-08	male_biased	NA	NA	NA	NA	NA	NA	NA	0	0	0	0	0	0	0	0	0	0	0	0	0	0	0	0	0	0	0	0	0
augustus_masked-scaffold2172-size24837-abinit-gene-0.1	0.283037758	0.43462615	-0.05051665	0.91263691	0.333554407	0.768280075	-1.120444424	0.001472504	male_biased	-1.453998832	0.000227135	male_biased	FBgn0202180	Dvir\GJ14980	0.069422353	0.956352608	Unbiased	FBgn0034718	wdp	0	0	0	0	0	0	0	0	0	0	0	0	0	0	0	0	0	0	0	0	0
augustus_masked-scaffold2180-size60954-abinit-gene-0.1	-0.692895062	0.301812852	0.145265087	0.863632937	-0.838160148	0.659121663	-1.857730904	0.003297088	male_biased	-1.019570756	0.058746294	Unbiased	FBgn0197358	Dvir\GJ10068	0.281130454	0.826886	Unbiased	FBgn0261714	Cpn	0	0	0	0	0	0	0	0	0	0	0	0	0	0	0	0	0	0	0	0	0
augustus_masked-scaffold2181-size35477-abinit-gene-0.2	-0.026070286	0.933643889	0.283269993	0.343426196	-0.309340279	0.71029841	-0.23893502	0.255506303	Unbiased	0.070405259	0.7404658	Unbiased	FBgn0199838	Dvir\GJ12599	-0.605536854	0.504161298	Unbiased	FBgn0035960	CG4942	0	0	0	0	0	0	0	0	0	0	0	0	0	0	0	0	0	0	0	0	0
augustus_masked-scaffold21826-size572-abinit-gene-0.0	0.049429169	0.936182042	-0.055242787	0.937837027	0.104671956	0.952492938	-0.717810247	0.092663511	Unbiased	-0.822482202	0.060940727	Unbiased	NA	NA	NA	NA	NA	NA	NA	0	0	0	0	0	0	0	0	0	0	0	0	0	0	0	0	0	0	0	0	0
augustus_masked-scaffold2187-size51000-abinit-gene-0.0	-0.836227036	0.179601734	-0.272292429	0.698660913	-0.563934607	0.766264151	-1.253077509	0.015655762	male_biased	-0.689142902	0.141227235	Unbiased	FBgn0204974	Dvir\GJ17806	-0.374562301	0.794971031	Unbiased	FBgn0046113	GluRIIC	0	0	0	0	0	0	0	0	0	0	0	0	0	0	0	0	0	0	0	0	0
augustus_masked-scaffold2189-size17455-abinit-gene-0.0	1.839938622	0.00030763	0.31300165	0.284804387	1.526936972	0.02248303	-1.081469389	0.000239037	male_biased	-2.608406361	1.89E-07	male_biased	FBgn0203166	Dvir\GJ15981	0.677575739	0.622385077	Unbiased	FBgn0010019	Cyp4g1	0	0	0	0	0	0	0	0	0	0	0	0	1	0	0	0	0	0	0	0	1
augustus_masked-scaffold2189-size17455-abinit-gene-0.1	0.107942171	0.564942254	0.07622655	0.729946576	0.031715621	0.957462875	1.222819877	3.46E-06	female_biased	1.191104256	3.89E-06	female_biased	FBgn0203165	Dvir\GJ15980	-1.07069598	0.060211954	Unbiased	FBgn0266572	ebo	0	0	0	0	0	0	0	0	0	0	0	0	0	0	0	0	0	0	0	0	0
augustus_masked-scaffold219-size92860-abinit-gene-0.1	-0.29053852	0.591599217	0.353676309	0.551441334	-0.644214829	0.671354754	-1.710008941	0.001146327	male_biased	-1.065794112	0.018293208	male_biased	FBgn0208825	Dvir\GJ21706	1.307987453	0.152647717	Unbiased	FBgn0261588	pdm3	0	0	0	0	0	0	0	0	0	0	0	0	0	0	0	0	0	0	0	0	0
augustus_masked-scaffold2190-size20712-abinit-gene-0.0	0.178003835	0.593878294	0.187383018	0.619138392	-0.009379183	0.991944509	-0.069011273	0.78339329	Unbiased	-0.05963209	0.814258405	Unbiased	NA	NA	NA	NA	NA	NA	NA	0	0	0	0	0	0	0	0	0	0	0	0	0	0	0	0	0	0	0	0	0
augustus_masked-scaffold2194-size40991-abinit-gene-0.3	0.368153891	0.25786914	0.839927469	0.030980915	-0.471773578	0.604667684	2.049973834	6.79E-06	female_biased	2.521747412	1.22E-06	female_biased	FBgn0208023	Dvir\GJ20887	-0.823733244	0.276852358	Unbiased	FBgn0000546	EcR	0	0	0	0	0	0	0	0	0	0	0	0	0	0	0	0	0	0	0	0	0
augustus_masked-scaffold2196-size47828-abinit-gene-0.1	-0.085164352	0.648403089	0.235624022	0.232974479	-0.320788373	0.515538718	1.291634297	2.05E-06	female_biased	1.61242267	2.81E-07	female_biased	FBgn0197873	Dvir\GJ10593	-0.723679212	0.308118475	Unbiased	FBgn0266917	Sf3a1	0	0	0	0	0	0	0	0	0	0	0	0	0	0	0	0	0	0	0	0	0
augustus_masked-scaffold2196-size47828-abinit-gene-0.3	-0.328142066	0.171454543	-0.101111568	0.712558538	-0.227030497	0.758648365	-0.275681954	0.125914421	Unbiased	-0.048651456	0.785750312	Unbiased	FBgn0197874	Dvir\GJ10594	0.541717915	0.43850497	Unbiased	FBgn0038461;FBgn0038462	CG3678;CG17556	0	0	0	0	0	0	0	0	0	0	0	0	0	0	0	0	0	0	0	0	0
augustus_masked-scaffold2196-size47828-abinit-gene-0.4	0.258055854	0.650690011	-0.222549181	0.75199217	0.480605035	0.787386612	2.578164276	0.000117412	female_biased	2.097559241	0.000479127	female_biased	FBgn0197841	Dvir\GJ10561	-0.372730406	0.752736711	Unbiased	FBgn0043069;FBgn0051274	MESK4;CG31274	0	0	0	0	0	0	0	0	0	0	0	0	0	0	0	0	0	0	0	0	0
augustus_masked-scaffold2197-size32082-abinit-gene-0.0	-0.264658492	0.355706785	-0.162619911	0.58665853	-0.102038581	0.915775	-5.305835914	1.72E-09	male_biased	-5.203797333	1.66E-09	male_biased	FBgn0202384	Dvir\GJ15188	4.573144823	3.17E-17	male_biased	FBgn0030933	CG6470	0	0	0	0	0	0	0	0	0	0	0	0	0	0	0	0	0	0	0	0	0
augustus_masked-scaffold22-size130626-abinit-gene-0.2	0.429410577	0.211362071	0.610734388	0.097092105	-0.181323811	0.868028841	-1.270496918	0.000356038	male_biased	-1.089173108	0.00107965	male_biased	FBgn0211483	Dvir\GJ24403	-0.276543975	0.82672605	Unbiased	FBgn0027578;FBgn0039613	CG14526;CG14527	0	0	0	0	0	0	0	0	0	0	0	0	0	0	0	0	0	0	0	0	0
augustus_masked-scaffold22-size130626-abinit-gene-0.3	-0.389018375	0.261068852	-0.837515418	0.034964105	0.448497043	0.647086434	-0.773842831	0.009982295	male_biased	-1.222339874	0.000532315	male_biased	NA	NA	NA	NA	NA	NA	NA	0	0	0	0	0	0	0	0	0	0	0	0	0	0	0	0	0	0	0	0	0
augustus_masked-scaffold22-size130626-abinit-gene-0.4	-0.311200766	0.566837252	0.008721184	0.991447996	-0.31992195	0.851742517	-0.633803903	0.126147977	Unbiased	-0.313881953	0.437100974	Unbiased	FBgn0211482	Dvir\GJ24402	-0.414224271	0.712172603	Unbiased	FBgn0039611	CG14528	0	0	0	0	0	0	0	0	0	0	0	0	0	0	0	0	0	0	0	0	0
augustus_masked-scaffold22-size130626-abinit-gene-1.1	0.665663251	0.292362642	0.274788104	0.708758489	0.390875147	0.844660095	-0.882895741	0.074415411	Unbiased	-1.273770888	0.018630746	male_biased	FBgn0211474	Dvir\GJ24394	0.159586649	0.950569373	Unbiased	FBgn0027109	NPF	0	0	0	0	0	0	0	0	0	0	0	0	0	0	0	0	0	0	0	0	0
augustus_masked-scaffold220-size55351-abinit-gene-0.0	1.312109599	0.037410626	0.777993433	0.169457204	0.534116166	0.744607372	-1.057094934	0.017431846	male_biased	-1.5912111	0.001890851	male_biased	FBgn0210220	Dvir\GJ23118	0.215886597	0.841223444	Unbiased	FBgn0051145	CG31145	0	0	0	0	0	0	0	0	0	0	0	0	0	0	0	0	0	0	0	0	0
augustus_masked-scaffold220-size55351-abinit-gene-0.1	-0.319027524	0.454440048	-0.665092997	0.146493877	0.346065473	0.794288131	-0.776796969	0.027207153	male_biased	-1.122862442	0.003976858	male_biased	FBgn0211193	Dvir\GJ24109	0.014189126	0.993825016	Unbiased	FBgn0039098	GILT3	0	0	0	0	0	0	0	0	0	0	0	0	0	0	0	0	0	0	0	0	0
augustus_masked-scaffold2200-size20925-abinit-gene-0.2	0.223003397	0.421498377	-0.552593203	0.070870079	0.7755966	0.240546139	-0.370950345	0.087291712	Unbiased	-1.146546945	0.00015689	male_biased	FBgn0206155	Dvir\GJ19009	-0.657307328	0.337800827	Unbiased	FBgn0031184	CG14615	0	0	0	0	0	0	0	0	0	0	0	0	0	0	0	0	0	0	0	0	0
augustus_masked-scaffold2200-size20925-abinit-gene-0.3	-0.18018949	0.242241355	-0.003627768	0.987530903	-0.176561723	0.696944725	-0.524438169	0.00066505	male_biased	-0.347876447	0.009413886	male_biased	FBgn0206309	Dvir\GJ19164	-0.273329986	0.808001856	Unbiased	FBgn0031183	CG14621	0	0	0	0	0	0	0	0	0	0	0	0	0	0	0	0	0	0	0	0	0
augustus_masked-scaffold2200-size20925-abinit-gene-0.8	-0.093897157	0.646472505	-0.060001613	0.810069623	-0.033895544	0.958580286	0.571606733	0.002393999	female_biased	0.605502277	0.001629902	female_biased	FBgn0206158	Dvir\GJ19012	-0.136228402	0.909423539	Unbiased	FBgn0260858	Ykt6	0	0	0	0	0	0	0	0	0	0	0	0	0	0	0	0	0	0	0	0	0
augustus_masked-scaffold2203-size19784-abinit-gene-0.0	0.266222426	0.56392443	0.051759537	0.933385823	0.214462889	0.889557929	2.215368929	6.72E-05	female_biased	2.00090604	0.00013764	female_biased	FBgn0199989	Dvir\GJ12753	0.242102453	0.891663721	Unbiased	FBgn0264000	GluRIB	0	0	0	0	0	0	0	0	0	0	0	0	0	0	0	0	0	0	0	0	0
augustus_masked-scaffold2205-size25022-abinit-gene-0.0	0.569471241	0.132692419	0.715857344	0.074754916	-0.146386103	0.904629955	0.287009527	0.292692279	Unbiased	0.43339563	0.126087281	Unbiased	NA	NA	NA	NA	NA	NA	NA	0	0	0	0	0	0	0	0	0	0	0	0	0	0	0	0	0	0	0	0	0
augustus_masked-scaffold2205-size25022-abinit-gene-0.1	0.471931695	0.153212519	1.000271867	0.011440846	-0.528340172	0.535561267	0.261141272	0.279031849	Unbiased	0.789481444	0.005972901	female_biased	FBgn0202304	Dvir\GJ15107	-1.107527314	0.048992322	female_biased	FBgn0265194	Trpm	0	0	0	0	0	0	0	0	0	0	0	0	0	0	0	0	0	0	0	0	0
augustus_masked-scaffold2209-size10921-abinit-gene-0.0	-0.063962963	0.816650785	-0.165099621	0.571149312	0.101136658	0.908815685	-0.540445781	0.013903126	male_biased	-0.641582439	0.005561497	male_biased	NA	NA	NA	NA	NA	NA	NA	0	0	0	0	0	0	0	0	0	0	0	0	0	0	0	0	0	0	0	0	0
augustus_masked-scaffold221-size59798-abinit-gene-0.10	0.141849024	0.460910636	0.214290826	0.303709314	-0.072441803	0.914208137	1.510848849	8.62E-07	female_biased	1.583290652	5.06E-07	female_biased	FBgn0197915	Dvir\GJ10637	-1.592723977	0.004585376	female_biased	FBgn0039691	IntS11	0	0	0	0	0	0	0	0	0	0	0	0	0	0	0	0	0	0	0	0	0
augustus_masked-scaffold221-size59798-abinit-gene-0.11	-0.042934188	0.85507982	0.315872636	0.166527912	-0.358806824	0.526535645	-0.501815975	0.007266451	male_biased	-0.143009151	0.372922319	Unbiased	FBgn0197798	Dvir\GJ10518	-0.571433542	0.409843693	Unbiased	FBgn0020235	ATPsyngamma	0	0	0	0	0	0	0	0	0	0	0	0	0	0	0	0	0	0	0	0	0
augustus_masked-scaffold221-size59798-abinit-gene-0.5	-0.772643888	0.073494558	-0.16176035	0.744699645	-0.610883538	0.579240641	2.898403752	2.46E-06	female_biased	3.50928729	4.79E-07	female_biased	FBgn0197802	Dvir\GJ10522	-2.052163104	0.19107947	Unbiased	FBgn0039687	Naa40	0	0	0	0	0	0	0	0	0	0	0	0	0	0	0	0	0	0	0	0	0
augustus_masked-scaffold221-size59798-abinit-gene-0.8	0.004582804	0.983228327	0.052837975	0.831298887	-0.048255171	0.940164997	0.258589743	0.093215892	Unbiased	0.306844914	0.053554921	Unbiased	FBgn0197913	Dvir\GJ10635	-0.402449997	0.697638654	Unbiased	FBgn0039689	CIA30	0	0	0	0	0	0	0	0	0	0	0	0	0	0	0	0	0	0	0	0	0
augustus_masked-scaffold2216-size28342-abinit-gene-0.1	-0.461988682	0.362945287	0.081325419	0.898387637	-0.543314101	0.720576803	-1.55945951	0.001535569	male_biased	-1.016145409	0.018232253	male_biased	NA	NA	NA	NA	NA	NA	NA	0	0	0	0	0	0	0	0	0	0	0	0	0	0	0	0	0	0	0	0	0
augustus_masked-scaffold223-size114676-abinit-gene-0.3	-0.772314112	0.298279951	-0.247422543	0.777995718	-0.524891568	0.815895082	-1.73644344	0.008043323	male_biased	-1.211551872	0.041037911	male_biased	FBgn0211445	Dvir\GJ24365	1.322430562	0.333814139	Unbiased	FBgn0038343	Trissin	0	0	0	0	0	0	0	0	0	0	0	0	0	0	0	0	0	0	0	0	0
augustus_masked-scaffold223-size114676-abinit-gene-0.8	0.600860898	0.326338432	0.030904103	0.969600898	0.569956795	0.767105652	0.513094632	0.269723502	Unbiased	-0.056862163	0.905361962	Unbiased	FBgn0211446	Dvir\GJ24366	-0.620761782	0.52431235	Unbiased	FBgn0286071	AdamTS-A	0	0	0	0	0	0	0	0	0	0	0	0	0	0	0	0	0	0	0	0	0
augustus_masked-scaffold223-size114676-abinit-gene-0.9	4.418067658	0.000244909	3.958328549	0.000241948	0.459739109	0.788463828	-1.937036544	0.000692346	male_biased	-2.396775654	0.000157452	male_biased	FBgn0016404	Dvir\ActE2	-0.066820743	0.992740047	Unbiased	FBgn0000044;FBgn0000046;FBgn0000047	Act57B;Act87E;Act88F	0	0	0	0	0	0	0	0	0	0	0	0	0	0	0	0	0	0	0	0	0
augustus_masked-scaffold223-size114676-abinit-gene-1.1	-0.752051761	0.343493579	-0.190572814	0.847287496	-0.561478947	0.817444186	-1.922845133	0.007325442	male_biased	-1.361366186	0.037255366	male_biased	NA	NA	NA	NA	NA	NA	NA	0	0	0	0	0	0	0	0	0	0	0	0	0	0	0	0	0	0	0	0	0
augustus_masked-scaffold2239-size17742-abinit-gene-0.0	-0.613365063	0.03356896	-0.116702664	0.685067849	-0.496662398	0.433452928	0.796239753	0.00099917	female_biased	1.292902151	2.19E-05	female_biased	FBgn0206405	Dvir\GJ19261	-1.293553395	0.179615668	Unbiased	FBgn0030522	CG11103	0	0	0	0	0	0	0	0	0	0	0	0	0	0	0	0	0	0	0	0	0
augustus_masked-scaffold2239-size17742-abinit-gene-0.1	-0.50212151	0.168333564	0.037250296	0.937375658	-0.539371807	0.581483122	1.68183643	6.78E-05	female_biased	2.221208237	6.84E-06	female_biased	FBgn0206049	Dvir\GJ18903	-2.304140745	0.001573165	female_biased	FBgn0040467	Dlip1	0	0	0	0	0	0	0	0	0	0	0	0	0	0	0	0	0	0	0	0	0
augustus_masked-scaffold2239-size17742-abinit-gene-0.3	-0.349310467	0.1026319	-0.000767841	0.99830499	-0.348542626	0.515538718	0.149714343	0.321845917	Unbiased	0.498256969	0.005479369	female_biased	FBgn0206050	Dvir\GJ18904	-0.709056365	0.444642459	Unbiased	FBgn0031143	CG1532	0	0	0	0	0	0	0	0	0	0	0	0	0	0	0	0	0	0	0	0	0
augustus_masked-scaffold224-size68174-abinit-gene-0.0	-0.167556978	0.64049814	-0.203977254	0.611544497	0.036420275	0.975177793	-0.242926071	0.360527537	Unbiased	-0.279346346	0.295843972	Unbiased	FBgn0205406	Dvir\GJ18245	-0.867084703	0.306836707	Unbiased	FBgn0086446	DCTN6-p27	0	0	0	0	0	0	0	0	0	0	0	0	0	0	0	0	0	0	0	0	0
augustus_masked-scaffold224-size68174-abinit-gene-0.3	-0.46210164	0.147405291	0.023772398	0.952510153	-0.485874038	0.562194405	0.887720584	0.00226045	female_biased	1.373594622	9.13E-05	female_biased	FBgn0205404	Dvir\GJ18243	-0.142172937	0.92696	Unbiased	FBgn0086445	l(2)37Cd	0	0	0	0	0	0	0	0	0	0	0	0	0	0	0	0	0	0	0	0	0
augustus_masked-scaffold2244-size18066-abinit-gene-0.0	-0.131879628	0.692270084	-0.354336531	0.2167836	0.222456903	0.811743952	-5.763093509	1.38E-09	male_biased	-5.985550412	9.83E-10	male_biased	FBgn0204089	Dvir\GJ16910	2.950717016	2.94E-06	male_biased	FBgn0030440	CG15719	0	0	0	0	0	0	0	0	0	0	0	0	0	0	0	0	0	0	0	0	0
augustus_masked-scaffold2249-size12762-abinit-gene-0.0	-0.387856336	0.146541384	-0.438720442	0.114895018	0.050864105	0.951079556	-0.346408913	0.085619008	Unbiased	-0.397273019	0.054303566	Unbiased	FBgn0202986	Dvir\GJ15799	-0.895860593	0.275769881	Unbiased	FBgn0029928	CG3032	0	0	0	0	0	0	0	0	0	0	0	0	0	0	0	0	0	0	0	0	0
augustus_masked-scaffold225-size216229-abinit-gene-0.12	0.221071529	0.346799758	0.331028657	0.192252305	-0.109957129	0.886224124	-0.288046656	0.115055196	Unbiased	-0.178089527	0.3192011	Unbiased	NA	NA	NA	NA	NA	NA	NA	0	0	0	0	0	0	0	0	0	0	0	0	0	0	0	0	0	0	0	0	0
augustus_masked-scaffold225-size216229-abinit-gene-0.13	-0.414608989	0.109241462	-0.246636527	0.343426196	-0.167972462	0.824887826	-1.331774045	1.69E-05	male_biased	-1.163801584	4.69E-05	male_biased	NA	NA	NA	NA	NA	NA	NA	0	0	0	0	0	0	0	0	0	0	0	0	0	0	0	0	0	0	0	0	0
augustus_masked-scaffold225-size216229-abinit-gene-0.15	0.38872804	0.136898178	-0.54531933	0.053258221	0.934047371	0.114042345	0.644651106	0.004472649	female_biased	-0.289396265	0.136551005	Unbiased	NA	NA	NA	NA	NA	NA	NA	0	0	0	0	0	0	0	0	0	0	0	0	0	0	0	0	0	0	0	0	0
augustus_masked-scaffold225-size216229-abinit-gene-0.16	2.193536962	5.12E-05	-0.074101862	0.796631141	2.267638824	0.001116667	0.705987031	0.00155864	female_biased	-1.561651793	3.13E-06	male_biased	NA	NA	NA	NA	NA	NA	NA	0	0	0	0	0	0	0	0	0	0	0	0	0	0	0	0	0	0	0	0	0
augustus_masked-scaffold225-size216229-abinit-gene-0.9	-0.262360917	0.401786152	-0.342297101	0.166668965	0.079936184	0.933272589	-12.57998302	4.40E-12	male_biased	-12.6599192	4.17E-12	male_biased	FBgn0210906	Dvir\GJ23810	6.071269738	1.41E-30	male_biased	FBgn0053340	CG33340	0	0	0	0	0	0	0	0	0	0	0	0	0	0	0	0	0	0	0	0	0
augustus_masked-scaffold225-size216229-abinit-gene-1.1	0.155283287	0.308356085	-0.092572432	0.5939752	0.247855719	0.545445272	-0.398222182	0.004038913	male_biased	-0.6460779	0.000123851	male_biased	FBgn0210518	Dvir\GJ23417	-0.252580322	0.802407888	Unbiased	FBgn0028471	Nab2	0	0	0	0	0	0	0	0	0	0	0	0	0	0	0	0	0	0	0	0	0
augustus_masked-scaffold225-size216229-abinit-gene-1.4	-0.058809807	0.692961963	-0.588414227	0.003333406	0.52960442	0.124233993	0.67609838	6.30E-05	female_biased	0.14649396	0.189830183	Unbiased	FBgn0210896	Dvir\GJ23800	-0.695269477	0.410671095	Unbiased	FBgn0263398	Uck	0	0	0	0	0	0	0	0	0	0	0	0	0	0	0	0	0	0	0	1	0
augustus_masked-scaffold225-size216229-abinit-gene-1.9	0.558728664	0.020359544	0.53304535	0.020743913	0.025683313	0.966944766	2.585585835	1.33E-08	female_biased	2.559902522	1.28E-08	female_biased	FBgn0210517	Dvir\GJ23416	-2.209914408	0.00020811	female_biased	FBgn0039182	CG5728	0	0	0	0	0	0	0	0	0	0	0	0	0	0	0	0	0	0	0	0	0
augustus_masked-scaffold2257-size13150-abinit-gene-0.0	-0.962614361	0.071870316	0.26692478	0.629615441	-1.229539141	0.293413745	-0.739861757	0.05460325	Unbiased	0.489677384	0.185239803	Unbiased	FBgn0209423	Dvir\GJ22310	1.487277526	0.431691735	Unbiased	NA	NA	0	0	0	0	0	0	0	0	0	0	0	0	0	0	0	0	0	0	0	0	0
augustus_masked-scaffold2264-size13542-abinit-gene-0.0	0.259119452	0.542491075	0.079812851	0.88242474	0.179306601	0.899206222	0.161108639	0.613652797	Unbiased	-0.018197963	0.955813406	Unbiased	NA	NA	NA	NA	NA	NA	NA	0	0	0	0	0	0	0	0	0	0	0	0	0	0	0	0	0	0	0	0	0
augustus_masked-scaffold2268-size26917-abinit-gene-0.0	0.072956699	0.943958131	0.73268951	0.461618063	-0.659732811	0.815205803	-1.525911159	0.040569609	male_biased	-0.866178347	0.217779545	Unbiased	FBgn0203702	Dvir\GJ16518	0.607941495	0.515247301	Unbiased	FBgn0086675	fne	0	0	0	0	0	0	0	0	0	0	0	0	0	0	0	0	0	0	0	0	0
augustus_masked-scaffold227-size60494-abinit-gene-0.0	-0.199702391	0.151197063	-0.388591082	0.015844715	0.188888691	0.61345954	0.73048578	1.67E-05	female_biased	0.541597089	0.000179767	female_biased	FBgn0205091	Dvir\GJ17923	-1.298568368	0.209497659	Unbiased	FBgn0011272	RpL13	0	0	0	0	0	0	0	0	0	0	0	0	0	0	1	0	0	0	0	0	0
augustus_masked-scaffold227-size60494-abinit-gene-0.3	0.290867555	0.162122013	0.241945425	0.261589018	0.04892213	0.94090131	-0.562739533	0.002635838	male_biased	-0.611661663	0.001537036	male_biased	FBgn0210897	Dvir\GJ23801	0.155951379	0.890926694	Unbiased	FBgn0032916	CG9257	0	0	0	0	0	0	0	0	0	0	0	0	0	0	0	0	0	0	0	0	0
augustus_masked-scaffold2274-size29776-abinit-gene-0.0	-0.374354106	0.603398729	-0.584629531	0.459040009	0.210275425	0.930610986	0.404102548	0.453990381	Unbiased	0.193827123	0.720875462	Unbiased	NA	NA	NA	NA	NA	NA	NA	0	0	0	0	0	0	0	0	0	0	0	0	0	0	0	0	0	0	0	0	0
augustus_masked-scaffold2292-size15287-abinit-gene-0.1	-0.155780427	0.740724905	-0.523038007	0.286041492	0.36725758	0.796237581	0.312684378	0.364557125	Unbiased	-0.054573202	0.877258931	Unbiased	FBgn0203514	Dvir\GJ16330	-0.635938898	0.609073705	Unbiased	FBgn0040363	CG11384	0	0	0	0	0	0	0	0	0	0	0	0	0	0	0	0	0	0	0	0	0
augustus_masked-scaffold2294-size27562-abinit-gene-0.0	-0.037911077	0.914976553	0.243715066	0.492468172	-0.281626144	0.777072644	0.887936077	0.002721968	female_biased	1.16956222	0.000404132	female_biased	FBgn0201116	Dvir\GJ13897	-0.669558068	0.524530428	Unbiased	FBgn0011817	nmo	0	0	0	0	0	0	0	0	0	0	0	0	0	0	0	0	0	0	0	0	0
augustus_masked-scaffold23-size99325-abinit-gene-0.3	0.829871385	0.260349205	1.361633772	0.092823984	-0.531762386	0.814275081	-2.023503758	0.003591691	male_biased	-1.491741371	0.018364869	male_biased	FBgn0200668	Dvir\GJ13444	0.42541373	0.709390183	Unbiased	FBgn0086906	sls	0	0	0	0	0	0	0	0	0	0	0	0	0	0	0	0	0	0	0	0	0
augustus_masked-scaffold2301-size40903-abinit-gene-0.1	0.787675461	0.023322426	1.003325952	0.00637312	-0.215650491	0.806435939	1.285564633	7.81E-05	female_biased	1.501215125	2.16E-05	female_biased	FBgn0203920	Dvir\GJ16739	NA	NA	NA	NA	NA	0	0	0	0	0	0	0	0	0	0	0	0	0	0	0	0	0	0	0	0	0
augustus_masked-scaffold2301-size40903-abinit-gene-0.2	0.37090473	0.077758119	0.486493327	0.030238925	-0.115588598	0.851742517	0.851913048	9.46E-05	female_biased	0.967501646	3.23E-05	female_biased	FBgn0203921	Dvir\GJ16740	-0.734667411	0.341914757	Unbiased	FBgn0026060	Mipp2	0	0	0	0	0	0	0	0	0	0	0	0	0	0	0	0	0	0	0	0	0
augustus_masked-scaffold2302-size25220-abinit-gene-0.4	0.323779127	0.290459263	0.559617981	0.098703564	-0.235838854	0.806906074	1.357049866	0.000107425	female_biased	1.59288872	2.86E-05	female_biased	FBgn0209075	Dvir\GJ21960	-0.968217569	0.154226344	Unbiased	FBgn0286070	cnk	0	0	0	0	0	0	0	0	0	0	0	0	0	0	0	0	0	0	0	0	0
augustus_masked-scaffold2306-size9350-abinit-gene-0.1	-0.00740204	0.971033692	0.033141913	0.887534345	-0.040543952	0.945476079	1.511359753	6.11E-07	female_biased	1.551903705	4.20E-07	female_biased	FBgn0201322	Dvir\GJ14104	-1.313524978	0.010560633	female_biased	FBgn0036389	ssp2	0	0	0	0	0	0	0	0	0	0	0	0	0	0	0	0	0	0	0	0	0
augustus_masked-scaffold23145-size547-abinit-gene-0.0	0.441465395	0.343060374	-0.221596097	0.694442088	0.663061492	0.616442231	1.158566958	0.006371309	female_biased	0.495505466	0.175915862	Unbiased	NA	NA	NA	NA	NA	NA	NA	0	0	0	0	0	0	0	0	0	0	0	0	0	0	0	0	0	0	0	0	0
augustus_masked-scaffold2315-size24634-abinit-gene-0.0	-0.171239284	0.497774451	-0.094407243	0.757415786	-0.076832041	0.92920367	0.83033679	0.000919335	female_biased	0.907168831	0.000470644	female_biased	FBgn0204435	Dvir\GJ17259	-1.329531179	0.047410847	female_biased	FBgn0051961	TBCC	0	0	0	0	0	0	0	0	0	0	0	0	0	0	0	0	0	0	0	0	0
augustus_masked-scaffold234-size59228-abinit-gene-0.5	-0.241014228	0.33837775	-0.452979234	0.102724484	0.211965006	0.788463828	1.35014242	2.29E-05	female_biased	1.138177414	8.27E-05	female_biased	FBgn0207403	Dvir\GJ20263	-0.70082813	0.323929797	Unbiased	FBgn0033206	DCTN4-p62	0	0	0	0	0	0	0	0	0	0	0	0	0	0	0	0	0	0	0	0	0
augustus_masked-scaffold234-size59228-abinit-gene-0.8	0.057787252	0.667217498	-0.089176532	0.545066893	0.146963784	0.708206717	-0.571078754	0.000104119	male_biased	-0.718042538	1.44E-05	male_biased	FBgn0207398	Dvir\GJ20258	-0.224355012	0.819188187	Unbiased	FBgn0033212	LRR	0	0	0	0	0	0	0	0	0	0	0	0	0	0	0	0	0	0	0	0	0
augustus_masked-scaffold2342-size23658-abinit-gene-0.2	0.338497963	0.066026259	0.378923686	0.042427241	-0.040425723	0.93974068	-0.529624291	0.000992414	male_biased	-0.489198567	0.001715319	male_biased	NA	NA	NA	NA	NA	NA	NA	0	0	0	0	0	0	0	0	0	0	0	0	0	0	0	0	0	0	0	0	0
augustus_masked-scaffold2345-size22977-abinit-gene-0.0	0.166493288	0.436701666	0.219560307	0.345825954	-0.053067019	0.93974068	2.18195159	1.17E-07	female_biased	2.235018609	8.24E-08	female_biased	FBgn0201973	Dvir\GJ14769	-1.63763762	0.004401181	female_biased	FBgn0004655	wapl	0	0	0	0	0	0	0	0	0	0	0	0	0	0	0	0	0	0	0	0	0
augustus_masked-scaffold2349-size27842-abinit-gene-0.0	-0.320297814	0.24042573	-0.010930673	0.976350259	-0.309367141	0.699966549	-0.916281114	0.000748621	male_biased	-0.606913973	0.010214132	male_biased	FBgn0199811	Dvir\GJ12571	-0.480392671	0.678545072	Unbiased	NA	NA	0	0	0	0	0	0	0	0	0	0	0	0	0	0	0	0	0	0	0	0	0
augustus_masked-scaffold235-size190281-abinit-gene-0.2	-0.586359068	0.054133163	-0.030189866	0.93317874	-0.556169202	0.432145837	3.028762824	6.83E-08	female_biased	3.584932026	1.83E-08	female_biased	FBgn0201917	Dvir\GJ14710	-2.20422293	0.000350279	female_biased	FBgn0032906	RPA2	0	0	0	0	0	0	0	0	0	0	0	0	0	0	0	0	0	0	0	0	0
augustus_masked-scaffold2351-size13317-abinit-gene-0.1	-0.031842277	0.826369803	-0.298980456	0.049427896	0.267138179	0.442557596	0.320589814	0.00706661	female_biased	0.053451635	0.601979928	Unbiased	FBgn0210394	Dvir\GJ23292	-1.145990525	0.195305879	Unbiased	FBgn0037270	eIF3f1	0	0	0	0	0	0	0	0	0	0	0	0	0	0	0	1	0	0	0	0	0
augustus_masked-scaffold2352-size11790-abinit-gene-0.2	-0.071105973	0.776178854	-0.140782774	0.60668276	0.069676801	0.931478357	-0.561875357	0.007630446	male_biased	-0.631552158	0.003892491	male_biased	FBgn0204161	Dvir\GJ16984	1.474165707	0.074237308	Unbiased	FBgn0028360	Cdc7	0	0	0	0	0	0	0	0	0	0	0	0	0	0	0	0	0	0	0	0	0
augustus_masked-scaffold2352-size11790-abinit-gene-0.3	0.078528013	0.568696419	0.013760088	0.938499772	0.064767925	0.882891816	1.108980349	5.55E-07	female_biased	1.044212424	8.00E-07	female_biased	FBgn0203638	Dvir\GJ16454	-1.178609774	0.411895872	Unbiased	FBgn0029885	CG3224	0	0	0	0	0	0	0	0	0	0	0	0	0	0	0	0	0	0	0	0	0
augustus_masked-scaffold2355-size43131-abinit-gene-0.0	0.225852557	0.391118048	-0.007574764	0.984433304	0.233427321	0.776599662	-0.35685052	0.0839916	Unbiased	-0.590277841	0.010140467	male_biased	NA	NA	NA	NA	NA	NA	NA	0	0	0	0	0	0	0	0	0	0	0	0	0	0	0	0	0	0	0	0	0
augustus_masked-scaffold2355-size43131-abinit-gene-0.1	-0.053435518	0.853998598	-0.169283244	0.568551158	0.115847726	0.893837494	-0.507204303	0.020632092	male_biased	-0.623052029	0.007331702	male_biased	NA	NA	NA	NA	NA	NA	NA	0	0	0	0	0	0	0	0	0	0	0	0	0	0	0	0	0	0	0	0	0
augustus_masked-scaffold2355-size43131-abinit-gene-0.4	-0.312114764	0.702614348	-1.303811822	0.130927983	0.991697058	0.660072524	-1.324091734	0.042084038	male_biased	-2.315788792	0.002641607	male_biased	FBgn0202416	Dvir\GJ15220	-0.13406649	0.943046204	Unbiased	FBgn0266569	CG42259	0	0	0	0	0	0	0	0	0	0	0	0	0	0	0	0	0	0	0	0	0
augustus_masked-scaffold2357-size19619-abinit-gene-0.2	0.076987027	0.745696	-0.137457788	0.602076649	0.214444815	0.766264151	0.864986373	0.00033694	female_biased	0.650541558	0.002456114	female_biased	FBgn0206409	Dvir\GJ19265	-1.352935704	0.024684892	female_biased	FBgn0030099	CG12056	0	0	0	0	0	0	0	0	0	0	0	0	0	0	0	0	0	0	0	0	0
augustus_masked-scaffold2362-size20364-abinit-gene-0.0	0.117706098	0.788605558	-0.872692011	0.084684803	0.990398109	0.379556126	4.151440861	3.61E-07	female_biased	3.161042752	2.03E-06	female_biased	FBgn0203044	Dvir\GJ15857	-3.493252305	4.73E-05	female_biased	FBgn0025739	pon	0	0	0	0	0	0	0	0	0	0	0	0	0	0	0	0	0	0	0	0	0
augustus_masked-scaffold2362-size20364-abinit-gene-0.2	-0.432491484	0.100600439	-0.363670112	0.163763031	-0.068821371	0.933604108	-1.88560062	1.04E-06	male_biased	-1.816779248	1.21E-06	male_biased	FBgn0203043	Dvir\GJ15856	1.755106436	0.003665762	male_biased	FBgn0030671	CG8134	0	0	0	0	0	0	0	0	0	0	0	0	0	0	0	0	0	0	0	0	0
augustus_masked-scaffold2362-size20364-abinit-gene-0.3	-0.386763644	0.031011144	-0.309426667	0.063637199	-0.077336977	0.874252468	-0.834150755	1.46E-05	male_biased	-0.756813778	3.01E-05	male_biased	FBgn0202906	Dvir\GJ15718	0.088572524	0.959241186	Unbiased	FBgn0030670	Pis	0	0	0	0	0	0	0	0	0	0	0	0	0	0	0	0	0	0	0	0	0
augustus_masked-scaffold2378-size64464-abinit-gene-0.2	-1.547599736	0.017991189	-0.515118242	0.345255109	-1.032481495	0.431413857	0.019915572	0.959949481	Unbiased	1.052397067	0.015232531	female_biased	FBgn0206656	Dvir\GJ19513	-1.188829007	0.14191118	Unbiased	FBgn0051086;FBgn0052633	CG31086;CG32633	0	0	0	0	0	0	0	0	0	0	0	0	0	0	0	0	0	0	0	0	0
augustus_masked-scaffold238-size264187-abinit-gene-0.0	-0.041580481	0.870284765	-0.067365899	0.742682523	0.025785418	0.997136147	-12.93038475	3.21E-13	male_biased	-12.95617016	3.21E-13	male_biased	FBgn0208127	Dvir\GJ20992	6.232889817	1.85E-29	male_biased	FBgn0034144	CG5089	0	0	0	0	0	0	0	0	0	0	0	0	0	0	0	0	0	0	0	0	0
augustus_masked-scaffold238-size264187-abinit-gene-0.10	0.195675835	0.203057477	-0.320137575	0.058036937	0.51581341	0.155831482	0.350327775	0.008201125	female_biased	-0.165485635	0.157491679	Unbiased	FBgn0208121	Dvir\GJ20986	-0.603827096	0.418868088	Unbiased	FBgn0034817	Art7	0	0	0	0	0	0	0	0	0	0	0	0	0	0	0	0	0	0	0	0	0
augustus_masked-scaffold238-size264187-abinit-gene-0.3	0.006343822	0.977454189	-0.001332354	0.996608206	0.007676176	0.989582953	0.533443191	0.004177742	female_biased	0.525767014	0.004642103	female_biased	NA	NA	NA	NA	NA	NA	NA	0	0	0	0	0	0	0	0	0	0	0	0	0	0	0	0	0	0	0	0	0
augustus_masked-scaffold238-size264187-abinit-gene-0.5	-0.415262889	0.076776719	-0.454759654	0.057655358	0.039496765	0.954826373	0.229069359	0.163535249	Unbiased	0.189572593	0.24563861	Unbiased	FBgn0208123	Dvir\GJ20988	0.525792667	0.65054997	Unbiased	FBgn0034706	CG11275	0	0	0	0	0	0	0	0	0	0	0	0	0	0	0	0	0	0	0	0	0
augustus_masked-scaffold238-size264187-abinit-gene-1.3	-0.634685841	0.254297078	-0.548105859	0.462897896	-0.086579981	0.965934908	9.777068301	2.92E-08	female_biased	9.863648282	2.28E-08	female_biased	FBgn0204030	Dvir\dhd	-4.272429544	8.37E-05	female_biased	FBgn0011761	dhd	0	0	0	0	0	0	0	0	0	0	0	0	0	0	0	0	0	0	0	0	0
augustus_masked-scaffold238-size264187-abinit-gene-2.0	0.595431555	0.116759602	0.667817899	0.086780746	-0.072386344	0.948918234	-1.148988476	0.001104676	male_biased	-1.076602132	0.001723798	male_biased	FBgn0201121	Dvir\GJ13902	-0.402548979	0.625656706	Unbiased	FBgn0037146	CG7470	0	0	0	0	0	0	0	0	0	0	0	0	0	0	0	0	0	0	0	0	0
augustus_masked-scaffold238-size264187-abinit-gene-2.1	-0.081156742	0.842460306	-0.214664834	0.613276294	0.133508092	0.918458416	-0.911049307	0.006224291	male_biased	-1.044557399	0.002744105	male_biased	FBgn0201120	Dvir\GJ13901	-0.271918753	0.854607179	Unbiased	FBgn0029091	Chs2	0	0	0	0	0	0	0	0	0	0	0	0	0	0	0	0	0	0	0	0	0
augustus_masked-scaffold238-size264187-abinit-gene-2.4	-0.268883283	0.254418372	-0.615609688	0.028384653	0.346726405	0.594281558	2.556590696	8.35E-08	female_biased	2.209864291	1.99E-07	female_biased	FBgn0198674	Dvir\GJ11416	-1.590129606	0.002250661	female_biased	FBgn0037141	DNApol-eta	0	0	0	0	0	0	0	0	0	0	0	0	0	0	0	0	0	0	0	0	0
augustus_masked-scaffold238-size264187-abinit-gene-2.5	0.061005884	0.932390747	0.170580977	0.826243967	-0.109575093	0.956678961	-2.759555531	0.000160895	male_biased	-2.649980438	0.000204672	male_biased	FBgn0208111	Dvir\GJ20976	1.55505872	0.120882853	Unbiased	FBgn0085400	side-V	0	0	0	0	0	0	0	0	0	0	0	0	0	0	0	0	0	0	0	0	0
augustus_masked-scaffold23885-size534-abinit-gene-0.0	-0.32895158	0.500193277	-0.587609494	0.262018303	0.258657914	0.869704981	-0.195579057	0.597107571	Unbiased	-0.454236971	0.22299346	Unbiased	NA	NA	NA	NA	NA	NA	NA	0	0	0	0	0	0	0	0	0	0	0	0	0	0	0	0	0	0	0	0	0
augustus_masked-scaffold239-size140635-abinit-gene-0.1	0.46728263	0.05598666	0.19774849	0.393169076	0.269534139	0.658785974	-0.91727785	0.000121982	male_biased	-1.18681199	1.39E-05	male_biased	FBgn0211242	Dvir\GJ24158	0.169286063	0.897285153	Unbiased	FBgn0037547	CG7910	0	0	0	0	0	0	0	0	0	0	0	0	0	0	0	0	0	0	0	0	0
augustus_masked-scaffold239-size140635-abinit-gene-0.3	-0.286220649	0.271471123	-0.180483451	0.539807017	-0.105737197	0.904539027	-0.00875709	0.96570277	Unbiased	0.096980108	0.624383528	Unbiased	FBgn0210164	Dvir\GJ23062	-0.677285918	0.531140306	Unbiased	FBgn0037550	CG9667	0	0	0	0	0	0	0	0	0	0	0	0	0	0	0	0	0	0	0	0	0
augustus_masked-scaffold239-size140635-abinit-gene-1.1	0.489966033	0.079072394	0.084057995	0.788766026	0.405908038	0.558393203	1.45933952	1.27E-05	female_biased	1.053431482	0.000163262	female_biased	FBgn0202812	Dvir\GJ15622	-1.024089139	0.172628059	Unbiased	FBgn0031051	Ranbp21	0	0	0	0	0	0	0	0	0	0	0	0	0	0	0	0	0	0	0	0	0
augustus_masked-scaffold239-size140635-abinit-gene-1.2	0.228251381	0.293745665	0.026390597	0.923725534	0.201860784	0.767105652	-0.30655107	0.074185276	Unbiased	-0.508411854	0.008052482	male_biased	FBgn0203144	Dvir\GJ15958	0.20932357	0.852542803	Unbiased	FBgn0031052	CG14215	0	0	0	0	0	0	0	0	0	0	0	0	0	0	0	0	0	0	0	0	0
augustus_masked-scaffold239-size140635-abinit-gene-1.5	0.019625546	0.913824141	0.040823392	0.840851922	-0.021197845	0.966944766	0.075049717	0.537059297	Unbiased	0.096247562	0.429775471	Unbiased	FBgn0211247	Dvir\GJ24163	-0.170094111	0.886953682	Unbiased	FBgn0037551	Gie	0	0	0	0	0	0	0	0	0	0	0	0	0	0	0	0	0	0	0	0	0
augustus_masked-scaffold239-size140635-abinit-gene-1.7	-0.386648391	0.16841456	0.22640508	0.457288651	-0.613053471	0.382910876	1.578353071	1.22E-05	female_biased	2.191406542	7.47E-07	female_biased	FBgn0203142	Dvir\GJ15956	-1.213902123	0.430115691	Unbiased	FBgn0261791	SNRPG	0	0	0	0	0	0	0	0	0	0	0	0	0	0	0	0	0	0	0	0	0
augustus_masked-scaffold2397-size15833-abinit-gene-0.0	0.088903628	0.663252413	0.415730728	0.062291111	-0.3268271	0.542891234	0.937479601	5.97E-05	female_biased	1.264306702	4.68E-06	female_biased	NA	NA	NA	NA	NA	NA	NA	0	0	0	0	0	0	0	0	0	0	0	0	0	0	0	0	0	0	0	0	0
augustus_masked-scaffold240-size95014-abinit-gene-0.12	0.111861888	0.840047913	0.693613396	0.206289798	-0.581751508	0.699120065	-1.804660849	0.000639711	male_biased	-1.222909341	0.007439529	male_biased	FBgn0208929	Dvir\GJ21811	0.195434749	0.864165124	Unbiased	FBgn0261990	CG42808	0	0	0	0	0	0	0	0	0	0	0	0	0	0	0	0	0	0	0	0	0
augustus_masked-scaffold240-size95014-abinit-gene-0.4	-0.22416606	0.431982271	-0.156052269	0.638244081	-0.068113792	0.941836385	0.612865073	0.012628667	female_biased	0.680978865	0.007317758	female_biased	FBgn0208937	Dvir\GJ21819	-0.86369616	0.527094957	Unbiased	FBgn0029079	icln	0	0	0	0	0	0	0	0	0	0	0	0	0	0	0	0	0	0	0	0	0
augustus_masked-scaffold240-size95014-abinit-gene-0.6	-0.104144191	0.685975374	-0.041725665	0.895237527	-0.062418526	0.939086962	-1.815880123	1.74E-06	male_biased	-1.753461597	2.07E-06	male_biased	FBgn0207661	Dvir\GJ20521	0.721589239	0.478184363	Unbiased	FBgn0034248	CG14483	0	0	0	0	0	0	0	0	0	0	0	0	0	0	0	0	0	0	0	0	0
augustus_masked-scaffold240-size95014-abinit-gene-0.7	-0.650072391	0.181378229	-0.39944474	0.440271207	-0.250627651	0.869704981	-0.565709478	0.12316751	Unbiased	-0.315081827	0.378208645	Unbiased	FBgn0207662	Dvir\GJ20522	-0.151742266	0.936662527	Unbiased	FBgn0034247	CG6484	0	0	0	0	0	0	0	0	0	0	0	0	0	0	0	0	0	0	0	0	0
augustus_masked-scaffold240-size95014-abinit-gene-0.8	-1.082606866	0.042706439	-1.176575352	0.028384653	0.093968486	0.948252077	-0.148598872	0.669312301	Unbiased	-0.242567358	0.479356584	Unbiased	NA	NA	NA	NA	NA	NA	NA	0	0	0	0	0	0	0	0	0	0	0	0	0	0	0	0	0	0	0	0	0
augustus_masked-scaffold2402-size16537-abinit-gene-0.0	0.788734583	0.349850571	0.691469921	0.448128707	0.097264661	0.970378484	-1.276775098	0.056625437	Unbiased	-1.37403976	0.047268052	male_biased	NA	NA	NA	NA	NA	NA	NA	0	0	0	0	0	0	0	0	0	0	0	0	0	0	0	0	0	0	0	0	0
augustus_masked-scaffold241-size65645-abinit-gene-0.1	-0.094973077	0.6325653	-0.402167988	0.064334891	0.307194911	0.562374983	0.48993243	0.005202451	female_biased	0.182737519	0.221036059	Unbiased	FBgn0207177	Dvir\GJ20036	-0.981493722	0.325505723	Unbiased	NA	NA	0	0	0	0	0	0	0	0	0	0	0	0	0	0	0	0	0	0	0	0	0
augustus_masked-scaffold241-size65645-abinit-gene-0.3	-0.392918728	0.157944889	0.192910862	0.533489242	-0.58582959	0.405810433	1.599869761	1.01E-05	female_biased	2.185699351	7.00E-07	female_biased	FBgn0207179	Dvir\GJ20038	-1.415771227	0.091545774	Unbiased	FBgn0061359	CG33671	0	0	0	0	0	0	0	0	0	0	0	0	0	0	0	0	0	0	0	0	0
augustus_masked-scaffold2410-size12967-abinit-gene-0.0	0.559781006	0.090151145	0.734570324	0.036576759	-0.174789318	0.858569267	1.601670542	2.70E-05	female_biased	1.77645986	1.09E-05	female_biased	FBgn0202892	Dvir\GJ15704	-1.11992682	0.185290857	Unbiased	FBgn0030608	Lsd-2	0	0	0	0	0	0	0	0	0	0	0	0	0	0	0	0	0	0	0	0	0
augustus_masked-scaffold242-size87937-abinit-gene-0.3	0.060128244	0.671158788	0.192689696	0.195713381	-0.132561452	0.759861359	0.705534666	2.86E-05	female_biased	0.838096118	6.23E-06	female_biased	FBgn0203577	Dvir\GJ16393	-0.234934691	0.814711279	Unbiased	FBgn0039904	Hcf	0	0	0	0	0	0	0	0	0	0	0	0	0	0	0	0	0	0	0	0	0
augustus_masked-scaffold2421-size18636-abinit-gene-0.1	-0.704978119	0.002065219	-2.061086621	1.40E-06	1.356108501	0.001116667	0.4433343	0.001364958	female_biased	-0.912774201	4.09E-06	male_biased	FBgn0201316	Dvir\GJ14098	-0.388897605	0.802956517	Unbiased	FBgn0038467	AdSL	0	0	0	0	0	0	0	0	0	0	0	0	0	0	0	0	0	0	0	0	0
augustus_masked-scaffold2423-size15640-abinit-gene-0.2	-0.571178325	0.133078013	-0.255085925	0.535170687	-0.3160924	0.779419972	0.588741762	0.045234276	female_biased	0.904834162	0.005684708	female_biased	FBgn0203365	Dvir\GJ16180	-0.286990389	0.871872177	Unbiased	FBgn0028398	Taf10	0	0	0	0	0	0	0	0	0	0	0	0	0	0	0	0	0	0	0	0	0
augustus_masked-scaffold2428-size19634-abinit-gene-0.0	-0.107299859	0.705749195	0.271672962	0.365886625	-0.378972821	0.625555997	1.056946543	0.000319653	female_biased	1.435919364	2.69E-05	female_biased	FBgn0025405	Dvir\Pros28.1	-0.785032819	0.432469737	Unbiased	FBgn0004066	Prosalpha4	0	0	0	0	0	0	0	0	0	0	0	0	0	0	0	0	0	0	0	0	0
augustus_masked-scaffold2428-size19634-abinit-gene-0.2	-0.350382562	0.089669046	-0.08961066	0.686062858	-0.260771902	0.625555997	-0.700186529	0.00039922	male_biased	-0.439414627	0.00861975	male_biased	FBgn0205662	Dvir\GJ18503	-0.381888694	0.749115451	Unbiased	FBgn0030731	Mfe2	0	0	0	0	0	0	0	0	0	0	0	0	0	0	0	0	0	0	0	0	0
augustus_masked-scaffold243-size81418-abinit-gene-0.0	-0.100346321	0.649527556	0.110797784	0.661514248	-0.211144104	0.758736247	1.831319608	4.88E-07	female_biased	2.042463713	1.75E-07	female_biased	FBgn0199231	Dvir\GJ11979	-0.859024651	0.195237807	Unbiased	FBgn0035370	Non2	0	0	0	0	0	0	0	0	0	0	0	0	0	0	0	0	0	0	0	0	0
augustus_masked-scaffold243-size81418-abinit-gene-0.1	0.241313055	0.170886416	0.10985751	0.571149312	0.131455546	0.805347866	0.448704926	0.003955013	female_biased	0.317249381	0.026119563	female_biased	FBgn0200615	Dvir\GJ13390	-0.25781882	0.802407888	Unbiased	FBgn0035371	AhcyL1	0	0	0	0	0	0	0	0	0	0	0	0	0	0	0	0	0	0	0	0	0
augustus_masked-scaffold243-size81418-abinit-gene-0.2	-0.337528295	0.102176231	-0.537007109	0.019335098	0.199478814	0.737959926	-0.201882645	0.171592106	Unbiased	-0.401361458	0.014786233	male_biased	FBgn0200614	Dvir\GJ13389	-0.255145086	0.822737003	Unbiased	FBgn0035372	CG12093	0	0	0	0	0	0	0	0	0	0	0	0	0	0	0	0	0	0	0	0	0
augustus_masked-scaffold244-size168805-abinit-gene-1.4	-0.726220971	0.086577756	-0.742739726	0.085499186	0.016518755	0.988072245	-0.019199578	0.949853695	Unbiased	-0.035718333	0.906232266	Unbiased	NA	NA	NA	NA	NA	NA	NA	0	0	0	0	0	0	0	0	0	0	0	0	0	0	0	0	0	0	0	0	0
augustus_masked-scaffold2440-size12948-abinit-gene-0.0	-0.133584487	0.780596036	-0.235384461	0.544694938	0.101799973	0.9390876	-6.54617464	5.29E-09	male_biased	-6.647974614	4.33E-09	male_biased	FBgn0202100	Dvir\GJ14896	0.630643492	0.470136149	Unbiased	FBgn0262111	f	0	0	0	0	0	0	0	0	0	0	0	0	0	0	0	0	0	0	0	0	0
augustus_masked-scaffold2441-size12295-abinit-gene-0.0	0.459837128	0.443448123	0.244438554	0.725424836	0.215398573	0.917319216	-2.087429994	0.000679165	male_biased	-2.302828567	0.000347285	male_biased	FBgn0205765	Dvir\GJ18608	0.389164386	0.72248793	Unbiased	FBgn0030576	CG15890	0	0	0	0	0	0	0	0	0	0	0	0	0	0	0	0	0	0	0	0	0
augustus_masked-scaffold2459-size8638-abinit-gene-0.1	-0.074696818	0.646453258	-0.174420492	0.306455758	0.099723674	0.844200122	0.750064858	5.68E-05	female_biased	0.650341184	0.000167129	female_biased	FBgn0206982	Dvir\GJ19840	-1.147305214	0.068435327	Unbiased	FBgn0261597	RpS26	0	0	0	0	0	0	0	0	0	0	0	0	0	0	0	0	0	0	0	0	0
augustus_masked-scaffold2459-size8638-abinit-gene-0.2	0.088580785	0.783094508	-0.349215166	0.295005246	0.43779595	0.610835001	1.310512365	0.000146454	female_biased	0.872716415	0.002555826	female_biased	FBgn0204929	Dvir\GJ17760	-0.532567614	0.561079533	Unbiased	FBgn0035443	CG12010	0	0	0	0	0	0	0	0	0	0	0	0	0	0	0	0	0	0	0	0	0
augustus_masked-scaffold2466-size17477-abinit-gene-0.0	-0.11843641	0.537160023	-0.147658911	0.481260384	0.029222502	0.962694338	-0.287426269	0.05720783	Unbiased	-0.31664877	0.040740652	male_biased	FBgn0203871	Dvir\GJ16688	-0.063698564	0.967839475	Unbiased	FBgn0039965	CG13865	0	0	0	0	0	0	0	0	0	0	0	0	0	0	0	0	0	0	0	0	0
augustus_masked-scaffold2467-size18030-abinit-gene-0.1	0.192819765	0.414650927	-0.120975176	0.665835783	0.313794942	0.640461852	1.814870032	1.15E-06	female_biased	1.501075091	4.97E-06	female_biased	FBgn0204096	Dvir\GJ16917	-1.061158763	0.085723485	Unbiased	FBgn0030434	Brms1	0	0	0	0	0	0	0	0	0	0	0	0	0	0	0	0	0	0	0	0	0
augustus_masked-scaffold2478-size16027-abinit-gene-0.1	-0.309686625	0.086130705	-0.260868443	0.146289334	-0.048818181	0.931024413	1.166896429	2.07E-06	female_biased	1.21571461	1.28E-06	female_biased	FBgn0197391	Dvir\GJ10103	-0.771881073	0.262668681	Unbiased	FBgn0000412	D1	0	0	0	0	0	0	0	0	0	0	0	0	0	0	0	0	0	0	0	0	0
augustus_masked-scaffold248-size129421-abinit-gene-0.3	0.312013167	0.039068593	-0.176030113	0.205471216	0.48804328	0.110125665	-0.516479183	0.000205694	male_biased	-1.004522463	7.08E-07	male_biased	FBgn0199641	Dvir\GJ12398	0.219840488	0.861813528	Unbiased	FBgn0035878	CG7182	0	0	0	0	0	0	0	0	0	0	0	0	0	0	0	0	0	0	0	0	0
augustus_masked-scaffold248-size129421-abinit-gene-0.6	0.04436181	0.762615151	0.101133179	0.520778962	-0.05677137	0.905121525	-0.268732605	0.021732607	male_biased	-0.211961235	0.060394342	Unbiased	FBgn0199639	Dvir\GJ12396	-0.127463837	0.912798031	Unbiased	FBgn0001248	Idh	0	0	0	0	0	0	0	0	0	0	0	0	0	0	0	0	0	0	0	0	0
augustus_masked-scaffold248-size129421-abinit-gene-1.0	-0.126286403	0.511910924	-0.123630862	0.565914963	-0.002655541	0.99657656	-3.389978369	1.90E-09	male_biased	-3.387322827	1.72E-09	male_biased	FBgn0199638	Dvir\GJ12395	3.201815735	6.13E-07	male_biased	FBgn0035889	mkg-p	0	0	0	0	0	0	0	0	0	0	0	0	0	0	0	0	0	0	0	0	0
augustus_masked-scaffold248-size129421-abinit-gene-1.1	-0.062000007	0.915736521	0.979955405	0.09298569	-1.041955412	0.442557596	-0.003534389	0.993063956	Unbiased	1.038421023	0.020773955	female_biased	FBgn0199637	Dvir\GJ12394	1.136420629	0.699844468	Unbiased	FBgn0053057	CG33057	0	0	0	0	0	0	0	0	0	0	0	0	0	0	0	0	0	0	0	0	0
augustus_masked-scaffold248-size129421-abinit-gene-1.2	-0.129002198	0.572948704	-0.105380916	0.685275206	-0.023621282	0.974733816	-1.532039195	2.76E-06	male_biased	-1.508417913	2.83E-06	male_biased	FBgn0200207	Dvir\GJ12973	2.319174075	1.78E-05	male_biased	FBgn0035890	CG13667	0	0	0	0	0	0	0	0	0	0	0	0	0	0	0	0	0	0	0	0	0
augustus_masked-scaffold2481-size11354-abinit-gene-0.2	-0.187564783	0.240726379	0.31781581	0.070563879	-0.505380592	0.186774591	-0.661797966	0.000152275	male_biased	-0.156417373	0.200149024	Unbiased	FBgn0204099	Dvir\GJ16920	-0.419264048	0.644894844	Unbiased	FBgn0052649	CG32649	0	0	0	0	0	0	0	0	0	0	0	0	0	0	0	0	0	0	0	0	0
augustus_masked-scaffold2484-size39554-abinit-gene-0.3	0.320399074	0.705655302	0.498396038	0.595326308	-0.177996964	0.945903792	-1.245595153	0.06029923	Unbiased	-1.067598189	0.103419659	Unbiased	FBgn0202040	Dvir\GJ14836	-0.130769097	0.940103968	Unbiased	FBgn0260812	inaF-D	0	0	0	0	0	0	0	0	0	0	0	0	0	0	0	0	0	0	0	0	0
augustus_masked-scaffold2485-size22527-abinit-gene-0.0	0.604032098	0.24268166	0.699175342	0.210083151	-0.095143244	0.954745038	0.268009945	0.488772711	Unbiased	0.363153189	0.352925747	Unbiased	FBgn0202832	Dvir\GJ15642	-0.821265452	0.270973762	Unbiased	FBgn0031107	HERC2	0	0	0	0	0	0	0	0	0	0	0	0	0	0	0	0	0	0	0	0	0
augustus_masked-scaffold249-size38577-abinit-gene-0.1	-0.580312478	0.050739844	-0.325216955	0.23216035	-0.255095523	0.752499689	-2.040399862	8.45E-07	male_biased	-1.785304339	2.17E-06	male_biased	FBgn0201110	Dvir\GJ13891	2.163283221	4.55E-05	male_biased	FBgn0046692	Stlk	0	0	0	0	0	0	0	0	0	0	0	0	0	0	0	0	0	0	0	0	0
augustus_masked-scaffold249-size38577-abinit-gene-0.2	-0.259991258	0.167645371	-0.293366406	0.135345242	0.033375148	0.955032541	-0.622381077	0.000684929	male_biased	-0.655756225	0.000450065	male_biased	FBgn0198681	Dvir\GJ11423	-0.067668184	0.974329701	Unbiased	FBgn0035825	CG8111	0	0	0	0	0	0	0	0	0	0	0	0	0	0	0	0	0	0	0	0	0
augustus_masked-scaffold249-size38577-abinit-gene-0.3	-0.237042332	0.492805067	0.175403833	0.666983006	-0.412446165	0.683812521	0.512232293	0.063800811	Unbiased	0.924678458	0.003823657	female_biased	FBgn0201109	Dvir\GJ13890	0.336339838	0.818352639	Unbiased	FBgn0035824	CG8281	0	0	0	0	0	0	0	0	0	0	0	0	0	0	0	0	0	0	0	0	0
augustus_masked-scaffold2498-size21059-abinit-gene-0.1	-0.532164658	0.043269732	-0.293992988	0.230410798	-0.23817167	0.733197601	1.29445566	1.28E-05	female_biased	1.53262733	2.81E-06	female_biased	FBgn0203609	Dvir\GJ16425	-0.737140476	0.34151276	Unbiased	FBgn0026080	Tip60	0	0	0	0	0	0	0	0	0	0	0	0	0	0	0	0	0	0	0	0	0
augustus_masked-scaffold2498-size21059-abinit-gene-0.2	-0.638925021	0.141357456	-0.178400386	0.716253377	-0.460524635	0.710761915	-0.28693683	0.361068569	Unbiased	0.173587805	0.581292598	Unbiased	FBgn0204198	Dvir\GJ17021	1.329035801	0.085285438	Unbiased	FBgn0026085	dgt4	0	0	0	0	0	0	0	0	0	0	0	0	0	0	0	0	0	0	0	0	0
augustus_masked-scaffold2499-size8455-abinit-gene-0.0	-0.311383371	0.509598279	0.216504664	0.698409635	-0.527888035	0.71062685	-0.000838416	0.998248062	Unbiased	0.527049619	0.151765803	Unbiased	NA	NA	NA	NA	NA	NA	NA	0	0	0	0	0	0	0	0	0	0	0	0	0	0	0	0	0	0	0	0	0
augustus_masked-scaffold2499-size8455-abinit-gene-0.3	0.099589369	0.572948704	0.608630102	0.006944758	-0.509040734	0.231249965	1.141962583	3.69E-06	female_biased	1.651003316	1.54E-07	female_biased	FBgn0203893	Dvir\GJ16712	-0.912503927	0.147373031	Unbiased	FBgn0028474	CG4119	0	0	0	0	0	0	0	0	0	0	0	0	0	0	0	0	0	0	0	0	0
augustus_masked-scaffold25-size146854-abinit-gene-0.0	-0.285249962	0.261913198	-0.476452629	0.086780746	0.191202668	0.810073581	-0.053268785	0.784345362	Unbiased	-0.244471453	0.209240408	Unbiased	FBgn0204841	Dvir\GJ17672	0.457466909	0.646935306	Unbiased	FBgn0032731	Swip-1	0	0	0	0	0	0	0	0	0	0	0	0	0	0	0	0	0	0	0	0	0
augustus_masked-scaffold25-size146854-abinit-gene-0.11	-0.327454574	0.356920277	-0.357446756	0.371667028	0.029992182	0.979435101	2.386427854	4.79E-06	female_biased	2.356435672	4.58E-06	female_biased	FBgn0204849	Dvir\GJ17680	-1.391526936	0.041625013	female_biased	FBgn0032698	CG10336	0	0	0	0	0	0	0	0	0	0	0	0	0	0	0	0	0	0	0	0	0
augustus_masked-scaffold25-size146854-abinit-gene-0.15	-0.076164406	0.770033293	-0.567902759	0.047557811	0.491738354	0.44947134	1.080074284	0.00012763	female_biased	0.588335931	0.007933555	female_biased	FBgn0207570	Dvir\GJ20430	-0.485629543	0.630256654	Unbiased	FBgn0032702	CG10376	0	0	0	0	0	0	0	0	0	0	0	0	0	0	0	0	0	0	0	0	0
augustus_masked-scaffold25-size146854-abinit-gene-0.19	-0.555205318	0.093067818	-0.430858732	0.193033947	-0.124346586	0.904539027	0.285830673	0.2208992	Unbiased	0.410177258	0.090161899	Unbiased	FBgn0204854	Dvir\GJ17685	-0.179788379	0.930773005	Unbiased	FBgn0031977	baf	0	0	0	0	0	0	0	0	0	0	0	0	0	0	0	0	0	0	0	0	0
augustus_masked-scaffold25003-size515-abinit-gene-0.0	-0.165868629	0.758576007	-0.485782275	0.383718615	0.319913646	0.84557561	-1.122574173	0.012028981	male_biased	-1.442487819	0.002897274	male_biased	NA	NA	NA	NA	NA	NA	NA	0	0	0	0	0	0	0	0	0	0	0	0	0	0	0	0	0	0	0	0	0
augustus_masked-scaffold2505-size8433-abinit-gene-0.0	0.360156075	0.260302828	0.165380893	0.666164202	0.194775182	0.851694349	2.371290707	1.86E-06	female_biased	2.176515525	3.41E-06	female_biased	NA	NA	NA	NA	NA	NA	NA	0	0	0	0	0	0	0	0	0	0	0	0	0	0	0	0	0	0	0	0	0
augustus_masked-scaffold2506-size14056-abinit-gene-0.0	0.362660684	0.27018328	0.641635368	0.088179313	-0.278974684	0.788715744	2.215171999	4.22E-06	female_biased	2.494146683	1.56E-06	female_biased	NA	NA	NA	NA	NA	NA	NA	0	0	0	0	0	0	0	0	0	0	0	0	0	0	0	0	0	0	0	0	0
augustus_masked-scaffold2509-size17671-abinit-gene-0.1	0.185308353	0.220969079	0.633319713	0.002783009	-0.44801136	0.218380503	-0.013678332	0.906463892	Unbiased	0.434333028	0.002144886	female_biased	FBgn0205645	Dvir\GJ18486	-0.507648122	0.536125913	Unbiased	FBgn0265137	Spn42Da	0	0	0	0	0	0	0	0	0	0	0	0	0	0	0	0	0	0	0	0	0
augustus_masked-scaffold2509-size17671-abinit-gene-0.2	-0.18114597	0.662339661	-0.382113183	0.377881804	0.200967213	0.877666572	-1.464314368	0.000476755	male_biased	-1.665281581	0.000173805	male_biased	FBgn0204715	Dvir\GJ17545	0.691164444	0.402368861	Unbiased	FBgn0033113	Spn42Dc	0	0	0	0	0	0	0	0	0	0	0	0	0	0	0	0	0	0	0	0	0
augustus_masked-scaffold251-size145253-abinit-gene-0.5	-0.644632568	0.381274982	0.237725012	0.782711213	-0.88235758	0.668856231	-2.299313913	0.001371373	male_biased	-1.416956333	0.02030631	male_biased	FBgn0208846	Dvir\GJ21727	0.981733167	0.534937446	Unbiased	FBgn0033985	CG10257	0	0	0	0	0	0	0	0	0	0	0	0	0	0	0	0	0	0	0	0	0
augustus_masked-scaffold251-size145253-abinit-gene-1.0	-0.174631962	0.784653788	0.010502272	0.990683244	-0.185134235	0.928808042	-1.172553148	0.020902359	male_biased	-0.987418913	0.045296185	male_biased	NA	NA	NA	NA	NA	NA	NA	0	0	0	0	0	0	0	0	0	0	0	0	0	0	0	0	0	0	0	0	0
augustus_masked-scaffold25132-size513-abinit-gene-0.0	-1.102094331	0.133919653	0.176484608	0.837322261	-1.278578938	0.483186048	-2.098315713	0.001908552	male_biased	-0.819736775	0.127862198	Unbiased	NA	NA	NA	NA	NA	NA	NA	0	0	0	0	0	0	0	0	0	0	0	0	0	0	0	0	0	0	0	0	0
augustus_masked-scaffold2515-size11872-abinit-gene-0.0	-0.480346557	0.188828874	0.036330273	0.939045413	-0.51667683	0.603975376	1.055391638	0.002084075	female_biased	1.572068468	0.000113844	female_biased	FBgn0083353	Dvir\Atg5	-0.919906212	0.237846548	Unbiased	FBgn0029943	Atg5	0	0	0	0	0	0	0	0	0	0	0	0	0	0	0	0	0	0	0	0	0
augustus_masked-scaffold252-size51343-abinit-gene-0.4	0.861200957	0.205657969	1.759774534	0.027147081	-0.898573577	0.629452452	-1.436700711	0.012519875	male_biased	-0.538127134	0.292187988	Unbiased	FBgn0198135	Dvir\GJ10866	0.127407216	0.945940427	Unbiased	FBgn0038354	CG5404	0	0	0	0	0	0	0	0	0	0	0	0	0	0	0	0	1	0	0	0	0
augustus_masked-scaffold2520-size12493-abinit-gene-0.1	-0.003455771	0.997428733	0.552532494	0.600256279	-0.555988265	0.851852976	-1.650474272	0.032562389	male_biased	-1.094486007	0.136562371	Unbiased	FBgn0203712	Dvir\GJ16528	0.055918294	0.978764483	Unbiased	FBgn0265597	rad	0	0	0	0	0	0	0	0	0	0	0	0	0	0	0	0	0	0	0	0	0
augustus_masked-scaffold2524-size12939-abinit-gene-0.0	0.344027656	0.316727848	0.260836784	0.488304398	0.083190872	0.940802326	-1.800368153	2.66E-05	male_biased	-1.883559025	1.75E-05	male_biased	NA	NA	NA	NA	NA	NA	NA	0	0	0	0	0	0	0	0	0	0	0	0	0	0	0	0	0	0	0	0	0
augustus_masked-scaffold2531-size12154-abinit-gene-0.0	-0.036993949	0.936626007	0.489130041	0.286075569	-0.526123989	0.659153857	1.193334492	0.00246812	female_biased	1.719458481	0.000196324	female_biased	NA	NA	NA	NA	NA	NA	NA	0	0	0	0	0	0	0	0	0	0	0	0	0	0	0	0	0	0	0	0	0
augustus_masked-scaffold2532-size21151-abinit-gene-0.0	0.06272889	0.962933906	1.055859307	0.405118344	-0.993130417	0.783115659	-1.426767931	0.116448244	Unbiased	-0.433637514	0.62569651	Unbiased	NA	NA	NA	NA	NA	NA	NA	0	0	0	0	0	0	0	0	0	0	0	0	0	0	0	0	0	0	0	0	0
augustus_masked-scaffold2534-size28521-abinit-gene-0.1	-0.32086919	0.20372446	-0.059554045	0.85161387	-0.261315145	0.733040027	-0.103195878	0.583674827	Unbiased	0.158119267	0.40048538	Unbiased	FBgn0203474	Dvir\GJ16290	0.800180886	0.256667127	Unbiased	FBgn0031636	CG12194	0	0	0	0	0	0	0	0	0	0	0	0	0	0	0	0	0	0	0	0	0
augustus_masked-scaffold2534-size28521-abinit-gene-0.2	0.379287914	0.117398261	0.126170412	0.63003882	0.253117502	0.710761915	-0.743435469	0.000957084	male_biased	-0.996552971	0.000101613	male_biased	FBgn0203316	Dvir\GJ16131	0.131455612	0.906687963	Unbiased	FBgn0031637	mxt	0	0	0	0	0	0	0	0	0	0	0	0	0	0	0	0	0	0	0	0	0
augustus_masked-scaffold254-size100687-abinit-gene-0.10	-0.186935522	0.24268166	-0.382565712	0.037398463	0.195630189	0.669844848	1.571987458	1.31E-07	female_biased	1.376357269	3.12E-07	female_biased	NA	NA	NA	NA	NA	NA	NA	0	0	0	0	0	0	0	0	0	0	0	0	0	0	0	0	0	0	0	0	0
augustus_masked-scaffold254-size100687-abinit-gene-0.11	-0.731344111	0.057138754	-0.050568969	0.904896717	-0.680775142	0.433452928	-0.737129058	0.011236434	male_biased	-0.056353915	0.828106894	Unbiased	NA	NA	NA	NA	NA	NA	NA	0	0	0	0	0	0	0	0	0	0	0	0	0	0	0	0	0	0	0	0	0
augustus_masked-scaffold254-size100687-abinit-gene-0.9	0.595617188	0.490960423	0.309469401	0.762092993	0.286147787	0.92292411	-2.060594949	0.007850082	male_biased	-2.346742737	0.004088235	male_biased	FBgn0208509	Dvir\GJ21381	0.111652513	0.933743834	Unbiased	NA	NA	0	0	0	0	0	0	0	0	0	0	0	0	0	0	0	0	0	0	0	0	0
augustus_masked-scaffold2540-size18116-abinit-gene-0.0	-1.155417246	0.026900782	-0.48869649	0.27429147	-0.666720755	0.560774471	-2.672430663	7.46E-06	male_biased	-2.005709907	5.95E-05	male_biased	NA	NA	NA	NA	NA	NA	NA	0	0	0	0	0	0	0	0	0	0	0	0	0	0	0	0	0	0	0	0	0
augustus_masked-scaffold2542-size24597-abinit-gene-0.0	-0.929751265	0.086398471	-0.925847145	0.088775496	-0.00390412	0.997288256	-0.929427377	0.024840031	male_biased	-0.925523257	0.025661276	male_biased	FBgn0206671	Dvir\GJ19528	-0.717482176	0.65796083	Unbiased	FBgn0030575	CG5321	0	0	0	0	0	0	0	0	0	0	0	0	0	0	0	0	0	0	0	0	0
augustus_masked-scaffold2546-size20551-abinit-gene-0.2	0.492749799	0.665400482	-0.158738443	0.88242474	0.651488241	0.83465829	-6.464516877	9.85E-06	male_biased	-7.116005118	5.74E-06	male_biased	FBgn0202908	Dvir\GJ15720	5.862948568	1.34E-16	male_biased	NA	NA	0	0	0	0	0	0	0	0	0	0	0	0	0	0	0	0	0	0	0	0	0
augustus_masked-scaffold2547-size55577-abinit-gene-0.0	-0.19672929	0.291825085	-0.129802391	0.536401279	-0.066926898	0.918458416	-0.456989372	0.006020389	male_biased	-0.390062474	0.014730009	male_biased	FBgn0205805	Dvir\GJ18651	-0.214285495	0.886557626	Unbiased	FBgn0016984	sktl	0	0	0	0	0	0	0	0	0	0	0	0	0	0	0	0	0	0	0	0	0
augustus_masked-scaffold255-size130888-abinit-gene-1.1	-0.112153644	0.630317388	-0.03259307	0.910787794	-0.079560574	0.918746153	-0.904314461	0.000230489	male_biased	-0.824753887	0.000443523	male_biased	FBgn0208171	Dvir\GJ21036	0.52984605	0.474001068	Unbiased	FBgn0031544	CG17593	0	0	0	0	0	0	0	0	0	0	0	0	0	0	0	0	0	0	0	0	0
augustus_masked-scaffold255-size130888-abinit-gene-1.4	-0.332826545	0.650042416	0.085375575	0.922112952	-0.41820212	0.851770422	-3.237930101	0.000110778	male_biased	-2.819727982	0.000273902	male_biased	FBgn0208192	Dvir\GJ21058	-0.197833259	0.93333154	Unbiased	FBgn0031548	CG8852	0	0	0	0	0	0	0	0	0	0	0	0	0	0	0	0	0	0	0	0	0
augustus_masked-scaffold2556-size16405-abinit-gene-0.0	-0.705285911	0.142797576	-0.07769249	0.893486349	-0.627593421	0.625555997	-1.462470356	0.001277542	male_biased	-0.834876935	0.029139413	male_biased	FBgn0197856	Dvir\GJ10576	0.063098319	0.964255805	Unbiased	FBgn0266446	CG45076	0	0	0	0	0	0	0	0	0	0	0	0	0	0	0	0	0	0	0	0	0
augustus_masked-scaffold25571-size506-abinit-gene-0.0	-0.073504593	0.874180269	0.145265016	0.774959953	-0.21876961	0.871057084	-1.273268478	0.001578342	male_biased	-1.054498868	0.005268788	male_biased	NA	NA	NA	NA	NA	NA	NA	0	0	0	0	0	0	0	0	0	0	0	0	0	0	0	0	0	0	0	0	0
augustus_masked-scaffold2566-size35930-abinit-gene-0.0	-0.356854212	0.167626345	-0.33523981	0.21788844	-0.021614402	0.978841883	0.96378536	0.00030525	female_biased	0.985399763	0.000239913	female_biased	FBgn0199589	Dvir\GJ12344	-0.578726479	0.486178604	Unbiased	FBgn0036671	CG9951	0	0	0	0	0	0	0	0	0	0	0	0	0	0	0	0	0	0	0	0	0
augustus_masked-scaffold2566-size35930-abinit-gene-0.3	-0.140900544	0.422033858	-0.247753861	0.185982807	0.106853316	0.848242405	-2.157268311	2.35E-08	male_biased	-2.264121628	1.42E-08	male_biased	FBgn0200251	Dvir\GJ13017	1.540582066	0.0052631	male_biased	FBgn0058178	CG40178	0	0	0	0	0	0	0	0	0	0	0	0	0	0	0	0	0	0	0	0	0
augustus_masked-scaffold2566-size35930-abinit-gene-0.4	0.198165462	0.185743956	0.230475065	0.144668095	-0.032309603	0.945461165	-0.05397124	0.627119646	Unbiased	-0.021661637	0.848780397	Unbiased	NA	NA	NA	NA	NA	NA	NA	0	0	0	0	0	0	0	0	0	0	0	0	0	0	0	0	0	0	0	0	0
augustus_masked-scaffold2569-size16037-abinit-gene-0.2	-0.218632412	0.390411088	-0.435871073	0.113441924	0.217238661	0.782870816	-0.723894328	0.002391272	male_biased	-0.941132989	0.000368598	male_biased	FBgn0203726	Dvir\GJ16542	0.68744697	0.411496507	Unbiased	FBgn0025630	Rtca	0	0	0	0	0	0	0	0	0	0	0	0	0	0	0	0	0	0	0	0	0
augustus_masked-scaffold2569-size16037-abinit-gene-0.3	0.235738802	0.123449842	-0.179583982	0.248502639	0.415322784	0.236281332	0.381179152	0.003930172	female_biased	-0.034143631	0.759087243	Unbiased	FBgn0204069	Dvir\GJ16890	-0.640205855	0.65796083	Unbiased	FBgn0025624	CG4025	0	0	0	0	0	0	0	0	0	0	0	0	0	0	0	0	0	0	0	0	0
augustus_masked-scaffold257-size144893-abinit-gene-0.5	-0.389630723	0.14730923	0.009186514	0.980794594	-0.398817238	0.579058166	2.261236387	4.54E-07	female_biased	2.660053625	1.11E-07	female_biased	FBgn0199296	Dvir\GJ12044	-0.566784304	0.492850382	Unbiased	FBgn0036688	Fit2	0	0	0	0	0	0	0	0	0	0	0	0	0	0	0	0	0	0	0	0	0
augustus_masked-scaffold257-size144893-abinit-gene-0.6	-0.608929834	0.150091362	0.08909655	0.87240982	-0.698026384	0.535273106	2.056593118	5.15E-05	female_biased	2.754619502	4.74E-06	female_biased	FBgn0199297	Dvir\GJ12045	-1.57574802	0.297080636	Unbiased	FBgn0035435	PIG-C	0	0	0	0	0	0	0	0	0	0	0	0	0	0	0	0	0	0	0	0	0
augustus_masked-scaffold257-size144893-abinit-gene-0.8	-1.70030793	0.272195481	-4.103814695	0.035502438	2.403506765	0.564802284	-0.05787326	0.961787794	Unbiased	-2.461380025	0.051161163	Unbiased	NA	NA	NA	NA	NA	NA	NA	0	0	0	0	0	0	0	0	0	0	0	0	0	0	0	0	0	0	0	0	0
augustus_masked-scaffold257-size144893-abinit-gene-1.0	-0.486770086	0.181431641	-0.283013368	0.460349624	-0.203756718	0.855697791	-2.740218706	1.40E-06	male_biased	-2.536461988	2.24E-06	male_biased	FBgn0200551	Dvir\GJ13326	2.714728215	3.91E-06	male_biased	FBgn0037296	Prosbeta2R2	0	0	0	0	0	0	0	0	0	0	0	0	0	0	0	0	0	0	0	0	0
augustus_masked-scaffold257-size144893-abinit-gene-1.2	-0.206933335	0.320670537	-0.286270015	0.206945816	0.079336681	0.91211756	0.661331325	0.001197326	female_biased	0.581994645	0.002769046	female_biased	FBgn0199300	Dvir\GJ12048	-0.57849223	0.482548068	Unbiased	FBgn0035235	CG7879	0	0	0	0	0	0	0	0	0	0	0	0	0	0	0	0	0	0	0	0	0
augustus_masked-scaffold2585-size8132-abinit-gene-0.1	0.284326781	0.105699787	-0.068910422	0.724214704	0.353237203	0.405810433	0.530713887	0.001001949	female_biased	0.177476684	0.162374623	Unbiased	FBgn0202953	Dvir\GJ15765	-0.802387169	0.236013885	Unbiased	FBgn0023542	Nmd3	0	0	0	0	0	0	0	0	0	0	0	0	0	0	0	0	0	0	0	0	0
augustus_masked-scaffold2587-size26996-abinit-gene-0.0	0.153086259	0.848084434	0.244001262	0.784565435	-0.090915003	0.968311148	-0.406024333	0.4590781	Unbiased	-0.31510933	0.569611541	Unbiased	FBgn0198685	Dvir\GJ11427	-0.183452274	0.90010331	Unbiased	FBgn0023076	Clk	0	0	0	0	0	0	0	0	0	0	0	0	0	0	0	0	0	0	0	0	0
augustus_masked-scaffold2588-size23403-abinit-gene-0.0	0.003873085	0.985947918	0.123239379	0.58007035	-0.119366295	0.849811475	0.829318307	0.000138996	female_biased	0.948684601	4.42E-05	female_biased	FBgn0207972	Dvir\GJ20835	-0.884965182	0.136820623	Unbiased	FBgn0023143	Uba1	0	0	0	0	0	0	0	0	0	0	0	0	0	0	0	0	0	0	0	0	0
augustus_masked-scaffold25895-size501-abinit-gene-0.0	-0.291988568	0.174993605	-0.302246434	0.185982807	0.010257866	0.986667434	1.055059506	3.61E-05	female_biased	1.04480164	3.54E-05	female_biased	FBgn0200657	Dvir\GJ13433	-0.791914742	0.204566338	Unbiased	FBgn0035321	CG1275	0	0	0	0	0	0	0	0	0	0	0	0	0	0	0	0	0	0	0	0	0
augustus_masked-scaffold2592-size10383-abinit-gene-0.2	0.698691733	0.200033941	0.088723381	0.895252013	0.609968352	0.699120065	-0.310172982	0.438034278	Unbiased	-0.920141334	0.037485481	male_biased	FBgn0206540	Dvir\GJ19397	-0.637419148	0.729136545	Unbiased	FBgn0260238	CG42512	0	0	0	0	0	0	0	0	0	0	0	0	0	0	0	0	0	0	0	0	0
augustus_masked-scaffold26-size169467-abinit-gene-0.2	0.379685543	0.146177592	0.30933514	0.248420459	0.070350403	0.933604108	-0.382253153	0.055805863	Unbiased	-0.452603556	0.029434341	male_biased	FBgn0204970	Dvir\GJ17802	-0.082040739	0.959933917	Unbiased	FBgn0053526	PNUTS	0	0	0	0	0	0	0	0	0	0	0	0	0	0	0	0	0	0	0	0	0
augustus_masked-scaffold26-size169467-abinit-gene-1.0	0.570163068	0.349914328	0.191771903	0.788766026	0.378391165	0.843341298	-2.123435438	0.000594471	male_biased	-2.501826603	0.000197772	male_biased	FBgn0198825	Dvir\GJ11567	0.114240139	0.938679728	Unbiased	FBgn0036934	sNPF-R	0	0	0	0	0	0	0	0	0	0	0	0	0	0	0	0	0	0	0	0	0
augustus_masked-scaffold2600-size15771-abinit-gene-0.0	-0.17688122	0.418661361	0.396081409	0.099997052	-0.57296263	0.282684165	0.753032445	0.000661657	female_biased	1.325995075	7.09E-06	female_biased	NA	NA	NA	NA	NA	NA	NA	0	0	0	0	0	0	0	0	0	0	0	0	0	0	0	0	0	0	0	0	0
augustus_masked-scaffold2618-size30394-abinit-gene-0.0	0.263651648	0.632781199	0.488950602	0.401269691	-0.225298954	0.900379866	-1.174568117	0.011577382	male_biased	-0.949269163	0.034130048	male_biased	FBgn0206318	Dvir\GJ19173	-0.31703502	0.8585792	Unbiased	FBgn0030077	CG15365	0	0	0	0	0	0	0	0	0	0	0	0	0	0	0	0	0	0	0	0	0
augustus_masked-scaffold262-size57309-abinit-gene-0.4	-0.270790194	0.247108237	-0.191691383	0.456573399	-0.079098811	0.922504309	1.910283741	6.59E-07	female_biased	1.989382552	4.05E-07	female_biased	FBgn0210301	Dvir\GJ23199	-1.690533168	0.001176898	female_biased	FBgn0263979	Caf1-55	0	0	0	0	0	0	0	0	0	0	0	0	0	0	0	0	0	0	0	0	0
augustus_masked-scaffold2629-size25793-abinit-gene-0.1	0.212583618	0.60452864	0.142172442	0.772720207	0.070411176	0.956678961	-0.400348831	0.191513611	Unbiased	-0.470760007	0.133269752	Unbiased	FBgn0206245	Dvir\GJ19100	1.009829336	0.578309949	Unbiased	FBgn0052537	CG32537	0	0	0	0	0	0	0	0	0	0	0	0	0	0	0	0	0	0	0	0	0
augustus_masked-scaffold2629-size25793-abinit-gene-0.2	-0.360935698	0.103567337	-0.418549561	0.068003786	0.057613863	0.933604108	-0.475696751	0.008589761	male_biased	-0.533310614	0.004447429	male_biased	FBgn0206244	Dvir\GJ19099	0.133553018	0.929049391	Unbiased	FBgn0052536	CG32536	0	0	0	0	0	0	0	0	0	0	0	0	0	0	0	0	0	0	0	0	0
augustus_masked-scaffold263-size98626-abinit-gene-0.4	-0.57080331	0.008812661	-0.405218612	0.030287019	-0.165584698	0.742910371	0.350769173	0.011719931	female_biased	0.516353871	0.00107965	female_biased	FBgn0201333	Dvir\GJ14115	NA	NA	NA	FBgn0013981;FBgn0051611;FBgn0053869;FBgn0053871;FBgn0053873;FBgn0053875;FBgn0053877;FBgn0053879;FBgn0053881;FBgn0053883;FBgn0053885;FBgn0053887;FBgn0053889;FBgn0053891;FBgn0053893;FBgn0053895;FBgn0053897;FBgn0053899;FBgn0053901;FBgn0053903;FBgn0053905;FBgn0053907;FBgn0053909	His4r;His4:CG31611;His4:CG33869;His4:CG33871;His4:CG33873;His4:CG33875;His4:CG33877;His4:CG33879;His4:CG33881;His4:CG33883;His4:CG33885;His4:CG33887;His4:CG33889;His4:CG33891;His4:CG33893;His4:CG33895;His4:CG33897;His4:CG33899;His4:CG33901;His4:CG33903;His4:CG33905;His4:CG33907;His4:CG33909	0	0	0	0	0	0	0	0	0	0	0	0	0	0	0	0	0	0	0	0	0
augustus_masked-scaffold263-size98626-abinit-gene-0.8	-0.418356289	0.152847737	-0.298198809	0.323451441	-0.120157481	0.898830771	-0.96838954	0.000670444	male_biased	-0.84823206	0.001635623	male_biased	FBgn0211434	Dvir\GJ24354	0.590050803	0.514668077	Unbiased	FBgn0038250	CG3505	0	0	0	0	0	0	0	0	0	0	0	0	0	0	0	0	0	0	0	0	0
augustus_masked-scaffold2638-size13705-abinit-gene-0.0	-0.398856413	0.570890062	0.151746581	0.867982184	-0.550602993	0.800719653	1.152628682	0.043705819	female_biased	1.703231675	0.007289795	female_biased	FBgn0208576	Dvir\GJ21450	0.611613129	0.516377198	Unbiased	FBgn0050431	CG30431	0	0	0	0	0	0	0	0	0	0	0	0	0	0	0	0	0	0	0	0	0
augustus_masked-scaffold2638-size13705-abinit-gene-0.1	-0.280377565	0.661721461	-0.855730189	0.183104329	0.575352624	0.766264151	-1.419821785	0.008806133	male_biased	-1.995174409	0.000973968	male_biased	FBgn0208019	Dvir\GJ20883	2.275706034	0.027076477	male_biased	FBgn0033072	CG17994	0	0	0	0	0	0	0	0	0	0	0	0	0	0	0	0	0	0	0	0	0
augustus_masked-scaffold265-size127800-abinit-gene-0.12	-0.340957529	0.110632307	-0.539694163	0.021024143	0.198736634	0.751927507	-2.030528033	1.07E-07	male_biased	-2.229264667	4.29E-08	male_biased	FBgn0208591	Dvir\GJ21465	1.557969037	0.021632391	male_biased	FBgn0259832	CG34229	0	0	0	0	0	0	0	0	0	0	0	0	0	0	0	0	0	0	0	0	0
augustus_masked-scaffold265-size127800-abinit-gene-0.4	-1.013903135	0.014941676	-0.6358114	0.074674525	-0.378091735	0.687554388	0.37679359	0.129979919	Unbiased	0.754885326	0.007580757	female_biased	FBgn0208003	Dvir\GJ20867	0.103727107	0.957077828	Unbiased	FBgn0033808	CG4627	0	0	0	0	0	0	0	0	0	0	0	0	0	0	0	0	0	0	0	0	0
augustus_masked-scaffold265-size127800-abinit-gene-0.5	0.827494703	0.041687813	0.07763058	0.85960434	0.749864123	0.398723011	-1.425759694	0.000174717	male_biased	-2.175623817	6.04E-06	male_biased	FBgn0208596	Dvir\GJ21470	0.11308125	0.937665655	Unbiased	FBgn0033809	CG4630	0	0	0	0	0	0	0	0	0	0	0	0	0	0	0	0	0	0	0	0	0
augustus_masked-scaffold265-size127800-abinit-gene-1.4	0.298791639	0.13178679	-0.048482587	0.836492977	0.347274225	0.483186048	-1.863561301	1.28E-07	male_biased	-2.210835526	2.92E-08	male_biased	FBgn0208009	Dvir\GJ20873	1.7084558	0.014920051	male_biased	FBgn0062449	CG13197	0	0	0	0	0	0	0	0	0	0	0	0	0	0	0	0	0	0	0	0	0
augustus_masked-scaffold266-size117996-abinit-gene-0.1	-0.701263937	0.191776944	-0.385903798	0.504966574	-0.315360139	0.850424847	-1.58990757	0.001716067	male_biased	-1.274547431	0.006504104	male_biased	FBgn0197931	Dvir\GJ10653	0.47868271	0.628287677	Unbiased	FBgn0086704	stops	0	0	0	0	0	0	0	0	0	0	0	0	0	0	0	0	0	0	0	0	0
augustus_masked-scaffold266-size117996-abinit-gene-0.3	-1.6161437	0.052898242	-0.407020784	0.609503817	-1.209122915	0.521856084	-2.155116104	0.001941136	male_biased	-0.945993189	0.08844127	Unbiased	FBgn0197933	Dvir\GJ10655	-0.513554979	0.755847153	Unbiased	NA	NA	0	0	0	0	0	0	0	0	0	0	0	0	0	0	0	0	0	0	0	0	0
augustus_masked-scaffold266-size117996-abinit-gene-1.1	-0.182605049	0.72935298	-0.481523446	0.388438833	0.298918397	0.853204445	0.285866949	0.459354931	Unbiased	-0.013051448	0.973920422	Unbiased	FBgn0197784	Dvir\GJ10504	-0.594825949	0.632713617	Unbiased	FBgn0039818	CG11318	0	0	0	0	0	0	0	0	0	0	0	0	0	0	0	0	0	0	0	0	0
augustus_masked-scaffold2668-size36366-abinit-gene-0.0	0.945393002	0.125393855	1.186864598	0.069760284	-0.241471597	0.901787161	-0.283324408	0.517330579	Unbiased	-0.041852811	0.926675837	Unbiased	FBgn0205574	Dvir\GJ18415	-0.208964552	0.856557614	Unbiased	FBgn0031514	OtopLb	0	0	0	0	0	0	0	0	0	0	0	0	0	0	0	0	0	0	0	0	0
augustus_masked-scaffold2679-size23702-abinit-gene-0.0	-0.21440633	0.451686613	-0.407609882	0.180888887	0.193203552	0.828982875	-1.351745229	5.60E-05	male_biased	-1.544948781	1.74E-05	male_biased	FBgn0208250	Dvir\GJ21117	0.825938827	0.211827736	Unbiased	FBgn0035043	CG4781	0	0	0	0	0	0	0	0	0	0	0	0	0	0	0	0	0	0	0	0	0
augustus_masked-scaffold268-size67922-abinit-gene-0.6	-1.239913521	0.007791491	-1.259268138	0.004948891	0.019354617	0.984467974	-0.987048984	0.002034073	male_biased	-1.006403601	0.001683366	male_biased	FBgn0207138	Dvir\GJ19997	-0.812023643	0.496720891	Unbiased	FBgn0265052	St3	0	0	0	0	0	0	0	0	0	0	0	0	0	0	0	0	0	0	0	0	0
augustus_masked-scaffold2682-size10134-abinit-gene-0.0	0.117576575	0.590956886	0.298118157	0.202671781	-0.180541582	0.788463828	0.678909853	0.001215025	female_biased	0.859451435	0.000211191	female_biased	FBgn0203498	Dvir\GJ16314	-0.893679808	0.428868171	Unbiased	FBgn0030960	Atg101	0	0	0	0	0	0	0	0	0	0	0	0	0	0	0	0	0	0	0	0	0
augustus_masked-scaffold269-size166296-abinit-gene-0.2	-0.728731936	0.077616915	-0.652966081	0.108615464	-0.075765856	0.949242338	-0.631966464	0.038140057	male_biased	-0.556200608	0.063642992	Unbiased	FBgn0204645	Dvir\GJ17473	-0.842493566	0.630456335	Unbiased	FBgn0264750	CG44008	0	0	0	0	0	0	0	0	0	0	0	0	0	0	0	0	0	0	0	0	0
augustus_masked-scaffold269-size166296-abinit-gene-0.3	-0.274937194	0.488050493	-0.189665524	0.679234712	-0.08527167	0.945954918	-0.707332442	0.029980167	male_biased	-0.622060771	0.052192235	Unbiased	FBgn0209607	Dvir\GJ22497	-0.402011185	0.777919368	Unbiased	NA	NA	0	0	0	0	0	0	0	0	0	0	0	0	0	0	0	0	0	0	0	0	0
augustus_masked-scaffold269-size166296-abinit-gene-0.5	-0.455344409	0.497983395	-0.044533699	0.956979333	-0.41081071	0.844191217	-4.605853568	6.40E-06	male_biased	-4.195042858	1.07E-05	male_biased	FBgn0204647	Dvir\GJ17476	NA	NA	NA	NA	NA	0	0	0	0	0	0	0	0	0	0	0	0	0	0	0	0	0	0	0	0	0
augustus_masked-scaffold269-size166296-abinit-gene-1.5	-0.551570879	0.092469762	-0.412290602	0.208919692	-0.139280276	0.889664935	0.65344237	0.012440147	female_biased	0.792722646	0.004224941	female_biased	FBgn0209536	Dvir\GJ22424	-0.415389727	0.677821465	Unbiased	FBgn0031664	CG8892	0	0	0	0	0	0	0	0	0	0	0	0	0	0	0	0	0	0	0	0	0
augustus_masked-scaffold2691-size10869-abinit-gene-0.0	0.137825186	0.761452206	0.413208972	0.383718615	-0.275383786	0.843793768	-0.596298631	0.0817904	Unbiased	-0.320914845	0.332916316	Unbiased	NA	NA	NA	NA	NA	NA	NA	0	0	0	0	0	0	0	0	0	0	0	0	0	0	0	0	0	0	0	0	0
augustus_masked-scaffold2691-size10869-abinit-gene-0.1	0.205013423	0.523730419	0.379708956	0.267569436	-0.174695533	0.864097793	-0.134165434	0.578201203	Unbiased	0.040530098	0.870129634	Unbiased	FBgn0202559	Dvir\GJ15365	-1.038295166	0.110013383	Unbiased	FBgn0264449	CG43867	0	0	0	0	0	0	0	0	0	0	0	0	0	0	0	0	0	0	0	0	0
augustus_masked-scaffold27-size146222-abinit-gene-0.3	-0.963045488	0.262056198	-0.137125522	0.898288129	-0.825919965	0.758648365	-1.643612913	0.022875838	male_biased	-0.817692948	0.20945549	Unbiased	FBgn0200870	Dvir\GJ13649	0.13860975	0.924652179	Unbiased	FBgn0265296	Dscam2	0	0	0	0	0	0	0	0	0	0	0	0	0	0	0	0	0	0	0	0	0
augustus_masked-scaffold270-size189236-abinit-gene-1.8	-0.49576156	0.068756827	-0.943202588	0.004225421	0.447441028	0.488510413	0.079044359	0.671259676	Unbiased	-0.368396669	0.059850918	Unbiased	FBgn0204795	Dvir\GJ17626	-0.045677396	0.979296268	Unbiased	NA	NA	0	0	0	0	0	0	0	0	0	0	0	0	0	0	0	0	0	0	0	0	0
augustus_masked-scaffold2701-size22807-abinit-gene-0.0	-0.104084956	0.750772582	0.548164033	0.124495	-0.652248989	0.433452928	2.573845693	8.91E-07	female_biased	3.226094682	1.46E-07	female_biased	FBgn0201964	Dvir\GJ14760	-1.098566409	0.23396909	Unbiased	FBgn0030766	mthl1	0	0	0	0	0	0	0	0	0	0	0	0	0	0	0	0	0	0	0	0	0
augustus_masked-scaffold2706-size9425-abinit-gene-0.0	-0.449041262	0.105301001	-0.160697744	0.588725662	-0.288343518	0.710761915	0.751379399	0.002187845	female_biased	1.039722917	0.000205427	female_biased	NA	NA	NA	NA	NA	NA	NA	0	0	0	0	0	0	0	0	0	0	0	0	0	0	0	0	0	0	0	0	0
augustus_masked-scaffold2707-size14929-abinit-gene-0.1	0.260955063	0.201886832	0.227187265	0.300999692	0.033767798	0.959041991	2.031894586	1.22E-07	female_biased	1.998126788	1.19E-07	female_biased	FBgn0202767	Dvir\GJ15574	-1.232092946	0.047714448	female_biased	FBgn0031047	Rcd-1	0	0	0	0	0	0	0	0	0	0	0	0	0	0	0	0	0	0	0	0	0
augustus_masked-scaffold2707-size14929-abinit-gene-0.2	0.06839467	0.645970137	-0.081694617	0.623906088	0.150089287	0.740350917	-0.834567849	1.10E-05	male_biased	-0.984657136	2.46E-06	male_biased	FBgn0203190	Dvir\GJ16005	-1.042534094	0.14626016	Unbiased	FBgn0031048	CG12237	0	0	0	0	0	0	0	0	0	0	0	0	0	0	0	0	0	0	0	0	0
augustus_masked-scaffold27073-size483-abinit-gene-0.0	-0.579718999	0.216080647	-0.231240885	0.671267639	-0.348478115	0.811415158	0.285899497	0.417739843	Unbiased	0.634377612	0.085387737	Unbiased	NA	NA	NA	NA	NA	NA	NA	0	0	0	0	0	0	0	0	0	0	0	0	0	0	0	0	0	0	0	0	0
augustus_masked-scaffold2708-size22116-abinit-gene-0.0	0.554615411	0.446148599	-0.166757553	0.858718628	0.721372963	0.754333036	-0.094761121	0.864896444	Unbiased	-0.816134084	0.149766007	Unbiased	NA	NA	NA	NA	NA	NA	NA	0	0	0	0	0	0	0	0	0	0	0	0	0	0	0	0	0	0	0	0	0
augustus_masked-scaffold271-size67337-abinit-gene-0.2	-0.539326918	0.182491521	-0.100488673	0.840851922	-0.438838245	0.710761915	0.060495039	0.841997903	Unbiased	0.499333284	0.107745828	Unbiased	FBgn0205482	Dvir\GJ18323	-0.194854418	0.909964721	Unbiased	FBgn0051950	Sbat	0	0	0	0	0	0	0	0	0	0	0	0	0	0	0	0	0	0	0	0	0
augustus_masked-scaffold271-size67337-abinit-gene-0.4	0.093643501	0.520067567	0.15902738	0.302318827	-0.065383879	0.890159465	-0.803658932	1.37E-05	male_biased	-0.738275052	2.60E-05	male_biased	FBgn0205481	Dvir\GJ18322	-0.376628966	0.659716561	Unbiased	FBgn0031478	CG8814	0	0	0	0	0	0	0	0	0	0	0	0	0	0	0	0	0	0	0	0	0
augustus_masked-scaffold271-size67337-abinit-gene-0.7	0.511395003	0.007059129	0.880298969	0.000235148	-0.368903966	0.267779587	-0.677373277	3.81E-05	male_biased	-0.308469311	0.010122075	male_biased	FBgn0202579	Dvir\GJ15385	-1.808454486	0.340273824	Unbiased	NA	NA	0	0	0	0	0	0	0	0	0	0	0	0	0	0	0	0	0	0	0	0	0
augustus_masked-scaffold271-size67337-abinit-gene-0.9	-0.763151581	0.139495814	-0.307576769	0.602091301	-0.455574812	0.771116411	1.637836719	0.001114178	female_biased	2.093411532	0.000176306	female_biased	FBgn0205478	Dvir\GJ18319	-0.302215444	0.888581103	Unbiased	FBgn0031610;FBgn0038047	CG15436;CG5245	0	0	0	0	0	0	0	0	0	0	0	0	0	0	0	0	0	0	0	0	0
augustus_masked-scaffold2711-size11187-abinit-gene-0.0	-0.22927738	0.19493749	-0.330337822	0.085079168	0.101060442	0.855421458	1.167858783	3.09E-06	female_biased	1.066798341	5.91E-06	female_biased	FBgn0203007	Dvir\GJ15820	-1.59545872	0.078252928	Unbiased	FBgn0027334	l(1)G0004	0	0	0	0	0	0	0	0	0	0	0	0	0	0	0	0	0	0	0	0	0
augustus_masked-scaffold2711-size11187-abinit-gene-0.1	-0.017087505	0.944477116	0.027859519	0.920828689	-0.044947024	0.948252077	-0.460815437	0.012991881	male_biased	-0.415868413	0.022494855	male_biased	FBgn0202957	Dvir\GJ15769	2.543372811	0.656243757	Unbiased	FBgn0030859	CG12990	0	0	0	0	0	0	0	0	0	0	0	0	0	0	0	0	0	0	0	0	0
augustus_masked-scaffold273-size57145-abinit-gene-0.1	0.433546812	0.569076746	0.104580034	0.912846581	0.328966778	0.894810806	-0.209705922	0.711864885	Unbiased	-0.5386727	0.34371267	Unbiased	FBgn0208828	Dvir\GJ21709	-1.360712358	0.054424175	Unbiased	NA	NA	0	0	0	0	0	0	0	0	0	0	0	0	0	0	0	0	0	0	0	0	0
augustus_masked-scaffold2732-size7643-abinit-gene-0.0	-0.518702455	0.145042231	-0.332478304	0.373608676	-0.186224151	0.866037809	0.888130293	0.004478694	female_biased	1.074354444	0.001292316	female_biased	FBgn0206465	Dvir\GJ19321	-1.026903558	0.329649161	Unbiased	FBgn0030805	wus	0	0	0	0	0	0	0	0	0	0	0	0	0	0	0	0	0	0	0	0	0
augustus_masked-scaffold274-size124964-abinit-gene-0.2	0.766359472	0.349605673	1.128745986	0.2084031	-0.362386514	0.894915192	-0.52007302	0.394876	Unbiased	-0.157686506	0.80731067	Unbiased	FBgn0207800	Dvir\GJ20662	1.25688905	0.777445567	Unbiased	FBgn0034507	CG11192	0	0	0	0	0	0	0	0	0	0	0	0	0	0	0	0	0	0	0	0	0
augustus_masked-scaffold274-size124964-abinit-gene-1.0	-0.306260232	0.378430311	-0.011584494	0.983743938	-0.294675738	0.794725506	3.136551025	5.29E-07	female_biased	3.431226762	2.25E-07	female_biased	FBgn0208810	Dvir\GJ21691	-1.815756482	0.034062238	female_biased	FBgn0033993	CG8089	0	0	0	0	0	0	0	0	0	0	0	0	0	0	0	0	0	0	0	0	0
augustus_masked-scaffold274-size124964-abinit-gene-1.4	0.074490731	0.614681713	0.336669461	0.042941452	-0.26217873	0.499202109	1.276089598	3.17E-07	female_biased	1.538268327	6.11E-08	female_biased	NA	NA	NA	NA	NA	NA	NA	0	0	0	0	0	0	0	0	0	0	0	0	0	0	0	0	0	0	0	0	0
augustus_masked-scaffold274-size124964-abinit-gene-1.5	0.43154312	0.127047631	0.353914223	0.223132217	0.077628897	0.932777382	1.67892232	6.38E-06	female_biased	1.601293423	8.67E-06	female_biased	FBgn0208809	Dvir\GJ21690	-2.393160238	1.75E-05	female_biased	FBgn0003062	Fib	0	0	0	0	0	0	0	0	0	0	0	0	0	0	0	0	0	0	0	0	0
augustus_masked-scaffold2743-size24555-abinit-gene-0.0	-0.500801896	0.470895348	-0.5084243	0.514173036	0.007622405	0.997232554	-0.582882358	0.272448954	Unbiased	-0.590504763	0.262425993	Unbiased	NA	NA	NA	NA	NA	NA	NA	0	0	0	0	0	0	0	0	0	0	0	0	0	0	0	0	0	0	0	0	0
augustus_masked-scaffold275-size37100-abinit-gene-0.0	-0.62131173	0.086918191	-0.349583582	0.337135408	-0.271728149	0.796129828	0.29455908	0.249681288	Unbiased	0.566287229	0.039314983	female_biased	FBgn0199469	Dvir\GJ12219	-0.386399375	0.747649681	Unbiased	FBgn0259916	CG42445	0	0	0	0	0	0	0	0	0	0	0	0	0	0	0	0	0	0	0	0	0
augustus_masked-scaffold275-size37100-abinit-gene-0.4	0.460928503	0.057138754	-0.033754853	0.899627037	0.494683356	0.349744804	-2.306996072	6.76E-08	male_biased	-2.801679429	1.42E-08	male_biased	FBgn0200378	Dvir\GJ13151	1.202326835	0.02628068	male_biased	FBgn0010350	Cds	0	0	0	0	0	0	0	0	0	0	0	0	0	0	0	0	0	0	0	0	0
augustus_masked-scaffold2751-size9836-abinit-gene-0.0	-0.174986596	0.453512998	-0.583141641	0.03058521	0.408155046	0.513849319	0.089516962	0.612674967	Unbiased	-0.318638083	0.084125667	Unbiased	FBgn0203995	Dvir\GJ16816	-0.050599723	0.976470006	Unbiased	FBgn0029924	CG4586	0	0	0	0	0	0	0	0	0	0	0	0	0	0	0	0	0	0	0	0	0
augustus_masked-scaffold2751-size9836-abinit-gene-0.1	-0.732013708	0.034100273	-0.414346056	0.183996176	-0.317667652	0.716107704	-1.685411234	1.18E-05	male_biased	-1.367743581	5.80E-05	male_biased	FBgn0203791	Dvir\GJ16607	0.807252201	0.489340441	Unbiased	FBgn0029925	CG3040	0	0	0	0	0	0	0	0	0	0	0	0	0	0	0	0	0	0	0	0	0
augustus_masked-scaffold2757-size7563-abinit-gene-0.0	-0.232618044	0.193898712	-0.694588746	0.003605426	0.461970701	0.276218729	0.852877449	4.40E-05	female_biased	0.390906747	0.01038052	female_biased	NA	NA	NA	NA	NA	NA	NA	0	0	0	0	0	0	0	0	0	0	0	0	0	0	0	0	0	0	0	0	0
augustus_masked-scaffold276-size76501-abinit-gene-0.2	-0.71793038	0.053327677	-0.427495959	0.215538715	-0.290434421	0.771116411	-1.287186594	0.000231332	male_biased	-0.996752173	0.00140747	male_biased	FBgn0086439	Dvir\GJ14186	-0.35887042	0.835889312	Unbiased	FBgn0038658	CG14292	0	0	0	0	0	0	0	0	0	0	0	0	0	0	0	0	0	0	0	0	0
augustus_masked-scaffold276-size76501-abinit-gene-0.3	-0.19357468	0.413883134	-0.238998604	0.345825954	0.045423924	0.952492938	-1.400572606	9.02E-06	male_biased	-1.44599653	6.28E-06	male_biased	FBgn0086436	Dvir\endoA	1.010286968	0.229097672	Unbiased	FBgn0038659	EndoA	0	0	0	0	0	0	0	0	0	0	0	0	0	0	0	0	0	0	0	0	0
augustus_masked-scaffold276-size76501-abinit-gene-0.4	-1.017057779	0.148831853	-0.775249324	0.264133264	-0.241808455	0.916483254	-2.876483419	0.000171141	male_biased	-2.634674964	0.000270866	male_biased	FBgn0086440	Dvir\GJ14185	-0.095209217	0.957477336	Unbiased	FBgn0038660	CG14291	0	0	0	0	0	0	0	0	0	0	0	0	0	0	0	0	0	0	0	0	0
augustus_masked-scaffold276-size76501-abinit-gene-0.7	-0.90126266	0.112795478	-0.586616736	0.301996992	-0.314645924	0.851852976	-1.001965063	0.023799497	male_biased	-0.687319139	0.100507116	Unbiased	FBgn0201757	Dvir\GJ14550	-0.243183322	0.912900989	Unbiased	FBgn0040687	CG14645	0	0	0	0	0	0	0	0	0	0	0	0	0	0	0	0	0	0	0	0	0
augustus_masked-scaffold2768-size15760-abinit-gene-0.1	-0.47783013	0.317140997	-1.34396184	0.02562609	0.86613171	0.512642416	5.345548429	2.28E-07	female_biased	4.479416719	5.53E-07	female_biased	FBgn0201941	Dvir\GJ14736	-4.56958783	1.13E-09	female_biased	NA	NA	0	0	0	0	0	0	0	0	0	0	0	0	0	0	0	0	0	0	0	0	0
augustus_masked-scaffold277-size67114-abinit-gene-0.12	-0.39829127	0.280552551	-0.075810725	0.858360825	-0.322480544	0.768280075	-6.54269399	3.52E-09	male_biased	-6.220213446	4.10E-09	male_biased	FBgn0199614	Dvir\GJ12369	4.702777105	1.12E-15	male_biased	NA	NA	0	0	0	0	0	0	0	0	0	0	0	0	0	0	0	0	0	0	0	0	0
augustus_masked-scaffold277-size67114-abinit-gene-0.3	-0.311418097	0.553952949	-0.076821713	0.904411245	-0.234596384	0.889664935	-2.298952511	0.000122098	male_biased	-2.064356127	0.00024952	male_biased	FBgn0200221	Dvir\GJ12987	0.894948478	0.151660876	Unbiased	FBgn0035246	CG13928	0	0	0	0	0	0	0	0	0	0	0	0	0	0	0	0	0	0	0	0	0
augustus_masked-scaffold277-size67114-abinit-gene-0.8	-0.476334027	0.101629181	-0.075075435	0.82696667	-0.401258591	0.5883164	0.702043939	0.004472649	female_biased	1.103302531	0.000185511	female_biased	FBgn0200223	Dvir\GJ12989	-0.066631087	0.965238134	Unbiased	FBgn0035243	CG13926	0	0	0	0	0	0	0	0	0	0	0	0	0	0	0	0	0	0	0	0	0
augustus_masked-scaffold277-size67114-abinit-gene-0.9	0.857488985	0.076776719	-0.196746812	0.669089398	1.054235797	0.297600935	-5.735145437	3.20E-08	male_biased	-6.789381234	1.16E-08	male_biased	NA	NA	NA	NA	NA	NA	NA	0	0	0	0	0	0	0	0	0	0	0	0	0	0	0	0	0	0	0	0	0
augustus_masked-scaffold2774-size24531-abinit-gene-0.5	-0.285719492	0.642776215	0.339893983	0.615843037	-0.625613474	0.733197601	-1.415321499	0.007491638	male_biased	-0.789708025	0.095769363	Unbiased	FBgn0206847	Dvir\GJ19705	-0.137474506	0.947101641	Unbiased	FBgn0005660	Ets21C	0	0	0	0	0	0	0	0	0	0	0	0	0	0	0	0	0	0	0	0	0
augustus_masked-scaffold2794-size29456-abinit-gene-0.0	0.014350192	0.978740194	-0.260760978	0.639991739	0.27511117	0.86002742	-1.717114837	0.000617767	male_biased	-1.992226007	0.000204212	male_biased	NA	NA	NA	NA	NA	NA	NA	0	0	0	0	0	0	0	0	0	0	0	0	0	0	0	0	0	0	0	0	0
augustus_masked-scaffold2798-size20880-abinit-gene-0.1	-1.907669271	0.002152971	-1.848035494	0.001446308	-0.059633776	0.962064909	-0.132170123	0.64753819	Unbiased	-0.072536346	0.803428435	Unbiased	FBgn0206193	Dvir\GJ19048	0.005317335	0.998091777	Unbiased	FBgn0030968	CG7322	0	0	0	0	0	0	0	0	0	0	0	0	0	0	0	0	0	0	0	0	0
augustus_masked-scaffold2798-size20880-abinit-gene-0.2	-0.267541407	0.33084777	0.134468202	0.682362992	-0.402009609	0.601197531	1.716626529	7.09E-06	female_biased	2.118636138	1.12E-06	female_biased	FBgn0206260	Dvir\GJ19115	-1.259328609	0.044944279	female_biased	FBgn0030969	Usp39	0	0	0	0	0	0	0	0	0	0	0	0	0	0	0	0	0	0	0	0	0
augustus_masked-scaffold2798-size20880-abinit-gene-0.3	-1.215410021	0.043322221	-0.395348103	0.480463526	-0.820061918	0.551461888	-1.502751957	0.002158699	male_biased	-0.682690039	0.088510406	Unbiased	NA	NA	NA	NA	NA	NA	NA	0	0	0	0	0	0	0	0	0	0	0	0	0	0	0	0	0	0	0	0	0
augustus_masked-scaffold2804-size27999-abinit-gene-0.0	-0.327014746	0.68265197	0.315710111	0.729110601	-0.642724858	0.788463828	-1.959805933	0.005705029	male_biased	-1.317081076	0.039445135	male_biased	NA	NA	NA	NA	NA	NA	NA	0	0	0	0	0	0	0	0	0	0	0	0	0	0	0	0	0	0	0	0	0
augustus_masked-scaffold2807-size21455-abinit-gene-0.1	-0.355952963	0.455285618	0.512045419	0.311326789	-0.867998383	0.488510413	-1.947155685	0.000213676	male_biased	-1.079157302	0.009747632	male_biased	FBgn0197884	Dvir\GJ10605	0.059358156	0.973791151	Unbiased	FBgn0039667	CG2010	0	0	0	0	0	0	0	0	0	0	0	0	0	0	0	0	0	0	0	0	0
augustus_masked-scaffold281-size100383-abinit-gene-0.8	-0.265535875	0.282187558	-0.238975566	0.370441138	-0.026560309	0.973939817	-0.613017732	0.005604726	male_biased	-0.586457423	0.007363256	male_biased	FBgn0211427	Dvir\GJ24347	0.18990497	0.888656671	Unbiased	FBgn0261792	snRNP-U1-C	0	0	0	0	0	0	0	0	0	0	0	0	0	0	0	0	0	0	0	0	0
augustus_masked-scaffold2821-size32703-abinit-gene-0.0	0.460726705	0.443570215	1.454187344	0.039771184	-0.993460639	0.542599722	-0.827601493	0.077603068	Unbiased	0.165859146	0.726820488	Unbiased	NA	NA	NA	NA	NA	NA	NA	0	0	0	0	0	0	0	0	0	0	0	0	0	0	0	0	0	0	0	0	0
augustus_masked-scaffold2822-size25776-abinit-gene-0.0	-0.391384267	0.066772742	-0.124843127	0.563972023	-0.26654114	0.615958398	-0.265238931	0.076773313	Unbiased	0.001302209	0.993387816	Unbiased	FBgn0064315	Dvir\GJ15098	-0.165843873	0.896964745	Unbiased	FBgn0034793	asrij	0	0	0	0	0	0	0	0	0	0	0	0	0	0	0	0	0	0	0	0	0
augustus_masked-scaffold283-size50657-abinit-gene-0.3	-0.204570097	0.456790373	-0.278022529	0.346126789	0.073452433	0.936032319	-0.767835799	0.002665843	male_biased	-0.841288232	0.001454262	male_biased	FBgn0205581	Dvir\GJ18422	0.363864809	0.72750576	Unbiased	FBgn0033233	Kdm4A	0	0	0	0	0	0	0	0	0	0	0	0	0	0	0	0	0	0	0	0	0
augustus_masked-scaffold2837-size36172-abinit-gene-0.0	-0.078724935	0.931977983	-0.22122348	0.821560719	0.142498545	0.956678961	-1.604153222	0.01847937	male_biased	-1.746651767	0.01265721	male_biased	NA	NA	NA	NA	NA	NA	NA	0	0	0	0	0	0	0	0	0	0	0	0	0	0	0	0	0	0	0	0	0
augustus_masked-scaffold284-size104229-abinit-gene-0.0	-0.812629194	0.040910061	-0.850663315	0.030859107	0.038034121	0.971705464	-0.359019739	0.169277408	Unbiased	-0.397053859	0.132332643	Unbiased	FBgn0199533	Dvir\GJ12284	-0.70480664	0.378297893	Unbiased	FBgn0036749	CG7460	0	0	0	0	0	0	0	0	0	0	0	0	0	0	0	0	0	0	0	0	0
augustus_masked-scaffold284-size104229-abinit-gene-0.3	-0.867560655	0.276118599	-0.216387648	0.821598151	-0.651173007	0.788463828	-1.893327242	0.007438419	male_biased	-1.242154235	0.049096083	male_biased	FBgn0199534	Dvir\GJ12285	NA	NA	NA	NA	NA	0	0	0	0	0	0	0	0	0	0	0	0	0	0	0	0	0	0	0	0	0
augustus_masked-scaffold284-size104229-abinit-gene-0.9	-1.289970155	0.026043703	-1.413108886	0.014265042	0.123138731	0.937027502	-1.236426011	0.004111157	male_biased	-1.359564741	0.002288423	male_biased	FBgn0210136	Dvir\MtnC	-0.306078396	0.907003413	Unbiased	FBgn0002869;FBgn0038790	MtnB;MtnC	0	0	0	0	0	0	0	0	0	0	0	0	0	0	0	0	0	0	0	0	0
augustus_masked-scaffold2842-size22543-abinit-gene-0.1	-0.505317567	0.476852444	0.931745957	0.20821487	-1.437063524	0.428080793	-2.025239315	0.002251075	male_biased	-0.588175791	0.272095232	Unbiased	FBgn0203843	Dvir\GJ16659	0.397967157	0.768323392	Unbiased	FBgn0264542	hwt	0	0	0	0	0	0	0	0	0	0	0	0	0	0	0	0	0	0	0	0	0
augustus_masked-scaffold2844-size27277-abinit-gene-0.0	0.020712719	0.937980473	0.726887775	0.013141418	-0.706175055	0.221324429	1.958206365	6.13E-07	female_biased	2.66438142	5.15E-08	female_biased	FBgn0208579	Dvir\GJ21453	-1.832934167	0.000496187	female_biased	FBgn0033075	Pld	0	0	0	0	0	0	0	0	0	0	0	0	0	0	0	0	0	0	0	0	0
augustus_masked-scaffold285-size63745-abinit-gene-0.10	-0.177158555	0.56543867	0.358989285	0.281239241	-0.53614784	0.515538718	2.104250093	3.06E-06	female_biased	2.640397933	4.41E-07	female_biased	FBgn0200498	Dvir\GJ13272	-1.741366031	0.003186944	female_biased	FBgn0002872	mu2	0	0	0	0	0	0	0	0	0	0	0	0	0	0	0	0	0	0	0	0	0
augustus_masked-scaffold285-size63745-abinit-gene-0.4	-0.223203853	0.383076784	-0.186788062	0.518583326	-0.036415791	0.965193464	0.66229661	0.00448783	female_biased	0.698712401	0.003228869	female_biased	FBgn0200495	Dvir\GJ13269	-0.63291017	0.610913817	Unbiased	FBgn0042112	mRpL36	0	0	0	0	0	0	0	0	0	0	0	0	0	0	0	0	0	0	0	0	0
augustus_masked-scaffold285-size63745-abinit-gene-0.5	-0.418908409	0.107442229	-0.274091197	0.290920145	-0.144817212	0.851852976	-1.114157358	7.42E-05	male_biased	-0.969340146	0.000205606	male_biased	FBgn0200496	Dvir\GJ13270	0.94111428	0.339522443	Unbiased	FBgn0035839	CG7550	0	0	0	0	0	0	0	0	0	0	0	0	0	0	0	0	0	0	0	0	0
augustus_masked-scaffold285-size63745-abinit-gene-0.7	0.13670347	0.39930986	0.201545139	0.245687086	-0.064841669	0.906793221	1.501733536	2.08E-07	female_biased	1.566575205	1.27E-07	female_biased	FBgn0199344	Dvir\GJ12092	-1.396735863	0.023668125	female_biased	FBgn0026252	msk	0	0	0	0	0	0	0	0	0	0	0	0	0	0	0	0	0	0	0	0	0
augustus_masked-scaffold28524-size464-abinit-gene-0.0	0.346443056	0.181431641	0.483619419	0.084632544	-0.137176363	0.867050861	0.530932434	0.014105045	female_biased	0.668108798	0.00408225	female_biased	FBgn0203554	Dvir\GJ16370	-0.259359402	0.844588007	Unbiased	FBgn0040285	Scamp	0	0	0	0	0	0	0	0	0	0	0	0	0	0	0	0	0	0	0	0	0
augustus_masked-scaffold2856-size7196-abinit-gene-0.0	-0.306636476	0.323260015	-0.083786178	0.832056353	-0.222850298	0.817767237	0.774664717	0.005694539	female_biased	0.997515016	0.001121478	female_biased	FBgn0198744	Dvir\GJ11486	-0.676394225	0.527996832	Unbiased	FBgn0263602	Tasp1	0	0	0	0	0	0	0	0	0	0	0	0	0	0	0	0	0	0	0	0	0
augustus_masked-scaffold2856-size7196-abinit-gene-0.1	0.351338835	0.02552342	0.266524608	0.062696624	0.084814227	0.835568373	0.241948091	0.023503437	female_biased	0.157133864	0.118984176	Unbiased	FBgn0201040	Dvir\GJ13821	-0.811400043	0.187094893	Unbiased	FBgn0036566	ClC-c	0	0	0	0	0	0	0	0	0	0	0	0	0	0	0	0	0	0	0	0	0
augustus_masked-scaffold286-size38113-abinit-gene-0.1	-0.070308776	0.821189409	-0.74719451	0.027638485	0.676885734	0.350239351	-0.542821837	0.0239955	male_biased	-1.219707571	0.000142154	male_biased	FBgn0201179	Dvir\GJ13961	-0.652185267	0.450305818	Unbiased	FBgn0000053	Gart	0	0	0	0	0	0	0	0	0	0	0	0	0	0	0	0	0	0	0	1	0
augustus_masked-scaffold2861-size11835-abinit-gene-0.1	-0.388071263	0.329473611	-0.026314667	0.959678054	-0.361756596	0.771000986	-0.791823349	0.018548034	male_biased	-0.430066753	0.162896087	Unbiased	FBgn0203136	Dvir\GJ15950	-0.111518661	0.957079657	Unbiased	FBgn0030310	PGRP-SA	0	0	0	0	0	0	0	0	0	0	0	0	0	0	0	0	0	0	0	0	0
augustus_masked-scaffold287-size231392-abinit-gene-0.5	-0.267856314	0.239380782	0.262639031	0.28581758	-0.530495345	0.353135364	2.36210256	1.03E-07	female_biased	2.892597906	2.06E-08	female_biased	FBgn0083351	Dvir\Su(var)3-7	-1.93388995	0.000302289	female_biased	FBgn0003598	Su(var)3-7	0	0	0	0	0	0	0	0	0	0	0	0	0	0	0	0	0	0	0	0	0
augustus_masked-scaffold287-size231392-abinit-gene-1.7	-0.278847289	0.163123786	-0.510404559	0.024672962	0.23155727	0.679981449	0.203698515	0.170241649	Unbiased	-0.027858755	0.852155168	Unbiased	FBgn0204380	Dvir\GJ17203	-0.616759523	0.479052196	Unbiased	FBgn0032704	Jwa	0	0	0	0	0	0	0	0	0	0	0	0	0	0	0	0	0	0	0	0	0
augustus_masked-scaffold287-size231392-abinit-gene-1.9	-0.626504484	0.100198941	-0.353528694	0.357342807	-0.27297579	0.804374457	0.915102453	0.004594606	female_biased	1.188078243	0.000828313	female_biased	FBgn0197561	Dvir\GJ10275	1.583468055	0.0143455	male_biased	FBgn0032705	Grip71	0	0	0	0	0	0	0	0	0	0	0	0	0	0	0	0	0	0	0	0	0
augustus_masked-scaffold2870-size12772-abinit-gene-0.2	-0.224988953	0.471233123	-0.414152979	0.211517087	0.189164026	0.849667691	-1.936903704	6.64E-06	male_biased	-2.12606773	2.81E-06	male_biased	FBgn0206993	Dvir\GJ19851	2.313467991	7.93E-05	male_biased	FBgn0032671	JMJD4	0	0	0	0	0	0	0	0	0	0	0	0	0	0	0	0	0	0	0	0	0
augustus_masked-scaffold2885-size15210-abinit-gene-0.4	-0.150657829	0.45918553	0.248396894	0.256106927	-0.399054723	0.44940117	0.798614341	0.000245513	female_biased	1.197669064	8.64E-06	female_biased	FBgn0205844	Dvir\GJ18691	-1.03853903	0.278415999	Unbiased	FBgn0030802	DENR	0	0	0	0	0	0	0	0	0	0	0	0	0	0	0	0	0	0	0	0	0
augustus_masked-scaffold2885-size15210-abinit-gene-0.6	-0.270449211	0.311811675	-0.246384336	0.394048758	-0.024064875	0.97778526	-2.144198832	8.14E-07	male_biased	-2.120133957	7.67E-07	male_biased	FBgn0205983	Dvir\GJ18837	1.836725457	0.000485001	male_biased	FBgn0030803	CG4880	0	0	0	0	0	0	0	0	0	0	0	0	0	0	0	0	0	0	0	0	0
augustus_masked-scaffold29-size181889-abinit-gene-0.0	0.2639413	0.098035254	1.046631493	0.000133837	-0.782690193	0.029901779	-0.07069033	0.5276885	Unbiased	0.711999863	4.63E-05	female_biased	FBgn0209730	Dvir\GJ22626	-0.597397215	0.427256408	Unbiased	FBgn0004387	Klp98A	0	0	0	0	0	0	0	0	0	0	0	0	0	0	0	0	0	0	0	1	0
augustus_masked-scaffold290-size88602-abinit-gene-0.3	-0.549046087	0.086918191	-0.364063232	0.256106927	-0.184982855	0.845050832	0.804007426	0.00339097	female_biased	0.988990281	0.000825464	female_biased	FBgn0204713	Dvir\GJ17543	-0.682107502	0.407646991	Unbiased	FBgn0032053	mRpL51	0	0	0	0	0	0	0	0	0	0	0	0	0	0	0	0	0	0	0	0	0
augustus_masked-scaffold290-size88602-abinit-gene-0.7	-0.397288055	0.59816244	-0.130583197	0.892582757	-0.266704858	0.918458416	-0.204443565	0.722059698	Unbiased	0.062261293	0.914945965	Unbiased	NA	NA	NA	NA	NA	NA	NA	0	0	0	0	0	0	0	0	0	0	0	0	0	0	0	0	0	0	0	0	0
augustus_masked-scaffold292-size140720-abinit-gene-0.1	0.10417343	0.396546555	0.232704472	0.083881377	-0.128531042	0.733197601	0.451467805	0.000387599	female_biased	0.579998846	5.07E-05	female_biased	FBgn0197936	Dvir\GJ10658	-0.448838545	0.616735888	Unbiased	FBgn0002413	dco	0	0	0	0	0	0	0	0	0	0	0	0	0	0	0	0	0	0	0	0	0
augustus_masked-scaffold292-size140720-abinit-gene-1.0	-0.738857108	0.024783019	0.033976756	0.921878345	-0.772833864	0.236281332	-0.500163809	0.024501745	male_biased	0.272670055	0.186431984	Unbiased	FBgn0207322	Dvir\GJ20182	0.077432794	0.954419526	Unbiased	FBgn0033101	CG9436	0	0	0	0	0	0	0	0	0	0	0	0	1	0	0	0	0	0	0	0	0
augustus_masked-scaffold2922-size6984-abinit-gene-0.1	0.224045709	0.729472235	-0.742590112	0.215894029	0.966635821	0.544105969	-4.272177431	3.42E-06	male_biased	-5.238813252	7.76E-07	male_biased	NA	NA	NA	NA	NA	NA	NA	0	0	0	0	0	0	0	0	0	0	0	0	0	0	0	0	0	0	0	0	0
augustus_masked-scaffold2929-size15239-abinit-gene-0.0	-0.542605867	0.214968274	-0.816597464	0.085499186	0.273991597	0.842918117	-0.008708241	0.979772288	Unbiased	-0.282699838	0.386197463	Unbiased	FBgn0203167	Dvir\GJ15982	-1.347254309	0.037879523	female_biased	FBgn0032049	Bace	0	0	0	0	0	0	0	0	0	0	0	0	0	0	0	0	0	0	0	0	0
augustus_masked-scaffold293-size196516-abinit-gene-1.4	-0.283092909	0.367655364	0.053000379	0.895252013	-0.336093288	0.725088811	0.695656582	0.01100764	female_biased	1.031749871	0.000966204	female_biased	FBgn0207412	Dvir\GJ20272	-0.368740016	0.692785902	Unbiased	FBgn0033400	CG2063	0	0	0	0	0	0	0	0	0	0	0	0	0	0	0	0	0	0	0	0	0
augustus_masked-scaffold293-size196516-abinit-gene-1.6	-0.565395219	0.114728094	-0.606435131	0.102693407	0.041039912	0.969017259	0.721916474	0.01316294	female_biased	0.680876562	0.017815644	female_biased	NA	NA	NA	NA	NA	NA	NA	0	0	0	0	0	0	0	0	0	0	0	0	0	0	0	0	0	0	0	0	0
augustus_masked-scaffold2930-size6970-abinit-gene-0.0	0.152182957	0.26886044	0.022873517	0.895252013	0.12930944	0.766264151	1.321182837	1.50E-07	female_biased	1.191873397	2.87E-07	female_biased	FBgn0207050	Dvir\GJ19908	-1.452805989	0.012151582	female_biased	FBgn0010621	CCT5	0	0	0	0	0	0	0	0	0	0	0	0	0	0	0	0	0	0	0	0	0
augustus_masked-scaffold294-size82556-abinit-gene-0.0	0.067528952	0.736566761	0.145991891	0.499775315	-0.078462939	0.904719409	0.232790399	0.121288972	Unbiased	0.311253338	0.047997646	female_biased	FBgn0199696	Dvir\GJ12454	-0.431232872	0.61158229	Unbiased	FBgn0017572	Mo25	0	0	0	0	0	0	0	0	0	0	0	0	0	0	0	0	0	0	0	0	0
augustus_masked-scaffold294-size82556-abinit-gene-0.1	-0.206613557	0.566352957	-0.171145426	0.677432231	-0.035468131	0.976191875	-0.565753278	0.04725767	male_biased	-0.530285147	0.061945542	Unbiased	FBgn0199697	Dvir\GJ12455	0.095184681	0.956645872	Unbiased	FBgn0051898	CG31898	0	0	0	0	0	0	0	0	0	0	0	0	0	0	0	0	0	0	0	0	0
augustus_masked-scaffold294-size82556-abinit-gene-0.10	-0.012162084	0.957177469	0.163843046	0.44838202	-0.17600513	0.774512283	0.297036055	0.058530986	Unbiased	0.473041185	0.006908832	female_biased	NA	NA	NA	NA	NA	NA	NA	0	0	0	0	0	0	0	0	0	0	0	0	0	0	0	0	0	0	0	0	0
augustus_masked-scaffold294-size82556-abinit-gene-0.2	-0.630486333	0.161046391	-0.517950252	0.275271883	-0.112536081	0.937968361	0.689594646	0.051378536	Unbiased	0.802130728	0.027755579	female_biased	FBgn0200157	Dvir\GJ12923	-0.634541125	0.759557125	Unbiased	FBgn0025558	CG4101	0	0	0	0	0	0	0	0	0	0	0	0	0	0	0	0	0	0	0	0	0
augustus_masked-scaffold294-size82556-abinit-gene-0.5	-0.452049633	0.20802537	-0.094317461	0.832056353	-0.357732172	0.747076209	-0.485807889	0.081416866	Unbiased	-0.128075717	0.633543751	Unbiased	FBgn0199700	Dvir\GJ12458	-0.645478099	0.50455521	Unbiased	FBgn0036648	CG4098	0	0	0	0	0	0	0	0	0	0	0	0	0	0	0	0	0	0	0	0	0
augustus_masked-scaffold294-size82556-abinit-gene-0.6	0.045641845	0.774360146	0.027459023	0.886786177	0.018182822	0.969698805	0.795559453	2.40E-05	female_biased	0.777376631	2.66E-05	female_biased	FBgn0200156	Dvir\GJ12922	-1.350429935	0.152696398	Unbiased	FBgn0042177;FBgn0042178	CG32164;CG32165	0	0	0	0	0	0	0	0	0	0	0	0	0	0	0	0	0	0	0	0	0
augustus_masked-scaffold294-size82556-abinit-gene-0.9	0.296631305	0.068127834	0.016674045	0.928266772	0.27995726	0.45921396	-0.338787034	0.007920793	male_biased	-0.618744295	0.0001207	male_biased	FBgn0199704	Dvir\GJ12462	-0.056267961	0.970324667	Unbiased	FBgn0035228	CG12091	0	0	0	0	0	0	0	0	0	0	0	0	0	0	0	0	0	0	0	0	0
augustus_masked-scaffold2942-size6912-abinit-gene-0.0	0.233401195	0.592075217	0.391598068	0.407068435	-0.158196873	0.916741456	0.370124735	0.256736396	Unbiased	0.528321608	0.118474533	Unbiased	NA	NA	NA	NA	NA	NA	NA	0	0	0	0	0	0	0	0	0	0	0	0	0	0	0	0	0	0	0	0	0
augustus_masked-scaffold2948-size15157-abinit-gene-0.0	0.660081692	0.069379557	1.114963376	0.007867205	-0.454881684	0.61754697	0.02518723	0.920527772	Unbiased	0.480068914	0.067121497	Unbiased	NA	NA	NA	NA	NA	NA	NA	0	0	0	0	0	0	0	0	0	0	0	0	0	0	0	0	0	0	0	0	0
augustus_masked-scaffold2948-size15157-abinit-gene-0.1	0.457660717	0.053587063	0.25394189	0.24959314	0.203718828	0.754982805	0.464188028	0.009566895	female_biased	0.2604692	0.107339747	Unbiased	FBgn0201998	Dvir\GJ14794	-0.877752049	0.126210285	Unbiased	FBgn0028331	l(1)G0289	0	0	0	0	0	0	0	0	0	0	0	0	0	0	0	0	0	0	0	0	0
augustus_masked-scaffold295-size135286-abinit-gene-0.0	-0.834947591	0.08599634	-0.437596621	0.36086096	-0.397350969	0.773774883	-1.277038285	0.00248192	male_biased	-0.879687315	0.019787692	male_biased	NA	NA	NA	NA	NA	NA	NA	0	0	0	0	0	0	0	0	0	0	0	0	0	0	0	0	0	0	0	0	0
augustus_masked-scaffold295-size135286-abinit-gene-0.12	-0.119357098	0.533506159	0.006588047	0.980740875	-0.125945146	0.834218282	0.013180517	0.928856192	Unbiased	0.139125663	0.332212328	Unbiased	FBgn0202202	Dvir\GJ15002	-0.203816225	0.858155644	Unbiased	FBgn0039958	CG12567	0	0	0	0	0	0	0	0	0	0	0	0	0	0	0	0	0	0	0	0	0
augustus_masked-scaffold295-size135286-abinit-gene-0.13	-0.16360302	0.241512529	-0.426695418	0.011840086	0.263092397	0.468910302	0.696315466	3.32E-05	female_biased	0.433223068	0.001251424	female_biased	FBgn0202212	Dvir\GJ15013	-1.357784478	0.421035276	Unbiased	FBgn0032987	RpL21	0	0	0	0	0	0	0	0	0	0	0	0	0	0	1	0	0	0	0	0	0
augustus_masked-scaffold295-size135286-abinit-gene-0.16	-0.250796225	0.380301218	-0.412157625	0.183706067	0.1613614	0.860945025	0.741630081	0.004435534	female_biased	0.580268681	0.017351172	female_biased	FBgn0202234	Dvir\GJ15035	-0.807097675	0.408306221	Unbiased	FBgn0037504	CG1142	0	0	0	0	0	0	0	0	0	0	0	0	0	0	0	0	0	0	0	0	0
augustus_masked-scaffold295-size135286-abinit-gene-0.17	-0.484749904	0.151235172	-0.062527817	0.881089222	-0.422222087	0.649599906	-0.327425691	0.189221941	Unbiased	0.094796396	0.703416176	Unbiased	FBgn0200362	Dvir\GJ13135	-0.290008633	0.831569361	Unbiased	FBgn0032986	CG3262	0	0	0	0	0	0	0	0	0	0	0	0	0	0	0	0	0	0	0	0	0
augustus_masked-scaffold295-size135286-abinit-gene-0.2	0.248819366	0.208071961	0.257325354	0.22126058	-0.008505988	0.987534185	0.997766985	2.96E-05	female_biased	1.006272973	2.58E-05	female_biased	FBgn0200427	Dvir\GJ13201	-0.485299524	0.53813245	Unbiased	FBgn0032348	CG4751	0	0	0	0	0	0	0	0	0	0	0	0	0	0	0	0	0	0	0	0	0
augustus_masked-scaffold295-size135286-abinit-gene-0.3	-0.131244685	0.46434527	0.024486954	0.914632154	-0.155731639	0.779419972	-1.216799137	2.65E-06	male_biased	-1.061067498	7.70E-06	male_biased	FBgn0202140	Dvir\GJ14937	1.02886931	0.237371863	Unbiased	FBgn0019830	colt	0	0	0	0	0	0	0	0	0	0	0	0	0	0	0	0	0	0	0	0	0
augustus_masked-scaffold295-size135286-abinit-gene-0.4	2.104311244	0.013600845	-0.33038969	0.638244081	2.434700934	0.099693551	-1.314697745	0.013207577	male_biased	-3.749398679	1.61E-05	male_biased	FBgn0200416	Dvir\GJ13190	-0.704662424	0.463827593	Unbiased	NA	NA	0	0	0	0	0	0	0	0	0	0	0	0	0	0	0	0	0	0	0	0	0
augustus_masked-scaffold295-size135286-abinit-gene-1.5	-0.218664487	0.333581386	0.047021231	0.871672107	-0.265685718	0.691114467	0.257471499	0.141879851	Unbiased	0.523157217	0.00878822	female_biased	NA	NA	NA	NA	NA	NA	NA	0	0	0	0	0	0	0	0	0	0	0	0	0	0	0	0	0	0	0	0	0
augustus_masked-scaffold295-size135286-abinit-gene-1.6	-0.430904044	0.283110592	-1.078748613	0.02762513	0.647844569	0.560774471	1.879934054	8.86E-05	female_biased	1.232089485	0.00163379	female_biased	FBgn0202256	Dvir\GJ15057	-0.822437589	0.551485113	Unbiased	FBgn0033315	beta3GalTII	0	0	0	0	0	0	0	0	0	0	0	0	0	0	0	0	0	0	0	0	0
augustus_masked-scaffold2953-size12538-abinit-gene-0.1	0.932583546	0.059025733	1.142523171	0.024433209	-0.209939625	0.880333228	-1.287437541	0.0017679	male_biased	-1.077497915	0.005753242	male_biased	FBgn0205823	Dvir\GJ18669	-0.525327191	0.748740316	Unbiased	NA	NA	0	0	0	0	0	0	0	0	0	0	0	0	0	0	0	0	0	0	0	0	0
augustus_masked-scaffold2954-size9885-abinit-gene-0.1	-0.026376552	0.907567228	-0.136660698	0.544735349	0.110284146	0.863762007	-2.606855109	1.82E-08	male_biased	-2.717139255	1.17E-08	male_biased	FBgn0203672	Dvir\GJ16488	2.2914193	0.000207802	male_biased	FBgn0029874	CG3342	0	0	0	0	0	0	0	0	0	0	0	0	0	0	0	0	0	0	0	0	0
augustus_masked-scaffold2955-size15922-abinit-gene-0.3	-0.086133707	0.621872063	-0.340849625	0.073131375	0.254715918	0.585722302	0.416307512	0.006401819	female_biased	0.161591594	0.219753742	Unbiased	FBgn0202859	Dvir\GJ15670	-0.491127891	0.547236279	Unbiased	FBgn0023169	AMPKalpha	0	0	0	0	0	0	0	0	0	0	0	0	0	0	0	0	0	0	0	0	0
augustus_masked-scaffold2958-size18459-abinit-gene-0.2	-0.154208582	0.363556316	-0.141253052	0.45134647	-0.012955529	0.981374103	0.806756681	5.52E-05	female_biased	0.819712211	4.49E-05	female_biased	FBgn0202917	Dvir\GJ15729	-0.726082941	0.486636168	Unbiased	FBgn0030686	mRpL3	0	0	0	0	0	0	0	0	0	0	0	0	0	0	0	0	0	0	0	0	0
augustus_masked-scaffold2964-size7646-abinit-gene-0.0	-0.125737021	0.70086272	0.280271932	0.440862688	-0.406008953	0.660816331	1.977431255	8.20E-06	female_biased	2.383440208	1.66E-06	female_biased	NA	NA	NA	NA	NA	NA	NA	0	0	0	0	0	0	0	0	0	0	0	0	0	0	0	0	0	0	0	0	0
augustus_masked-scaffold2969-size9860-abinit-gene-0.0	0.307238132	0.335721446	1.034872536	0.01100442	-0.727634405	0.3815302	0.988052698	0.001498295	female_biased	1.715687102	2.40E-05	female_biased	NA	NA	NA	NA	NA	NA	NA	0	0	0	0	0	0	0	0	0	0	0	0	0	0	0	0	0	0	0	0	0
augustus_masked-scaffold297-size55902-abinit-gene-0.2	-0.01684879	0.917933778	-0.304894823	0.058101635	0.288046033	0.44002152	-1.60197125	5.02E-08	male_biased	-1.890017283	1.22E-08	male_biased	FBgn0209348	Dvir\GJ22235	1.493150243	0.003946779	male_biased	FBgn0033244	CG8726	0	0	0	0	0	0	0	0	0	0	0	0	0	0	0	0	0	0	0	0	0
augustus_masked-scaffold2975-size15789-abinit-gene-0.1	-0.354955315	0.098154619	-0.681057078	0.007538777	0.326101762	0.542599722	0.000105668	0.999381892	Unbiased	-0.325996095	0.044299128	male_biased	FBgn0206279	Dvir\GJ19134	-0.858601761	0.54729432	Unbiased	FBgn0003514	sqh	0	0	0	0	0	0	0	0	0	0	0	0	0	0	0	0	0	0	0	0	0
augustus_masked-scaffold298-size98478-abinit-gene-0.4	-0.263749292	0.213907939	-0.406104053	0.078128582	0.142354761	0.829810973	-0.629863929	0.001661511	male_biased	-0.77221869	0.000373385	male_biased	FBgn0210388	Dvir\GJ23286	-0.352111906	0.752037311	Unbiased	FBgn0037369	CG2100	0	0	0	0	0	0	0	0	0	0	0	0	0	0	0	0	0	0	0	0	0
augustus_masked-scaffold298-size98478-abinit-gene-0.5	-0.655818326	0.09246285	0.374766969	0.361415777	-1.030585294	0.248137601	2.506406561	3.68E-06	female_biased	3.536991855	2.32E-07	female_biased	FBgn0211047	Dvir\GJ23960	-1.398828474	0.072107764	Unbiased	FBgn0037368	CG1239	0	0	0	0	0	0	0	0	0	0	0	0	0	0	0	0	0	0	0	0	0
augustus_masked-scaffold2995-size26409-abinit-gene-0.1	0.081086267	0.665975223	0.548035788	0.014145638	-0.466949521	0.293754	0.345908081	0.023144972	female_biased	0.812857601	8.99E-05	female_biased	FBgn0206164	Dvir\GJ19018	0.092987204	0.94491996	Unbiased	FBgn0259166	CG42271	0	0	0	0	0	0	0	0	0	0	0	0	0	0	0	0	0	0	0	0	0
augustus_masked-scaffold3-size168552-abinit-gene-0.2	-0.065426812	0.874903363	0.13260764	0.774959953	-0.198034452	0.870798117	0.335244175	0.241052958	Unbiased	0.533278627	0.075664867	Unbiased	NA	NA	NA	NA	NA	NA	NA	0	0	0	0	0	0	0	0	0	0	0	0	0	0	0	0	0	0	0	0	0
augustus_masked-scaffold3-size168552-abinit-gene-0.4	1.584502374	0.002313863	0.443572071	0.206762038	1.140930302	0.145373317	-0.660851127	0.016451223	male_biased	-1.80178143	1.75E-05	male_biased	FBgn0197682	Dvir\GJ10399	0.068329316	0.976416876	Unbiased	FBgn0039564	CG5527	0	0	0	0	0	0	0	0	0	0	0	0	0	0	0	0	0	0	0	0	0
augustus_masked-scaffold3-size168552-abinit-gene-0.8	-0.098392345	0.635567738	0.02830294	0.91404318	-0.126695284	0.845189186	1.08324213	2.18E-05	female_biased	1.209937414	7.99E-06	female_biased	FBgn0197680	Dvir\GJ10397	-0.574491801	0.453060375	Unbiased	FBgn0039560	BOD1	0	0	0	0	0	0	0	0	0	0	0	0	0	0	0	0	0	0	0	0	0
augustus_masked-scaffold3-size168552-abinit-gene-1.10	-0.232792638	0.604074773	-0.708702226	0.147151373	0.475909587	0.723059067	1.500931304	0.000862107	female_biased	1.025021717	0.00879576	female_biased	FBgn0197667	Dvir\GJ10383	NA	NA	NA	NA	NA	0	0	0	0	0	0	0	0	0	0	0	0	0	0	0	0	0	0	0	0	0
augustus_masked-scaffold3-size168552-abinit-gene-1.6	-0.254009053	0.104044219	-0.331561663	0.045055509	0.07755261	0.869469273	0.71752577	3.96E-05	female_biased	0.639973161	9.38E-05	female_biased	FBgn0016459	Dvir\RpL32	-1.329421305	0.28193763	Unbiased	FBgn0002626	RpL32	0	0	0	0	0	0	0	0	0	0	0	0	0	0	1	0	0	0	0	0	0
augustus_masked-scaffold3-size168552-abinit-gene-1.9	-0.258841376	0.180512507	0.220109672	0.287895936	-0.478951047	0.301266225	1.831454318	1.66E-07	female_biased	2.310405365	2.45E-08	female_biased	FBgn0198052	Dvir\GJ10780	-1.360011027	0.019729762	female_biased	FBgn0039743	CG7946	0	0	0	0	0	0	0	0	0	0	0	0	0	0	0	0	0	0	0	0	0
augustus_masked-scaffold30-size93694-abinit-gene-0.8	-0.537541996	0.079980555	-0.170726888	0.591279183	-0.366815108	0.643351356	-1.114325628	0.000230535	male_biased	-0.747510519	0.003629355	male_biased	FBgn0200587	Dvir\GJ13362	-1.085675666	0.139460057	Unbiased	FBgn0035691	CG7386	0	0	0	0	0	0	0	0	0	0	0	0	0	0	0	0	0	0	0	0	0
augustus_masked-scaffold300-size151442-abinit-gene-0.11	-0.451397164	0.128935752	-0.413126866	0.180984342	-0.038270298	0.966751999	1.097570469	0.000292002	female_biased	1.135840768	0.000206382	female_biased	FBgn0197715	Dvir\GJ10435	-0.493215597	0.693486525	Unbiased	FBgn0037778	mtTFB2	0	0	0	0	0	0	0	0	0	0	0	0	0	0	0	0	0	0	0	0	0
augustus_masked-scaffold300-size151442-abinit-gene-0.12	-0.061299888	0.884204492	0.375632857	0.372841169	-0.436932746	0.70309562	0.81798056	0.013052082	female_biased	1.254913306	0.001010078	female_biased	NA	NA	NA	NA	NA	NA	NA	0	0	0	0	0	0	0	0	0	0	0	0	0	0	0	0	0	0	0	0	0
augustus_masked-scaffold300-size151442-abinit-gene-0.15	-0.996882149	0.008103398	-0.527412061	0.07699496	-0.469470088	0.519380556	-2.451190628	3.51E-07	male_biased	-1.98172054	1.56E-06	male_biased	FBgn0198005	Dvir\GJ10728	0.527762272	0.583914536	Unbiased	FBgn0037251	CG9804	0	0	0	0	0	0	0	0	0	0	0	0	0	0	0	0	0	0	0	0	0
augustus_masked-scaffold300-size151442-abinit-gene-1.6	-0.150335005	0.520971636	-0.771776189	0.008458084	0.621441184	0.269001505	-0.118390666	0.500207121	Unbiased	-0.739831851	0.001099242	male_biased	NA	NA	NA	NA	NA	NA	NA	0	0	0	0	0	0	0	0	0	0	0	0	0	0	0	0	0	0	0	0	0
augustus_masked-scaffold300-size151442-abinit-gene-1.7	0.174085546	0.487288747	-0.55349498	0.050073198	0.727580526	0.232816175	-0.106849551	0.572575689	Unbiased	-0.834430077	0.00080102	male_biased	FBgn0197707	Dvir\GJ10427	-0.433421296	0.636293137	Unbiased	FBgn0038056	CG5961	0	0	0	0	0	0	0	0	0	0	0	0	0	0	0	0	0	0	0	0	0
augustus_masked-scaffold30038-size446-abinit-gene-0.0	-0.303730983	0.617791005	0.731339946	0.228332129	-1.03507093	0.506682047	-2.358324283	0.000225073	male_biased	-1.323253353	0.009995143	male_biased	NA	NA	NA	NA	NA	NA	NA	0	0	0	0	0	0	0	0	0	0	0	0	0	0	0	0	0	0	0	0	0
augustus_masked-scaffold30076-size445-abinit-gene-0.0	2.558399947	0.065223022	2.2797589	0.085079168	0.278641047	0.941469478	-0.697286169	0.420097966	Unbiased	-0.975927217	0.28548922	Unbiased	NA	NA	NA	NA	NA	NA	NA	0	0	0	0	0	0	0	0	0	0	0	0	0	0	0	0	0	0	0	0	0
augustus_masked-scaffold3015-size12016-abinit-gene-0.0	0.043019264	0.860502871	-0.104504273	0.683713297	0.147523536	0.83321462	-0.530229302	0.006624847	male_biased	-0.677752839	0.001415902	male_biased	FBgn0201597	Dvir\GJ14384	0.417977767	0.670740409	Unbiased	FBgn0038196	CG9922	0	0	0	0	0	0	0	0	0	0	0	0	0	0	0	0	0	0	0	0	0
augustus_masked-scaffold3015-size12016-abinit-gene-0.1	0.100793317	0.513087686	-0.118814487	0.481819497	0.219607804	0.601306149	-1.133787137	1.26E-06	male_biased	-1.353394941	2.47E-07	male_biased	FBgn0201556	Dvir\GJ14343	0.582855525	0.455058483	Unbiased	FBgn0038195	CG3061	0	0	0	0	0	0	0	0	0	0	0	0	0	0	0	0	0	0	0	0	0
augustus_masked-scaffold3018-size10041-abinit-gene-0.0	-0.25420171	0.118152238	-0.25100706	0.132499764	-0.00319465	0.993951711	0.729964617	5.44E-05	female_biased	0.733159267	4.83E-05	female_biased	FBgn0205620	Dvir\GJ18461	-0.639263992	0.391338695	Unbiased	FBgn0045073	Stim	0	0	0	0	0	0	0	0	0	0	0	0	0	0	0	0	0	0	0	0	0
augustus_masked-scaffold302-size122025-abinit-gene-0.5	-0.150537477	0.799096131	0.849752282	0.042262052	-1.000289759	0.412021358	-13.47148566	2.66E-10	male_biased	-12.4711959	3.78E-10	male_biased	FBgn0208460	Dvir\GJ21330	6.191753327	7.76E-13	male_biased	FBgn0004181	Ebp	0	0	0	0	0	0	0	0	0	0	0	0	0	0	0	0	0	0	0	0	0
augustus_masked-scaffold3021-size16557-abinit-gene-0.2	-0.061291755	0.643295503	-0.348286196	0.022313826	0.28699444	0.387262381	0.790434504	6.53E-06	female_biased	0.503440064	0.000245363	female_biased	FBgn0203155	Dvir\GJ15969	-1.23429227	0.186796343	Unbiased	FBgn0285947	RpS10b	0	0	0	0	0	0	0	0	0	0	0	0	0	0	1	0	0	0	0	0	0
augustus_masked-scaffold3025-size12657-abinit-gene-0.0	0.869665938	0.057566343	0.806029507	0.075503188	0.063636431	0.962110956	1.524484361	0.000355993	female_biased	1.46084793	0.000506919	female_biased	FBgn0202923	Dvir\GJ15735	-1.136872402	0.154022595	Unbiased	FBgn0031016	kek5	0	0	0	0	0	0	0	0	0	0	0	0	0	0	0	0	0	0	0	0	0
augustus_masked-scaffold3030-size14866-abinit-gene-0.0	0.009548255	0.977384652	0.526275369	0.116337639	-0.516727114	0.528004464	0.132396589	0.568734301	Unbiased	0.649123704	0.014171917	female_biased	NA	NA	NA	NA	NA	NA	NA	0	0	0	0	0	0	0	0	0	0	0	0	0	0	0	0	0	0	0	0	0
augustus_masked-scaffold3030-size14866-abinit-gene-0.1	0.147285381	0.476189118	-0.082403522	0.738445523	0.229688904	0.710761915	-0.121629834	0.435880975	Unbiased	-0.351318737	0.038026875	male_biased	FBgn0202854	Dvir\GJ15665	-0.137436128	0.915617224	Unbiased	NA	NA	0	0	0	0	0	0	0	0	0	0	0	0	0	0	0	0	0	0	0	0	0
augustus_masked-scaffold3030-size14866-abinit-gene-0.2	0.282298022	0.065970971	0.05168914	0.753090413	0.230608882	0.526733127	0.123072554	0.235531801	Unbiased	-0.107536328	0.300486659	Unbiased	NA	NA	NA	NA	NA	NA	NA	0	0	0	0	0	0	0	0	0	0	0	0	0	0	0	0	0	0	0	0	0
augustus_masked-scaffold3032-size19911-abinit-gene-0.0	-0.737199313	0.154259782	-0.06197059	0.922112952	-0.675228723	0.626631501	-1.367462671	0.003285162	male_biased	-0.692233948	0.079669089	Unbiased	FBgn0203693	Dvir\GJ16509	-0.179455451	0.896964745	Unbiased	FBgn0030272	CG15201	0	0	0	0	0	0	0	0	0	0	0	0	0	0	0	0	0	0	0	0	0
augustus_masked-scaffold3032-size19911-abinit-gene-0.3	-1.047228843	0.01504547	-1.106237071	0.008241574	0.059008228	0.955820601	0.452107954	0.080319051	Unbiased	0.393099725	0.124589985	Unbiased	FBgn0204109	Dvir\GJ16930	-0.394448434	0.697958094	Unbiased	FBgn0004654	Pgd	0	0	0	0	0	0	0	0	1	0	0	0	0	0	0	0	0	0	0	0	0
augustus_masked-scaffold304-size74553-abinit-gene-0.12	-0.284332996	0.130437684	-0.240077557	0.210326102	-0.044255438	0.939661879	-1.49007341	4.96E-07	male_biased	-1.445817972	5.43E-07	male_biased	FBgn0208629	Dvir\GJ21508	1.515335044	0.003017039	male_biased	FBgn0033434	CG1902	0	0	0	0	0	0	0	0	0	0	0	0	0	0	0	0	0	0	0	0	0
augustus_masked-scaffold304-size74553-abinit-gene-0.2	-1.362407465	0.004815861	-1.062409209	0.010129302	-0.299998255	0.770852545	-0.546854382	0.041722425	male_biased	-0.246856127	0.321901357	Unbiased	FBgn0020673	Dvir\Try2	-0.081156243	0.970129195	Unbiased	FBgn0015001	iotaTry	0	0	0	0	1	0	1	0	0	0	0	0	0	0	0	0	0	0	0	0	0
augustus_masked-scaffold304-size74553-abinit-gene-0.7	-0.424507179	0.116682375	-0.473438013	0.089587477	0.048930834	0.952492938	0.501294128	0.019179675	female_biased	0.452363294	0.031744941	female_biased	FBgn0208625	Dvir\GJ21504	0.739382986	0.405740414	Unbiased	FBgn0033431	CG1827	0	0	0	0	0	0	0	0	0	0	0	0	0	0	0	0	0	0	0	0	0
augustus_masked-scaffold304-size74553-abinit-gene-0.8	0.927668044	0.029870418	0.90260873	0.102693407	0.025059314	0.986667434	6.88670034	5.70E-09	female_biased	6.861641025	6.39E-09	female_biased	FBgn0207979	Dvir\GJ20842	-4.159104111	4.57E-16	female_biased	FBgn0261016	clos	0	0	0	0	0	0	0	0	0	0	0	0	0	0	0	0	0	0	0	0	0
augustus_masked-scaffold304-size74553-abinit-gene-0.9	0.024650182	0.949825461	-0.210254899	0.596508973	0.234905081	0.832594393	-0.999095447	0.002372065	male_biased	-1.234000528	0.000552855	male_biased	FBgn0208627	Dvir\GJ21506	1.133761763	0.377259493	Unbiased	FBgn0050338	CG30338	0	0	0	0	0	0	0	0	0	0	0	0	0	0	0	0	0	0	0	0	0
augustus_masked-scaffold305-size120479-abinit-gene-0.10	-0.429059621	0.135631555	-0.89028077	0.009547373	0.46122115	0.528004464	0.159631155	0.441463033	Unbiased	-0.301589994	0.1550021	Unbiased	NA	NA	NA	NA	NA	NA	NA	0	0	0	0	0	0	0	0	0	0	0	0	0	0	0	0	0	0	0	0	0
augustus_masked-scaffold305-size120479-abinit-gene-0.16	-0.20548236	0.424777291	-0.810890995	0.010853979	0.605408634	0.345131537	-0.393792214	0.054997094	Unbiased	-0.999200848	0.000255391	male_biased	NA	NA	NA	NA	NA	NA	NA	0	0	0	0	0	0	0	0	0	0	0	0	0	0	0	0	0	0	0	0	0
augustus_masked-scaffold305-size120479-abinit-gene-0.4	-0.547698917	0.133058146	-0.159436267	0.692288129	-0.388262651	0.708206717	-1.352136909	0.000280826	male_biased	-0.963874259	0.002841119	male_biased	FBgn0200566	Dvir\GJ13341	0.078990762	0.950772898	Unbiased	FBgn0035985	Cpr67B	0	0	0	0	0	0	0	0	0	0	0	0	0	0	0	0	0	0	0	0	0
augustus_masked-scaffold305-size120479-abinit-gene-0.9	-0.549427656	0.077758119	-1.287206847	0.001885978	0.737779191	0.283726777	-0.074150451	0.731648461	Unbiased	-0.811929642	0.002311144	male_biased	FBgn0200569	Dvir\GJ13344	-0.628967744	0.38675144	Unbiased	FBgn0023129	aay	0	0	0	0	0	0	0	0	0	0	0	0	0	0	0	0	0	0	0	0	0
augustus_masked-scaffold305-size120479-abinit-gene-1.0	0.595608542	0.201895976	0.419987691	0.399391427	0.175620851	0.910525187	0.026457738	0.940628686	Unbiased	-0.149163113	0.669751291	Unbiased	NA	NA	NA	NA	NA	NA	NA	0	0	0	0	0	0	0	0	0	0	0	0	0	0	0	0	0	0	0	0	0
augustus_masked-scaffold305-size120479-abinit-gene-1.4	0.138145387	0.479902219	0.035895662	0.884757435	0.102249726	0.871738762	0.310325405	0.048184674	female_biased	0.208075679	0.168415903	Unbiased	NA	NA	NA	NA	NA	NA	NA	0	0	0	0	0	0	0	0	0	0	0	0	0	0	0	0	0	0	0	0	0
augustus_masked-scaffold305-size120479-abinit-gene-1.5	-0.428136276	0.235894746	-0.119505418	0.787911677	-0.308630858	0.781982196	0.181822757	0.504296653	Unbiased	0.490453614	0.085478469	Unbiased	FBgn0211209	Dvir\GJ24125	-0.551094763	0.626625538	Unbiased	FBgn0039859	CG11539	0	0	0	0	0	0	0	0	0	0	0	0	0	0	0	0	0	0	0	0	0
augustus_masked-scaffold306-size98180-abinit-gene-0.0	0.100833382	0.903020814	0.393053381	0.643502891	-0.292219999	0.908111508	-1.234260903	0.040763489	male_biased	-0.942040903	0.106427436	Unbiased	FBgn0209696	Dvir\GJ22589	-0.086005905	0.954459946	Unbiased	FBgn0085384	CG34355	0	0	0	0	0	0	0	0	0	0	0	0	0	0	0	0	0	0	0	0	0
augustus_masked-scaffold306-size98180-abinit-gene-0.12	-0.44695159	0.154099811	-0.42008312	0.217896541	-0.02686847	0.978830436	2.9287307	2.56E-07	female_biased	2.955599169	1.91E-07	female_biased	FBgn0209700	Dvir\GJ22594	-1.094603028	0.282902759	Unbiased	FBgn0039625	beta4GalNAcTB	0	0	0	0	0	0	0	0	0	0	0	0	0	0	0	0	0	0	0	0	0
augustus_masked-scaffold306-size98180-abinit-gene-0.3	-0.315530099	0.264305196	0.152050308	0.640662247	-0.467580407	0.534394876	-0.560266169	0.018213269	male_biased	-0.092685761	0.666418018	Unbiased	FBgn0211715	Dvir\GJ24638	0.430583765	0.746469836	Unbiased	FBgn0013347	TfIIA-S	0	0	0	0	0	0	0	0	0	0	0	0	0	0	0	0	0	0	0	0	0
augustus_masked-scaffold306-size98180-abinit-gene-0.5	-0.5126096	0.056246356	-0.291292452	0.237168837	-0.221317148	0.762211362	-3.577720673	6.29E-09	male_biased	-3.356403525	8.43E-09	male_biased	FBgn0211714	Dvir\GJ24637	1.281337287	0.069942278	Unbiased	FBgn0039461	CG5500	0	0	0	0	0	0	0	0	0	0	0	0	0	0	0	0	0	0	0	0	0
augustus_masked-scaffold306-size98180-abinit-gene-0.9	-0.562828339	0.063697932	-0.185058246	0.544735349	-0.377770093	0.615958398	2.748242471	1.33E-07	female_biased	3.126012564	4.34E-08	female_biased	FBgn0202367	Dvir\GJ15170	-1.611684872	0.015568952	female_biased	FBgn0001197	His2Av	0	0	0	0	0	0	0	0	0	0	0	0	0	0	0	0	0	0	0	0	0
augustus_masked-scaffold3066-size6508-abinit-gene-0.0	0.226063405	0.56543867	0.008569787	0.988584025	0.217493617	0.862137954	1.266483306	0.001073892	female_biased	1.048989689	0.003687693	female_biased	FBgn0206512	Dvir\GJ19369	-0.689887553	0.467292429	Unbiased	FBgn0031150	bves	0	0	0	0	0	0	0	0	0	0	0	0	0	0	0	0	0	0	0	0	0
augustus_masked-scaffold30670-size438-abinit-gene-0.0	0.453638582	0.030023761	0.02275039	0.91947071	0.430888191	0.309284507	0.086590419	0.510837417	Unbiased	-0.344297773	0.019493585	male_biased	NA	NA	NA	NA	NA	NA	NA	0	0	0	0	0	0	0	0	0	0	0	0	0	0	0	0	0	0	0	0	0
augustus_masked-scaffold3074-size8583-abinit-gene-0.0	1.427931904	0.065267141	1.035113869	0.153078852	0.392818035	0.853204445	-1.237721565	0.026056808	male_biased	-1.6305396	0.007634281	male_biased	FBgn0203767	Dvir\GJ16583	-0.195512238	0.883553898	Unbiased	FBgn0030884	CG6847	0	0	0	0	0	0	0	0	0	0	0	0	0	0	0	0	0	0	0	0	0
augustus_masked-scaffold308-size70872-abinit-gene-0.6	-0.220544072	0.728813417	0.213645377	0.776247778	-0.434189449	0.819613357	-0.768181833	0.109371476	Unbiased	-0.333992384	0.471863446	Unbiased	FBgn0201305	Dvir\GJ14087	-0.016218722	0.992833737	Unbiased	FBgn0037126	CG14567	0	0	0	0	0	0	0	0	0	0	0	0	0	0	0	0	0	0	0	0	0
[truncated: 8,075 more rows]
